# Supplementary material for: Comparative Transcriptomics as a Key to Understanding the Adaptation Mechanisms of Baikal Sculpins to the Deep-Water Habitat
Source: Biology (Basel). 2025 Dec 9;14(12):1762. doi: 10.3390/biology14121762 (PMC12730502; doi:10.3390/biology14121762)
Supplement: Supplementary file 1 [file biology-14-01762-s001.zip]

Archive with 6 entries (6 files):
- S1_Transcriptome assembly_report.pdf
- S2_Trinity.gene.counts_diffExpr.P1e-3_C2.matrix
- S3_All DEGs.xls
- S4_DEGs_blast report_NT(GenBank).xls
- S5_diffExpr.matrix
- S6_diffExpr.matrix.log2.centered_P1e-3_C2.dat
