# Supplementary material for: Comparative Transcriptomics as a Key to Understanding the Adaptation Mechanisms of Baikal Sculpins to the Deep-Water Habitat
Source: Biology (Basel). 2025 Dec 9;14(12):1762. doi: 10.3390/biology14121762 (PMC12730502; doi:10.3390/biology14121762)
Supplement: Supplementary file 1 [file biology-14-01762-s001.zip › S2_Trinity.gene.counts_diffExpr.P1e-3_C2.matrix]

	m3_C_d (C. dybowski)	m4_C_b (C. baicalensis)	m6_B_n (B. nikolskii)	m7_B_m (B. multiradiatus)
TRINITY_DN6966_c0_g1	132.793	185.257	1.218	6.310
TRINITY_DN2336_c0_g4	1.383	1.782	38.097	67.720
TRINITY_DN57_c0_g2	2.181	9.368	0.656	84.607
TRINITY_DN1118_c0_g1	0.393	1.071	35.503	44.710
TRINITY_DN2628_c0_g1	86.132	78.475	20.420	1.636
TRINITY_DN586_c0_g1	6.471	4.339	121.630	328.651
TRINITY_DN2251_c0_g1	2.853	0.405	288.205	5.170
TRINITY_DN640_c0_g3	3.947	975.884	2430.744	2684.866
TRINITY_DN346_c1_g3	27.680	41.016	0.451	1.606
TRINITY_DN6744_c0_g1	0.385	2.083	582.954	8606.108
TRINITY_DN1408_c0_g1	259.533	396.090	17.097	23.591
TRINITY_DN2452_c0_g2	3.849	18.020	42.868	102.988
TRINITY_DN3048_c0_g1	0.631	2.320	71.154	61.972
TRINITY_DN1128_c0_g2	1.096	0.075	45.814	30.246
TRINITY_DN892_c1_g1	0.874	1.155	57.672	15.362
TRINITY_DN36176_c0_g1	3.147	4.668	115.179	130.900
TRINITY_DN8103_c0_g3	0.193	0.802	1070.710	2.078
TRINITY_DN1010_c0_g1	315.316	227.065	6.025	13.342
TRINITY_DN164_c0_g1	13.709	36.673	9.664	1.127
TRINITY_DN15_c0_g1	17.421	38.752	11848.765	31062.515
TRINITY_DN5744_c0_g1	925.319	780.055	1.841	2.896
TRINITY_DN10592_c0_g1	35.607	1.754	4.133	1.261
TRINITY_DN44714_c0_g1	32085.104	41286.116	85.031	83.593
TRINITY_DN11289_c0_g2	0.225	0.942	0.938	358.275
TRINITY_DN291_c1_g1	2.440	0.404	441.582	396.481
TRINITY_DN847_c0_g1	2.843	2.755	1355.726	1.680
TRINITY_DN974_c0_g2	4.692	1.572	52.911	55.701
TRINITY_DN1527_c2_g3	242.193	9.292	4.604	7.403
TRINITY_DN6179_c0_g2	1024.975	1277.080	1.971	8.160
TRINITY_DN458_c0_g1	55.678	91.293	0.586	1.760
TRINITY_DN1003_c1_g1	2.162	2.195	9.450	88.276
TRINITY_DN3070_c1_g1	1.328	28.633	1.131	0.453
TRINITY_DN1677_c0_g1	404.020	350.361	8.526	5.423
TRINITY_DN1049_c0_g1	1.954	1.157	44.801	18.245
TRINITY_DN2193_c0_g1	57.178	12.299	1.786	6.737
TRINITY_DN1940_c0_g1	169.722	285.158	5.448	6.920
TRINITY_DN2757_c0_g1	23.388	12.490	1.150	1.964
TRINITY_DN441_c0_g1	54.839	0.472	2.112	1.352
TRINITY_DN192_c0_g1	91.761	34.423	7.763	3.845
TRINITY_DN126_c0_g3	14.323	1.328	92.909	0.233
TRINITY_DN45513_c0_g1	232.438	135.578	16.732	1.682
TRINITY_DN9_c2_g1	7.374	1337.275	0.113	0.092
TRINITY_DN4860_c0_g2	56.933	9.218	0.888	0.000
TRINITY_DN548_c0_g2	23.965	71.539	1504.648	1352.244
TRINITY_DN32_c0_g1	7.477	393.852	3107.558	1497.904
TRINITY_DN10642_c1_g3	2.307	1.403	2239.053	1.909
TRINITY_DN2479_c0_g1	4.580	1.811	127.835	103.378
TRINITY_DN266_c0_g1	614.122	810.557	24.871	499.558
TRINITY_DN8398_c3_g1	0.329	2.286	52.211	20.779
TRINITY_DN601_c0_g4	4.452	1.526	34.949	23.547
TRINITY_DN3469_c2_g1	4.601	7.280	92.792	229.395
TRINITY_DN3893_c2_g1	13.376	171.184	1.050	1.284
TRINITY_DN1601_c0_g5	0.286	0.000	69.755	1.158
TRINITY_DN8_c0_g1	2.873	26.231	70.370	527.731
TRINITY_DN319_c0_g1	656.500	587.624	45.638	19.864
TRINITY_DN1665_c0_g3	0.141	1.072	130.961	58.843
TRINITY_DN1399_c0_g2	1.206	81.045	221.426	95.255
TRINITY_DN1475_c4_g1	1.093	0.000	45.280	22.473
TRINITY_DN60_c0_g3	3.893	0.928	39.177	76.483
TRINITY_DN1718_c1_g1	166.454	0.708	51.339	7.304
TRINITY_DN2902_c0_g1	40.211	33.399	1.000	1.039
TRINITY_DN68_c0_g2	893.214	98.411	2408.112	1740.042
TRINITY_DN4125_c0_g1	28.360	5.061	1.419	14.679
TRINITY_DN2796_c0_g2	139.103	311.116	4.475	7.465
TRINITY_DN66_c0_g1	36.908	6.555	334.606	403.030
TRINITY_DN36876_c0_g1	0.823	44.069	2.550	1.264
TRINITY_DN208_c0_g2	2.978	2.345	65.760	7.500
TRINITY_DN21500_c0_g1	107.893	190.178	6.168	0.083
TRINITY_DN545_c1_g1	0.962	88.346	1.449	26.032
TRINITY_DN366_c0_g2	22.952	46.682	11.162	1.594
TRINITY_DN1545_c0_g2	0.109	2.088	176.682	73.359
TRINITY_DN610_c4_g1	57.876	75.258	1276.874	2069.926
TRINITY_DN2521_c0_g1	0.493	2.644	224.986	77.864
TRINITY_DN857_c0_g1	40.480	16.745	938.886	1482.154
TRINITY_DN2180_c0_g1	182.194	1.485	1.759	0.662
TRINITY_DN23418_c0_g1	118.375	92.468	1.644	6.143
TRINITY_DN832_c0_g1	27614.543	4.639	0.000	0.000
TRINITY_DN14_c0_g1	1325.785	1395.243	8.563	481.220
TRINITY_DN920_c2_g1	357.876	61.328	787.438	1599.904
TRINITY_DN161_c0_g2	3.430	2.876	51.436	82.090
TRINITY_DN3977_c0_g1	1.183	2.828	156.708	184.393
TRINITY_DN301_c0_g1	2.662	0.562	425.704	241.317
TRINITY_DN17660_c0_g1	161.568	121.495	0.364	1.436
TRINITY_DN2732_c0_g1	1.795	1.681	3004.198	1233.489
TRINITY_DN11572_c0_g2	87.882	65.574	10.992	1.318
TRINITY_DN811_c0_g2	55.984	4.737	0.860	2.349
TRINITY_DN45887_c0_g1	58.469	25.713	0.982	2.439
TRINITY_DN4524_c0_g1	14.361	41.736	1.967	4.580
TRINITY_DN4335_c0_g1	1.297	1.451	152.747	122.472
TRINITY_DN1774_c0_g1	2.256	17.341	10.172	45.968
TRINITY_DN672_c0_g2	0.372	1.234	23.753	40.672
TRINITY_DN1101_c0_g1	0.732	1.579	44.968	35.072
TRINITY_DN2123_c0_g1	1.994	3.744	144.071	9.374
TRINITY_DN3002_c0_g1	54.920	0.870	2.329	0.040
TRINITY_DN1057_c1_g1	31.869	23.785	1.670	1.065
TRINITY_DN1628_c0_g2	40.289	659.646	19.907	28.107
TRINITY_DN17_c0_g4	13.394	6.868	1.203	52.362
TRINITY_DN4502_c0_g1	1463.604	1539.247	2.508	2.613
TRINITY_DN163_c0_g1	7.683	4.222	107.322	332.122
TRINITY_DN1110_c0_g2	40.937	1.094	93.993	150.022
TRINITY_DN2579_c0_g1	152.695	10.379	2.172	2.233
TRINITY_DN50_c0_g4	363.819	456.355	0.871	3.141
TRINITY_DN5132_c0_g1	4.859	2.446	39.976	90.770
TRINITY_DN14_c1_g2	16.376	4.183	163.549	160.845
TRINITY_DN44706_c0_g1	48854.123	57032.015	152.578	201.824
TRINITY_DN111_c0_g1	3813.287	3528.157	12.598	73.375
TRINITY_DN807_c0_g5	0.263	25.441	6.694	280.655
TRINITY_DN146_c0_g4	21.919	28.130	0.989	2.890
TRINITY_DN5443_c0_g1	50.507	82.537	579.375	8.778
TRINITY_DN1814_c1_g2	666.010	707.809	0.888	0.679
TRINITY_DN196_c0_g1	5.707	1.076	21.526	33.410
TRINITY_DN5704_c0_g3	1613.128	7.155	7.547	11.778
TRINITY_DN4186_c0_g1	1.145	0.699	88.964	0.985
TRINITY_DN5979_c0_g1	59.335	24.554	18.580	1.791
TRINITY_DN12857_c0_g1	196.747	187.325	2.071	0.288
TRINITY_DN1216_c0_g2	42.577	212.876	2.647	5.504
TRINITY_DN3610_c0_g1	6.922	23.344	0.988	2.176
TRINITY_DN4370_c0_g1	46.053	34.725	2.862	1.198
TRINITY_DN304_c0_g1	0.952	265.818	8.613	4.675
TRINITY_DN88_c1_g5	458.969	59.792	5.915	2.938
TRINITY_DN427_c0_g4	91.188	45.608	3.844	4.224
TRINITY_DN770_c2_g2	0.000	3.684	150.452	71.745
TRINITY_DN2487_c0_g2	2.716	0.078	63.575	14.396
TRINITY_DN4312_c0_g2	103.584	117.692	1.369	13.727
TRINITY_DN4464_c0_g1	1.606	0.226	41.446	36.993
TRINITY_DN83_c1_g1	6.689	6.851	966.594	900.030
TRINITY_DN3963_c0_g2	48.039	36.645	2.067	0.939
TRINITY_DN4079_c0_g1	22.548	0.517	914.795	583.720
TRINITY_DN2345_c1_g1	59.567	163.446	2.022	7.211
TRINITY_DN238_c0_g2	37.367	5.146	3.730	1.312
TRINITY_DN476_c0_g1	368.829	294.448	2.728	4.515
TRINITY_DN990_c1_g1	61.165	296.932	2.523	0.455
TRINITY_DN4013_c1_g1	173.032	435.441	8.447	102.764
TRINITY_DN2906_c0_g1	131.129	92.591	5.755	0.562
TRINITY_DN6670_c1_g3	13.248	26.242	1226.651	619.699
TRINITY_DN9696_c0_g1	20.809	24.232	1.003	1.207
TRINITY_DN12_c0_g3	10.852	609.491	16.131	0.787
TRINITY_DN6897_c0_g3	29.657	40.792	2.014	4.599
TRINITY_DN290_c0_g3	90.664	113.072	8.992	4.375
TRINITY_DN22723_c0_g1	27.301	30.380	11.833	1.410
TRINITY_DN387_c0_g1	4.030	9.511	7.652	136.412
TRINITY_DN8031_c1_g1	379.173	374.356	11.130	7.111
TRINITY_DN6280_c0_g1	0.586	72.881	694.595	1516.424
TRINITY_DN2286_c0_g1	73.344	64.734	2.871	1.876
TRINITY_DN6974_c0_g1	1.568	160.258	968.657	957.659
TRINITY_DN192_c0_g2	9.103	2895.328	29.222	2.783
TRINITY_DN2254_c1_g1	2.766	1.631	35.976	21.357
TRINITY_DN1601_c3_g1	1.691	6.835	130.146	3.066
TRINITY_DN36_c1_g1	0.683	0.557	9.839	414.315
TRINITY_DN4016_c0_g2	1.516	5.365	37.410	61.436
TRINITY_DN679_c0_g1	17.174	1872.942	33.275	10.107
TRINITY_DN3261_c0_g2	3.313	2.073	0.764	178.008
TRINITY_DN6533_c0_g1	73.974	72.681	3.711	3.378
TRINITY_DN2761_c0_g2	1510.615	200.196	6.730	0.843
TRINITY_DN391_c0_g1	0.577	1.945	54.966	25.568
TRINITY_DN2151_c4_g1	1.964	1.099	28.230	9.273
TRINITY_DN10061_c0_g2	45.086	4.149	0.018	1.355
TRINITY_DN2522_c0_g1	975.485	309.059	2.856	0.430
TRINITY_DN458_c0_g2	2833.072	3377.162	108.717	25.509
TRINITY_DN3976_c0_g1	2.622	3.785	1955.535	2004.430
TRINITY_DN3852_c0_g1	118.282	17.582	1.303	12.209
TRINITY_DN908_c2_g1	5.708	4.102	3112.612	2.144
TRINITY_DN879_c2_g2	1.501	27.788	84.061	101.609
TRINITY_DN2825_c0_g1	8.369	8.451	228.422	147.043
TRINITY_DN832_c0_g2	29804.399	9.021	0.000	0.217
TRINITY_DN2873_c0_g1	3.273	0.752	122.799	194.590
TRINITY_DN13_c0_g2	6.168	7.461	667.140	595.139
TRINITY_DN529_c0_g2	5.860	4.518	446.809	29.342
TRINITY_DN617_c1_g2	1.859	8.002	43.395	46.950
TRINITY_DN569_c3_g1	2.372	1.115	68.289	33.059
TRINITY_DN37_c0_g1	377.852	398.728	2.501	2.442
TRINITY_DN863_c1_g2	202.095	475.399	9.733	7.829
TRINITY_DN293_c0_g1	31.905	7.208	1.057	2.262
TRINITY_DN269_c0_g1	34.108	556.701	29006.868	64383.207
TRINITY_DN713_c0_g4	11.815	0.043	66.348	1.328
TRINITY_DN1401_c2_g2	2.889	2.006	27.993	52.334
TRINITY_DN34_c0_g3	33.089	22.849	1.150	0.000
TRINITY_DN545_c1_g2	2.306	19.164	12.453	78.666
TRINITY_DN6195_c0_g1	2.632	34.195	1.410	1.627
TRINITY_DN9_c0_g8	1.973	0.540	0.021	634.902
TRINITY_DN81_c3_g1	38.077	109.608	4.206	70.434
TRINITY_DN95_c0_g2	71.584	61.227	2.041	9.096
TRINITY_DN233_c0_g1	46.713	17.037	2.083	0.527
TRINITY_DN1556_c0_g1	7.980	22.745	191.369	19.790
TRINITY_DN868_c0_g1	231.773	0.807	1.521	0.063
TRINITY_DN2119_c0_g1	1.205	1.905	28.203	0.766
TRINITY_DN19_c0_g2	517.553	1554.113	1.772	20.209
TRINITY_DN14_c2_g1	704.390	1.311	793.372	4993.700
TRINITY_DN1002_c0_g2	1.276	8.179	36.573	28.323
TRINITY_DN1809_c0_g1	17.994	424.040	621.713	1.628
TRINITY_DN1066_c1_g2	3.113	57.817	125.306	7.371
TRINITY_DN1038_c0_g2	8.178	1.704	26.095	71.899
TRINITY_DN3232_c0_g6	15.512	143.481	4.284	6.786
TRINITY_DN31_c0_g2	5760.154	582.688	153.193	1321.039
TRINITY_DN572_c0_g1	18.494	8.758	3.148	104.776
TRINITY_DN2712_c0_g1	163.127	175.168	6.346	6.916
TRINITY_DN903_c2_g2	74.239	107.943	2.732	4.509
TRINITY_DN971_c0_g2	41.051	27.336	1.352	0.236
TRINITY_DN453_c0_g1	1.339	1.236	66.659	0.229
TRINITY_DN4732_c1_g1	37.176	8.096	2692.121	3061.631
TRINITY_DN682_c1_g1	65.636	47.553	1.653	1.099
TRINITY_DN6244_c0_g1	3147.214	3282.745	523.859	47.692
TRINITY_DN462_c0_g4	8969.065	4700.301	4.378	5.559
TRINITY_DN4640_c2_g1	4.960	8.751	10.619	164.183
TRINITY_DN4654_c1_g1	1029.016	551.455	5.220	2.734
TRINITY_DN658_c0_g1	268.886	265.283	6.333	18.877
TRINITY_DN2501_c1_g3	58.747	21.489	1.945	18.932
TRINITY_DN1992_c0_g1	335.342	913.825	13.407	99.323
TRINITY_DN383_c4_g1	66.060	53.770	3.578	1.290
TRINITY_DN145_c0_g1	2.295	2.250	71.888	7.890
TRINITY_DN4603_c2_g2	160.211	3.486	0.492	0.092
TRINITY_DN462_c0_g7	174.066	70.548	5.517	2.555
TRINITY_DN1174_c0_g2	313.532	51.064	10.731	10.252
TRINITY_DN2418_c0_g2	0.330	0.239	109.669	1.149
TRINITY_DN935_c1_g1	2.048	1.509	72.139	0.000
TRINITY_DN1164_c1_g2	33.676	111.707	0.051	2.477
TRINITY_DN1880_c0_g1	59.557	75.075	2.237	0.000
TRINITY_DN39435_c0_g1	1.173	0.659	46.063	128.818
TRINITY_DN2859_c0_g2	0.136	1.090	15.312	51.163
TRINITY_DN2626_c0_g1	0.293	0.348	2.932	332.170
TRINITY_DN60_c0_g2	32913.682	52062.029	37.248	81.167
TRINITY_DN1271_c0_g2	5.312	1.107	112.978	0.069
TRINITY_DN4733_c1_g1	99.260	159.920	6.329	21.889
TRINITY_DN29414_c0_g1	23.731	14.638	1.131	0.165
TRINITY_DN3218_c0_g1	53.125	99.047	3.975	0.754
TRINITY_DN1401_c0_g1	32.938	1.206	0.862	3.092
TRINITY_DN2317_c0_g1	4.710	4.231	325.053	30.767
TRINITY_DN20_c1_g2	1.176	0.577	110.669	99.941
TRINITY_DN111_c0_g3	922.847	3.582	3.037	10.134
TRINITY_DN3704_c1_g1	0.760	1.659	115.713	538.263
TRINITY_DN402_c0_g1	379.274	0.819	3.479	0.181
TRINITY_DN43_c1_g1	1308.362	1333.275	57.350	65.426
TRINITY_DN1823_c0_g1	282.516	82.210	324.875	2661.218
TRINITY_DN639_c1_g1	0.542	17.179	203.276	2071.044
TRINITY_DN10598_c1_g1	1294.365	1360.535	51.855	0.539
TRINITY_DN551_c0_g3	5514.679	886.124	2.216	0.640
TRINITY_DN1613_c0_g4	3174.571	440.879	0.600	1.185
TRINITY_DN7542_c0_g2	741.786	977.412	0.000	9.085
TRINITY_DN1940_c0_g3	48.725	79.516	2.028	1.095
TRINITY_DN383_c0_g2	23337.355	21170.449	4.177	1.754
TRINITY_DN3232_c0_g4	953.354	871.452	0.807	1.216
TRINITY_DN4014_c0_g1	28.096	79.731	91.216	563.265
TRINITY_DN5_c0_g1	593.655	20209.427	15911.302	31039.526
TRINITY_DN5266_c0_g1	1.162	0.076	26.899	0.984
TRINITY_DN4676_c0_g1	270.980	30.145	11.213	8.440
TRINITY_DN468_c1_g1	1453.916	1013.732	9.855	7.365
TRINITY_DN349_c0_g1	7.895	1.531	37.628	3.409
TRINITY_DN290_c0_g1	713.146	1005.443	3.845	10.723
TRINITY_DN2679_c0_g1	1.928	1.075	1.914	81.124
TRINITY_DN908_c0_g1	171.544	217.945	12.415	6.668
TRINITY_DN6135_c1_g1	3.028	6.797	255.860	303.098
TRINITY_DN514_c1_g1	2.756	6.987	82.747	54.021
TRINITY_DN6826_c0_g1	136.955	125.569	1.524	9.560
TRINITY_DN49_c1_g1	792.105	1152.317	2.917	3.507
TRINITY_DN2_c2_g2	0.360	1.674	6.773	47.263
TRINITY_DN855_c0_g1	5.202	10.681	43.012	120.921
TRINITY_DN221_c1_g1	4.229	3.997	226.800	104.875
TRINITY_DN509_c0_g2	1.144	0.462	14.831	39.704
TRINITY_DN5_c0_g4	18.826	15.447	56.676	33723.843
TRINITY_DN4226_c0_g1	13.832	1.233	91.444	79.124
TRINITY_DN1764_c0_g2	876.351	548.976	63.878	5.991
TRINITY_DN4065_c2_g1	1.156	0.424	25.723	6.031
TRINITY_DN919_c0_g1	61.141	52.450	2.882	6.841
TRINITY_DN6966_c0_g4	788.351	1003.715	44.957	52.664
TRINITY_DN25190_c0_g1	681.622	582.025	25.175	556.629
TRINITY_DN293_c2_g1	3.073	2.537	88.619	89.901
TRINITY_DN1501_c0_g1	207.811	232.952	3.775	4.212
TRINITY_DN1970_c0_g1	42.833	15.211	0.014	1.783
TRINITY_DN1389_c0_g3	519.750	7.726	1.405	0.685
TRINITY_DN14465_c0_g1	179.178	541.312	8.997	12.782
TRINITY_DN1439_c0_g2	8.341	107.414	399.626	248.246
TRINITY_DN1079_c0_g1	40.219	48.593	1.588	26.980
TRINITY_DN207_c1_g1	9.600	5.751	15.754	148.628
TRINITY_DN7011_c1_g2	5.180	1.685	56.879	89.435
TRINITY_DN328_c0_g2	320.019	62.670	2.006	1.382
TRINITY_DN10372_c1_g3	8.682	13.286	52.974	460.227
TRINITY_DN54_c0_g1	55.474	26.354	3.239	1.158
TRINITY_DN228_c1_g1	2.050	0.929	81.695	22.871
TRINITY_DN37837_c0_g1	2.104	1.153	231.340	107.214
TRINITY_DN388_c0_g1	739.865	578.678	1.225	29.409
TRINITY_DN24_c0_g2	1.515	6.706	57.161	4.014
TRINITY_DN1000_c0_g1	31.000	33.825	1.516	18.874
TRINITY_DN11289_c0_g1	1.515	0.000	1.347	210.845
TRINITY_DN1413_c0_g1	1.571	0.906	35.669	5.829
TRINITY_DN19131_c0_g1	33.115	40.331	1.183	17.083
TRINITY_DN4975_c0_g1	8.718	14.840	4.344	210.219
TRINITY_DN4084_c0_g1	0.931	131.598	1.101	2.967
TRINITY_DN1888_c0_g2	85.378	361.947	6.377	2.339
TRINITY_DN854_c1_g1	1173.335	6.841	7117.911	10117.771
TRINITY_DN845_c0_g1	1.730	0.539	42.477	5.341
TRINITY_DN3584_c0_g1	2.265	5.152	183.343	27.759
TRINITY_DN19536_c0_g1	0.242	1.439	2.436	53.770
TRINITY_DN39245_c0_g1	24.837	2.919	1.055	1.568
TRINITY_DN4239_c0_g3	0.000	0.019	2.279	122.158
TRINITY_DN10794_c0_g1	79.395	5.850	1.150	0.000
TRINITY_DN1021_c0_g1	1833.456	1841.169	20.788	10.276
TRINITY_DN1540_c2_g3	23.319	11.352	0.904	0.179
TRINITY_DN1385_c0_g1	1.560	2.899	53.304	57.341
TRINITY_DN647_c0_g1	60.239	0.237	5.432	2.227
TRINITY_DN1108_c0_g1	65.875	68.116	1.620	5.116
TRINITY_DN537_c0_g4	7273.910	9737.846	0.000	28.253
TRINITY_DN2444_c0_g1	91.502	42.391	7.176	3.884
TRINITY_DN224_c0_g1	392.771	101.202	10897.235	20788.809
TRINITY_DN5704_c0_g1	0.385	0.108	2.885	172.696
TRINITY_DN1056_c0_g2	5.064	1.660	8.748	47.858
TRINITY_DN30138_c0_g1	1.093	3.430	62.299	2.580
TRINITY_DN34594_c0_g1	0.615	2.897	90.496	108.723
TRINITY_DN2733_c0_g1	36.329	72.203	995.332	986.479
TRINITY_DN117_c0_g2	10387.391	40235.125	214.540	162.005
TRINITY_DN96_c0_g2	1492.201	1346.696	27.776	39.490
TRINITY_DN905_c0_g1	21.751	37.968	16.191	1.622
TRINITY_DN45374_c0_g1	1.540	0.030	55.547	19.530
TRINITY_DN586_c0_g3	11.939	3.072	131.759	362.558
TRINITY_DN98_c0_g1	611.105	571.383	112.679	20.443
TRINITY_DN6916_c1_g1	13.884	88.658	243.514	337.462
TRINITY_DN34_c0_g2	4.148	0.807	1873.988	15.043
TRINITY_DN225_c0_g1	3.890	7.413	203.044	285.907
TRINITY_DN1290_c0_g2	17.917	2.181	1063.715	58.558
TRINITY_DN1494_c0_g1	10.389	20.131	0.969	5.116
TRINITY_DN290_c0_g2	89.208	1194.239	3.040	5.025
TRINITY_DN969_c0_g2	2.206	2.084	21.159	73.618
TRINITY_DN11993_c1_g1	0.162	1.497	50.925	3.488
TRINITY_DN1027_c0_g1	81.543	114.668	22.085	1.756
TRINITY_DN2638_c4_g1	1.704	3.102	42.625	6.252
TRINITY_DN607_c0_g4	0.187	1.176	107.442	132.704
TRINITY_DN3659_c0_g3	1.395	1.166	112.514	118.120
TRINITY_DN987_c0_g1	11.533	2.356	69.777	4.187
TRINITY_DN3521_c0_g3	0.212	1.828	136.075	4.410
TRINITY_DN11_c2_g1	23.932	21.551	659.329	7.633
TRINITY_DN3081_c0_g1	1.129	2.727	24.624	5.455
TRINITY_DN126_c0_g1	5.515	5.835	309.507	92.309
TRINITY_DN5815_c0_g1	0.738	1.594	745.046	48.013
TRINITY_DN463_c0_g1	11.249	8.072	236.028	18.668
TRINITY_DN191_c0_g5	23.096	0.000	2851.563	81.299
TRINITY_DN653_c0_g3	24.932	31.177	0.068	1.341
TRINITY_DN2195_c0_g2	9.674	49.133	1679.468	134.107
TRINITY_DN1239_c0_g1	3.203	1.395	472.647	7984.978
TRINITY_DN15468_c0_g1	0.714	3.548	389.749	18.266
TRINITY_DN2505_c0_g1	0.000	1.443	27.650	36.718
TRINITY_DN903_c1_g1	22.063	240.095	3.511	4.422
TRINITY_DN457_c1_g1	74.514	84.287	0.000	2.851
TRINITY_DN24278_c0_g1	3.804	24.514	1.064	1.395
TRINITY_DN1571_c0_g1	554.418	636.072	0.906	2.718
TRINITY_DN1850_c0_g1	21.329	44.975	2.684	1.956
TRINITY_DN31_c0_g3	44.708	413.153	73.545	8.271
TRINITY_DN19139_c0_g1	0.595	152.168	0.960	0.334
TRINITY_DN3520_c0_g2	154.657	144.418	7.800	11.015
TRINITY_DN328_c0_g1	13.350	23.662	1.147	0.544
TRINITY_DN39768_c0_g1	1891.507	1913.282	50.957	2292.836
TRINITY_DN1967_c0_g1	132.168	153.271	13.112	6.630
TRINITY_DN1505_c0_g2	285.554	0.149	0.188	2.147
TRINITY_DN53_c0_g2	12.756	94.664	9.815	3.983
TRINITY_DN129_c0_g2	16.249	29.361	1.236	1.290
TRINITY_DN2952_c0_g1	104.067	89.241	1.229	1.437
TRINITY_DN1160_c0_g3	620.951	2.366	3.916	4.012
TRINITY_DN8974_c0_g1	2.022	2.982	53.399	35.326
TRINITY_DN66_c0_g5	207.747	76.606	1813.514	1980.526
TRINITY_DN2_c0_g3	1.717	4.267	53.003	49.991
TRINITY_DN734_c0_g1	3.838	69.084	702.923	664.629
TRINITY_DN795_c0_g1	2.990	8.580	62.352	4.574
TRINITY_DN857_c0_g3	40.336	33.120	161.073	896.427
TRINITY_DN529_c0_g3	2.250	0.303	13.803	518.768
TRINITY_DN994_c0_g2	1556.631	1437.290	6.121	6.351
TRINITY_DN4118_c0_g1	2.441	140.252	0.749	1.323
TRINITY_DN1_c5_g1	12.793	11.205	2057.904	744.773
TRINITY_DN465_c0_g1	25.054	20.932	1.223	9.578
TRINITY_DN237_c0_g1	7.469	19.299	482.406	14.810
TRINITY_DN0_c5_g1	10.906	18.538	15117.778	32325.353
TRINITY_DN30_c0_g1	100.693	176.208	22476.709	13195.750
TRINITY_DN3231_c0_g4	0.000	1.275	36.090	5.419
TRINITY_DN3047_c0_g1	141.116	3.509	1.921	1.068
TRINITY_DN252_c0_g1	90.312	44.800	6.882	3.560
TRINITY_DN4865_c0_g2	1.152	0.468	3.746	39.326
TRINITY_DN1105_c1_g1	227.625	69.310	3.817	1.230
TRINITY_DN2182_c0_g2	51.231	162.807	1.651	1.295
TRINITY_DN39810_c0_g1	161.979	202.381	1.727	3.763
TRINITY_DN283_c0_g2	29.510	34.154	1.603	1.155
TRINITY_DN8182_c0_g1	13.767	310.341	8.062	4.131
TRINITY_DN81_c2_g1	19704.820	21811.510	3.070	8.727
TRINITY_DN1185_c0_g2	57.018	53.954	1.926	2.202
TRINITY_DN63_c0_g2	166.863	105.265	6.163	2.446
TRINITY_DN231_c2_g1	117.048	127.905	6.290	27.904
TRINITY_DN1853_c0_g2	7.183	41.308	281.463	1140.593
TRINITY_DN1424_c0_g1	4360.214	4562.210	40.597	732.431
TRINITY_DN39185_c0_g1	0.702	1.317	353.050	362.337
TRINITY_DN916_c1_g1	2.219	49.157	1.038	2.299
TRINITY_DN38_c1_g3	9114.000	8.895	1.526	2.959
TRINITY_DN3728_c0_g2	41.197	68.771	1.015	0.048
TRINITY_DN563_c0_g2	2.635	7.639	693.680	742.860
TRINITY_DN1129_c0_g4	1567.175	23.269	1.512	3.220
TRINITY_DN29_c0_g1	1.297	1.151	21.049	27.472
TRINITY_DN903_c0_g1	1890.130	2234.492	156.236	109.645
TRINITY_DN1594_c0_g1	8.673	2.317	80.033	48.759
TRINITY_DN1993_c0_g3	2.797	6.305	120.776	108.571
TRINITY_DN1636_c0_g1	1.783	1.135	41.543	24.835
TRINITY_DN26946_c0_g1	2.914	5.773	738.174	717.631
TRINITY_DN2813_c3_g1	0.081	2.614	50.880	674.142
TRINITY_DN1740_c0_g1	1739.139	3662.486	8.148	5.614
TRINITY_DN1108_c0_g6	37.940	20.823	1.307	2.374
TRINITY_DN4266_c0_g1	0.546	6.010	190.402	264.323
TRINITY_DN221_c0_g2	1.615	2.982	5.709	223.923
TRINITY_DN4_c0_g1	1756.602	12302.765	224.720	165.761
TRINITY_DN199_c2_g1	90.329	151.024	54649.515	62361.865
TRINITY_DN1962_c0_g1	2.322	20.651	118.841	72.942
TRINITY_DN14657_c0_g2	7.601	1.911	66.766	121.178
TRINITY_DN3995_c0_g1	13.559	1.286	21.502	98.455
TRINITY_DN388_c0_g2	164.321	30.604	4.368	6.470
TRINITY_DN7217_c3_g1	0.000	0.066	0.953	34.690
TRINITY_DN4971_c0_g2	50.738	15.454	2.456	2.634
TRINITY_DN2495_c0_g4	1.758	9.106	9.830	85.216
TRINITY_DN3491_c1_g1	5.034	2.144	76.212	32.441
TRINITY_DN267_c0_g2	150.240	115.528	0.239	2.992
TRINITY_DN5756_c0_g1	0.000	3.052	10.936	63.338
TRINITY_DN253_c1_g2	390.981	108.676	9.245	16.358
TRINITY_DN764_c0_g2	3.026	51.123	29.131	74.361
TRINITY_DN670_c0_g1	7.590	3.925	108.796	6.118
TRINITY_DN740_c0_g1	1.241	2.966	49.856	12.011
TRINITY_DN210_c0_g1	99.899	72.588	0.063	2.700
TRINITY_DN635_c1_g1	6.431	26.682	2.355	1.205
TRINITY_DN123_c0_g1	7236.543	38.904	5587.507	8493.901
TRINITY_DN19_c0_g1	202.104	55.093	2274.570	1987.531
TRINITY_DN5419_c0_g4	1.403	2.410	14.800	59.116
TRINITY_DN9368_c0_g1	2.561	1.536	693.948	2.659
TRINITY_DN1218_c0_g1	107.493	71.798	5.773	3.225
TRINITY_DN1041_c0_g1	3405.489	1447.702	2.388	5.228
TRINITY_DN533_c0_g1	21.848	8.484	1.025	0.000
TRINITY_DN1540_c0_g1	630.436	673.429	1.181	0.680
TRINITY_DN5318_c0_g1	0.000	1.987	81.784	34.002
TRINITY_DN958_c1_g3	0.000	0.000	93.149	1.172
TRINITY_DN41_c0_g2	44.532	40.812	1.818	0.138
TRINITY_DN2208_c1_g1	325.214	164.518	4.451	141.417
TRINITY_DN1_c0_g3	535.749	161.490	22.378	64.164
TRINITY_DN0_c2_g1	5.399	0.265	77.525	605.448
TRINITY_DN10896_c0_g1	1.116	0.679	31.749	6.466
TRINITY_DN229_c0_g2	1.725	36.447	1.205	2.866
TRINITY_DN348_c0_g2	5.086	6.772	1511.058	1505.586
TRINITY_DN732_c0_g2	4.182	4.342	264.622	0.971
TRINITY_DN2117_c0_g1	49.650	36.603	1.903	4.028
TRINITY_DN13109_c0_g1	1038.213	0.329	20.694	10.876
TRINITY_DN2123_c2_g1	1.272	4.542	211.057	2614.841
TRINITY_DN9_c0_g1	9.941	15.783	2216.018	20634.510
TRINITY_DN1900_c0_g2	2.104	38.183	1.216	5.474
TRINITY_DN4013_c0_g1	155.305	360.446	3.324	87.758
TRINITY_DN2195_c0_g1	11.054	195.256	111.292	1433.184
TRINITY_DN16366_c0_g2	258.509	47.684	6.427	9.070
TRINITY_DN698_c1_g2	0.000	1.338	14.161	41.512
TRINITY_DN1606_c2_g1	12.933	30.213	1.037	0.032
TRINITY_DN1530_c0_g1	130.360	8.245	1.336	0.724
TRINITY_DN580_c0_g1	43.181	21.868	0.985	0.000
TRINITY_DN519_c0_g1	113.935	187.608	4.466	8.614
TRINITY_DN9532_c0_g1	33.747	25.094	1.371	0.660
TRINITY_DN2085_c0_g1	3.119	43.377	166.733	190.689
TRINITY_DN871_c1_g1	1704.971	1252.627	3.166	1.540
TRINITY_DN4907_c0_g1	1.152	1.433	7.103	28.228
TRINITY_DN10_c2_g1	547.018	354.401	1.768	1.334
TRINITY_DN7_c0_g2	4693.326	21637.162	109.042	196.272
TRINITY_DN1267_c1_g1	1.895	1.235	32.812	21.575
TRINITY_DN1505_c0_g1	221.414	52.641	2.418	4.657
TRINITY_DN190_c0_g2	4.213	1.334	35.815	11.624
TRINITY_DN2658_c1_g2	1.886	0.786	662.553	1269.111
TRINITY_DN36778_c0_g1	133.759	147.756	1.817	1.188
TRINITY_DN1396_c1_g3	4.924	275.345	0.494	0.558
TRINITY_DN1461_c0_g3	12.905	12.708	1395.044	1172.435
TRINITY_DN677_c4_g1	63.663	544.949	18.341	27.491
TRINITY_DN279_c0_g1	2433.961	3819.043	1.428	2.381
TRINITY_DN74_c2_g1	2.938	3.020	16.293	67.842
TRINITY_DN22263_c0_g1	1.116	0.509	27.080	5.842
TRINITY_DN695_c0_g1	2332.511	4788.123	35.640	35.342
TRINITY_DN2255_c0_g4	2.949	30.441	33.745	102.283
TRINITY_DN1463_c0_g1	4.300	0.878	380.509	272.699
TRINITY_DN6778_c0_g1	0.173	2.366	911.601	684.498
TRINITY_DN1520_c3_g2	0.311	1.913	3342.002	0.572
TRINITY_DN177_c0_g3	0.000	2.092	157.788	0.450
TRINITY_DN310_c0_g2	639.324	689.305	1.180	1.324
TRINITY_DN2228_c0_g1	53.362	4.292	0.346	1.757
TRINITY_DN5038_c0_g1	2.502	194.429	1.726	14.733
TRINITY_DN137_c1_g1	2.514	2.772	162.928	29.983
TRINITY_DN1894_c0_g1	0.694	1.818	107.849	16.362
TRINITY_DN10944_c0_g2	39.927	29.139	1.245	2.348
TRINITY_DN3000_c0_g1	81.343	70.441	4.343	3.340
TRINITY_DN25551_c0_g1	2388.169	2456.250	121.858	140.958
TRINITY_DN36_c1_g2	398.022	524.166	8784.927	4379.811
TRINITY_DN38_c1_g1	26107.774	13899.020	12.866	19.846
TRINITY_DN244_c0_g2	3.068	1.134	25.099	15.116
TRINITY_DN491_c0_g1	13.501	64.859	356.904	351.483
TRINITY_DN3549_c0_g2	4.472	45.002	1.632	1.479
TRINITY_DN1094_c0_g4	465.144	1.828	41610.299	55407.587
TRINITY_DN55_c0_g3	8.236	6491.022	5.385	3.838
TRINITY_DN5265_c3_g1	71.754	839.424	18.927	22.134
TRINITY_DN360_c0_g1	1.642	19.953	37.817	27.729
TRINITY_DN123_c0_g2	9422.033	544.556	464.718	277.502
TRINITY_DN5278_c0_g1	672.558	627.665	2.586	2.666
TRINITY_DN4522_c0_g1	3.752	2.735	123.190	79.375
TRINITY_DN2075_c0_g3	44.058	9.851	2192.377	1825.578
TRINITY_DN4111_c2_g1	60.076	27.201	2.471	4.429
TRINITY_DN2652_c0_g1	89.884	384.671	14.638	23.372
TRINITY_DN1290_c3_g1	3.018	2.017	115.798	116.909
TRINITY_DN317_c0_g2	1.185	0.900	28.570	10.239
TRINITY_DN2588_c0_g1	715.604	13.916	0.721	1.643
TRINITY_DN1966_c0_g2	2.026	3.008	67.590	0.277
TRINITY_DN2103_c0_g1	372.701	227.207	182.179	7.331
TRINITY_DN7788_c1_g1	1601.248	1228.956	13.306	6.108
TRINITY_DN5020_c0_g1	0.584	1.698	38.647	0.000
TRINITY_DN253_c1_g1	385.270	346.183	6.913	4.211
TRINITY_DN3705_c0_g1	19.056	48.829	0.350	1.121
TRINITY_DN2205_c0_g1	24.792	26.069	257.121	503.322
TRINITY_DN5175_c0_g1	0.664	1.116	171.067	228.363
TRINITY_DN267_c0_g1	168.788	8185.016	18.363	35.974
TRINITY_DN4851_c0_g1	25.550	0.390	0.878	0.808
TRINITY_DN7516_c0_g1	2.146	4.167	54.749	13.525
TRINITY_DN3760_c0_g2	76.622	163.696	3.651	6.628
TRINITY_DN1086_c0_g1	1.407	0.139	0.107	75.123
TRINITY_DN2196_c0_g2	6.165	2.191	25.153	49.642
TRINITY_DN4153_c0_g2	129.719	105.308	1.225	0.649
TRINITY_DN91_c3_g1	13.700	470.927	3057.695	357.330
TRINITY_DN5737_c0_g1	1.591	0.587	144.409	58.477
TRINITY_DN38048_c0_g1	1.050	0.819	17.607	30.582
TRINITY_DN34261_c0_g1	158.305	183.944	1.803	1.269
TRINITY_DN757_c0_g1	36.676	23.705	1.020	1.091
TRINITY_DN1477_c0_g2	1.156	10.287	80.824	102.586
TRINITY_DN70_c1_g1	12.337	18.080	318.911	9.911
TRINITY_DN326_c0_g1	44.203	86.434	1.778	2.176
TRINITY_DN13810_c1_g1	3.631	52.006	925.319	436.489
TRINITY_DN5811_c0_g1	27.113	5.931	0.873	10.672
TRINITY_DN1987_c0_g1	3.836	12.291	455.515	581.624
TRINITY_DN2801_c0_g2	29.909	5.042	1.136	0.312
TRINITY_DN183_c0_g1	286.416	303.855	6.263	12.856
TRINITY_DN358_c1_g1	2.020	1.614	36.916	11.101
TRINITY_DN846_c0_g1	5.731	30.772	455.543	270.066
TRINITY_DN2739_c0_g1	2.531	11.832	144.959	26.030
TRINITY_DN3484_c0_g2	50.300	12.381	850.181	1.177
TRINITY_DN7059_c0_g1	0.427	43.518	3.508	1.796
TRINITY_DN462_c0_g1	2111.059	136.726	11.238	31.012
TRINITY_DN50_c1_g3	1.440	0.000	99.960	233.538
TRINITY_DN351_c0_g1	19.919	14.750	603.757	146.554
TRINITY_DN1662_c0_g1	36.620	122.620	4.913	6.086
TRINITY_DN1777_c0_g1	1.065	3.381	95.068	24.204
TRINITY_DN680_c0_g2	3.158	1.867	5.405	41.320
TRINITY_DN10799_c0_g2	113.247	94.807	1.663	1.836
TRINITY_DN5989_c0_g2	823.060	0.957	1.077	0.811
TRINITY_DN30026_c0_g1	34.410	19.541	1.049	7.480
TRINITY_DN883_c0_g1	4.717	0.291	232.076	334.806
TRINITY_DN57_c0_g1	2.190	6.692	0.607	53.172
TRINITY_DN33667_c0_g1	3.134	0.348	79.514	112.005
TRINITY_DN2219_c0_g1	35.621	36.022	1.516	10.401
TRINITY_DN27781_c0_g1	2.007	0.741	46.009	8.134
TRINITY_DN53_c0_g6	27.642	76.855	2.281	1.034
TRINITY_DN1866_c2_g1	1.170	0.799	30.694	6.770
TRINITY_DN1764_c0_g1	145.365	107.389	26.947	6.236
TRINITY_DN897_c0_g2	6.770	2.280	96.026	12.377
TRINITY_DN3558_c0_g1	18.911	80.224	1.266	0.119
TRINITY_DN21071_c4_g1	13.769	7.411	68894.177	88149.573
TRINITY_DN15_c0_g2	5.808	19.983	742.942	3062.865
TRINITY_DN61_c1_g1	2.762	275.497	383.068	1217.925
TRINITY_DN48_c2_g1	122.017	449.323	8.637	15.372
TRINITY_DN4561_c0_g1	126.066	124.175	0.000	1.153
TRINITY_DN2397_c0_g1	8.811	1.043	337.527	317.660
TRINITY_DN1346_c0_g1	244.869	700.052	14.017	347.832
TRINITY_DN6808_c0_g1	6.287	7.624	1120.934	1055.844
TRINITY_DN9050_c0_g1	1907.293	1747.293	87.625	64.713
TRINITY_DN162_c0_g3	524.547	1373.989	88.597	6.171
TRINITY_DN382_c1_g1	17.741	2.212	94.147	25.503
TRINITY_DN399_c0_g3	0.142	3.983	113.949	31.794
TRINITY_DN43642_c0_g1	0.251	1.180	110.504	31.028
TRINITY_DN222_c0_g1	13.694	13.736	377.837	392.545
TRINITY_DN1545_c1_g2	6.910	1.101	59.429	48.454
TRINITY_DN1193_c1_g2	0.039	29.137	935.257	1191.321
TRINITY_DN3740_c0_g1	26.890	23.599	1.245	3.526
TRINITY_DN254_c1_g1	4.629	1.247	140.860	43.065
TRINITY_DN1253_c0_g1	3.552	10.690	7.073	69.494
TRINITY_DN525_c0_g3	1.085	0.608	31.393	0.503
TRINITY_DN137_c1_g2	1.096	1.390	5438.149	776.496
TRINITY_DN620_c0_g1	133.720	2515.201	513.796	79.877
TRINITY_DN856_c0_g1	21.592	6.608	0.865	0.044
TRINITY_DN2590_c0_g1	1.368	4.711	0.447	256.409
TRINITY_DN361_c3_g5	49.583	33.589	0.864	0.247
TRINITY_DN53_c0_g1	9202.718	2219.542	124.461	162.673
TRINITY_DN306_c1_g1	1.283	2.756	32.768	39.292
TRINITY_DN174_c2_g1	8.539	1.957	55.323	4.893
TRINITY_DN46_c0_g3	2668.911	2.119	0.562	1.125
TRINITY_DN1290_c1_g2	2.567	17.223	63.765	62.153
TRINITY_DN97_c0_g2	1144.501	1138.639	987.300	53.339
TRINITY_DN2527_c0_g2	78.445	385.966	14.710	41.417
TRINITY_DN2638_c0_g1	6.531	2.348	2.611	48.108
TRINITY_DN1216_c0_g1	9.998	58.636	2.502	0.240
TRINITY_DN69_c0_g1	5619.001	5330.911	57.920	39.232
TRINITY_DN4442_c1_g1	0.167	1.899	92.560	109.277
TRINITY_DN2254_c0_g3	0.197	1.444	108.500	1.053
TRINITY_DN127_c0_g1	13.242	139.878	23.570	5.811
TRINITY_DN1280_c1_g1	45.364	57.449	0.788	1.302
TRINITY_DN2050_c0_g1	409.244	327.983	8.330	102.119
TRINITY_DN1964_c0_g1	42.001	90.973	3.150	21.716
TRINITY_DN202_c0_g1	833.414	120.188	2.338	1.523
TRINITY_DN134_c1_g1	1.385	17.378	115.098	43.371
TRINITY_DN922_c0_g1	2.374	0.910	12.076	78.075
TRINITY_DN39555_c0_g1	24.874	23.601	0.891	1.860
TRINITY_DN944_c0_g1	26.177	20.702	7.590	1.112
TRINITY_DN263_c0_g2	7.745	5.347	70.329	132.653
TRINITY_DN5017_c0_g1	4.179	18.048	434.870	37.751
TRINITY_DN2_c4_g1	3.235	708.609	2025.705	2344.657
TRINITY_DN2194_c0_g1	42.868	19.045	19.904	1.838
TRINITY_DN1934_c0_g2	248.090	273.253	11.461	12.401
TRINITY_DN748_c0_g1	1.240	5.690	34.431	1.362
TRINITY_DN6316_c0_g1	38.212	3.343	1.824	2.433
TRINITY_DN779_c0_g1	14.240	41.040	15.991	1.565
TRINITY_DN191_c0_g2	2.607	3.225	1186.807	10.124
TRINITY_DN3292_c0_g1	0.253	1.979	277.789	121.648
TRINITY_DN789_c1_g1	134.779	1.165	1149.611	1332.209
TRINITY_DN2629_c0_g1	4.945	13.565	207.255	58.733
TRINITY_DN6_c0_g3	65.168	53.048	3931.146	7765.379
TRINITY_DN45_c1_g1	4.232	161.457	1.171	0.978
TRINITY_DN131_c0_g2	2335.645	2092.971	5.120	6.477
TRINITY_DN6916_c0_g1	7.760	1.805	52.087	45.417
TRINITY_DN3026_c0_g4	2.986	2.198	149.949	161.413
TRINITY_DN880_c0_g1	203.726	211.002	5.421	9.173
TRINITY_DN5746_c1_g2	3.225	57.716	0.935	1.056
TRINITY_DN407_c0_g1	41.531	73.113	6.577	3.024
TRINITY_DN17751_c0_g1	23.110	29.770	0.846	0.000
TRINITY_DN1094_c0_g1	5.381	54.522	9511.940	17714.197
TRINITY_DN347_c1_g1	9.577	105.938	1527.043	977.659
TRINITY_DN23_c0_g2	21.488	2.458	148.158	119.928
TRINITY_DN2761_c0_g1	36.519	5.464	0.757	1.670
TRINITY_DN32105_c0_g1	0.238	0.932	191.964	3.030
TRINITY_DN2354_c0_g1	39.325	7.334	1.640	1.109
TRINITY_DN108_c0_g1	921.601	882.070	14.738	115.133
TRINITY_DN4013_c0_g3	41.174	30.086	0.297	1.392
TRINITY_DN9_c0_g5	0.774	0.942	1.345	75.337
TRINITY_DN1448_c1_g1	0.734	52.672	2.388	0.784
TRINITY_DN1369_c0_g1	606.282	694.589	12.446	23.575
TRINITY_DN777_c0_g4	4.694	34.570	1.220	0.245
TRINITY_DN1401_c2_g1	2.036	1.428	49.071	15.765
TRINITY_DN1097_c1_g1	226.090	159.220	6.076	2.084
TRINITY_DN4335_c3_g2	0.337	1.568	1532.770	1203.875
TRINITY_DN1244_c1_g1	19.050	27.697	0.853	0.694
TRINITY_DN170_c1_g1	0.134	5.054	240.813	140.726
TRINITY_DN16366_c0_g1	1592.540	1744.420	54.607	102.191
TRINITY_DN2141_c0_g4	316.570	304.304	4.658	15.382
TRINITY_DN893_c0_g1	135.208	7.105	4.903	5.998
TRINITY_DN50_c2_g1	109.968	153.663	1.133	6.469
TRINITY_DN5858_c0_g1	44.148	32.357	1.907	0.438
TRINITY_DN184_c0_g3	0.306	0.197	1762.001	2.979
TRINITY_DN1296_c0_g2	5.697	3.292	112.178	94.917
TRINITY_DN3039_c0_g1	29.136	27.112	1.369	1.441
TRINITY_DN1372_c0_g1	293.923	353.149	2.562	0.471
TRINITY_DN17023_c0_g1	382.063	399.857	7.709	18.900
TRINITY_DN3035_c1_g2	1.545	0.937	46.490	7.839
TRINITY_DN585_c0_g2	1043.842	284.178	1.678	0.397
TRINITY_DN96_c0_g1	245.882	242.195	6.237	3.972
TRINITY_DN306_c0_g1	39.478	71.649	269.281	3793.836
TRINITY_DN5332_c0_g1	3.148	15.989	185.190	168.937
TRINITY_DN209_c0_g1	2.460	73.773	2907.044	3522.310
TRINITY_DN18905_c0_g1	0.339	0.314	460.358	8.469
TRINITY_DN2060_c0_g2	19.976	47.246	2.367	2.013
TRINITY_DN34730_c0_g1	8.220	10.958	229.410	190.281
TRINITY_DN146_c0_g3	1261.073	3435.162	4.443	6.379
TRINITY_DN4207_c0_g1	3.530	3.042	47.436	370.310
TRINITY_DN347_c0_g1	8.074	80.957	2.144	2.690
TRINITY_DN20571_c0_g1	185.814	381.834	7.356	10.506
TRINITY_DN4459_c0_g1	46.674	46.980	0.491	1.140
TRINITY_DN3728_c0_g3	142.428	178.984	5.652	6.564
TRINITY_DN2235_c0_g1	48.191	42.253	2.046	8.841
TRINITY_DN537_c1_g1	4.880	2.063	20.589	419.768
TRINITY_DN1002_c0_g1	54.251	45.626	1065.579	625.735
TRINITY_DN4875_c0_g2	1.115	5.423	80.832	9.742
TRINITY_DN1076_c0_g1	14.267	25.382	1.033	1.735
TRINITY_DN41214_c0_g1	0.301	2.042	0.174	42.450
TRINITY_DN296_c0_g1	45.091	9.099	29.708	1.544
TRINITY_DN103_c0_g2	2845.400	2237.275	2.090	1.263
TRINITY_DN821_c0_g3	1.144	0.000	13.685	25.265
TRINITY_DN741_c0_g1	21.260	881.986	28.572	12.439
TRINITY_DN4096_c0_g2	144.601	196.334	9.724	28.581
TRINITY_DN32389_c0_g1	2.216	8.080	59.719	21.042
TRINITY_DN497_c0_g2	2.215	30.765	0.488	70.508
TRINITY_DN162_c0_g1	13.219	36.120	15.623	1.742
TRINITY_DN120_c0_g2	9.022	76.605	838.279	803.489
TRINITY_DN4681_c0_g2	1.159	2.072	37.949	94.407
TRINITY_DN29057_c0_g1	160.872	137.017	2.205	73.813
TRINITY_DN4_c0_g6	206.002	830.836	0.559	2.667
TRINITY_DN5419_c0_g5	1.685	0.000	44.005	0.000
TRINITY_DN1778_c0_g1	222.515	150.153	1.835	1.127
TRINITY_DN573_c0_g2	3.639	1.610	30.752	119.564
TRINITY_DN1014_c0_g2	33.719	14.460	1.055	0.155
TRINITY_DN2581_c0_g1	1.038	0.203	4.115	24.141
TRINITY_DN2726_c0_g1	90.191	80.751	3.982	2.487
TRINITY_DN202_c0_g2	763.783	35.467	8.203	17.829
TRINITY_DN1329_c0_g1	6.745	22.615	1.013	3.107
TRINITY_DN2586_c0_g1	25.783	42.670	0.945	0.963
TRINITY_DN18995_c0_g1	20.672	15.247	0.880	0.029
TRINITY_DN1100_c0_g3	436.923	758.976	8.673	18.126
TRINITY_DN15889_c0_g1	1.517	3.484	17.824	39.804
TRINITY_DN1236_c0_g1	1.070	1.718	984.061	54.024
TRINITY_DN6944_c2_g1	42.123	63.508	1291.553	3.456
TRINITY_DN929_c1_g2	40.824	12.803	2.718	1.238
TRINITY_DN2384_c0_g1	3327.772	4938.645	10.337	13.158
TRINITY_DN2520_c1_g2	24.670	16.732	1.104	19.441
TRINITY_DN3653_c0_g1	0.015	1.101	90.348	332.148
TRINITY_DN5055_c0_g2	1.292	6.840	10.072	30.683
TRINITY_DN18_c0_g1	9.518	33.245	358.705	519.244
TRINITY_DN986_c0_g2	19.962	5.136	0.896	1.138
TRINITY_DN475_c1_g2	1.924	5.436	199.371	256.864
TRINITY_DN1828_c4_g1	2.175	1.563	134.302	1.658
TRINITY_DN803_c0_g1	149.113	214.387	32.253	2.469
TRINITY_DN95_c0_g5	2.703	1.637	89.670	2.818
TRINITY_DN9012_c0_g2	1.514	0.982	60.009	37.562
TRINITY_DN7011_c1_g4	2.344	0.742	86.588	0.461
TRINITY_DN3861_c0_g1	233.360	138.509	0.543	3.552
TRINITY_DN1010_c0_g2	240.278	358.253	10.792	1.822
TRINITY_DN1601_c0_g2	1.136	0.772	249.978	121.660
TRINITY_DN1338_c0_g1	1778.806	959.717	21.783	19.417
TRINITY_DN193_c0_g2	1.443	1.054	11.735	33.395
TRINITY_DN77_c1_g1	1.635	98.514	2.563	118.244
TRINITY_DN1292_c0_g2	0.711	1.323	41.862	4.985
TRINITY_DN1677_c0_g2	86.196	424.173	17.424	39.274
TRINITY_DN2389_c0_g1	258.147	1.374	1.829	0.882
TRINITY_DN1376_c0_g1	121.477	0.112	6.977	4.228
TRINITY_DN3489_c1_g1	108.217	252.308	0.567	2.471
TRINITY_DN880_c0_g2	4.183	3332.117	6.098	1.107
TRINITY_DN3070_c1_g2	1.118	816.095	1.343	0.867
TRINITY_DN24_c0_g1	10626.651	2831.867	4.774	8.027
TRINITY_DN1826_c0_g2	22.556	48.890	0.979	0.491
TRINITY_DN187_c0_g1	33.049	151.449	0.896	0.434
TRINITY_DN4151_c0_g2	584.072	324.112	12.311	2.453
TRINITY_DN424_c0_g1	28.036	34.191	6699.549	992.726
TRINITY_DN116_c0_g1	17.103	2.862	106.840	66.151
TRINITY_DN748_c0_g2	1.098	0.105	166.340	65.274
TRINITY_DN302_c1_g1	2822.137	2996.023	5.704	85.109
TRINITY_DN652_c0_g2	34.411	20.245	1.212	0.741
TRINITY_DN6936_c0_g1	0.586	419.071	379.067	15.452
TRINITY_DN13810_c0_g2	16.492	3.193	892.106	408.669
TRINITY_DN12205_c0_g1	25.579	35.671	12.567	1.435
TRINITY_DN421_c0_g2	1.262	44.023	11.814	5.492
TRINITY_DN2_c0_g1	5862.285	4854.434	242.815	194.725
TRINITY_DN2796_c0_g1	22.698	121.805	2.780	0.324
TRINITY_DN3809_c5_g2	7.951	2.622	818.686	301.214
TRINITY_DN4807_c0_g1	12.507	13.124	718.822	725.162
TRINITY_DN1365_c2_g2	117.946	45.842	1.185	0.580
TRINITY_DN292_c0_g1	2.622	2.362	105.252	3.356
TRINITY_DN2190_c0_g1	3.814	3.774	5714.803	3124.891
TRINITY_DN17_c0_g1	10.993	5348.919	26.226	24.578
TRINITY_DN3063_c0_g1	16.000	22.862	0.235	1.110
TRINITY_DN29371_c0_g1	117.377	104.757	1.869	1.430
TRINITY_DN50_c0_g1	191.785	11.163	7.671	6.032
TRINITY_DN3546_c0_g1	51.560	2.064	26.687	47.179
TRINITY_DN1209_c0_g2	2.778	2.444	108.956	25.630
TRINITY_DN3_c0_g2	3335.814	7528.278	75.391	56.531
TRINITY_DN3894_c1_g1	0.111	1.977	130.828	0.543
TRINITY_DN251_c2_g1	0.627	0.378	7359.222	4.149
TRINITY_DN1136_c2_g1	20.126	0.542	695.637	563.771
TRINITY_DN5242_c2_g2	0.384	0.541	145.851	2.690
TRINITY_DN1042_c1_g2	1.711	5.434	42.161	2.940
TRINITY_DN5165_c1_g4	2046.823	117.439	2.707	2.899
TRINITY_DN5_c1_g1	18.408	38.435	2862.609	15427.253
TRINITY_DN8338_c0_g1	6.798	4.995	1777.845	1675.100
TRINITY_DN4529_c0_g2	1.180	1.143	63.052	32.951
TRINITY_DN49_c0_g1	1110.656	228.375	39.669	13.392
TRINITY_DN9367_c0_g1	92.840	77.434	2.943	2.388
TRINITY_DN4758_c0_g1	0.674	4.383	130.103	9.600
TRINITY_DN1358_c0_g1	1.089	0.957	37.457	25.464
TRINITY_DN776_c0_g1	41.187	2675.718	16.146	19.657
TRINITY_DN180_c0_g2	26.963	0.074	0.000	1.169
TRINITY_DN1_c3_g1	82.887	26.181	2.817	0.574
TRINITY_DN195_c0_g2	25.906	95.161	613.342	1049.404
TRINITY_DN134_c0_g2	45.781	1929.256	10.852	16.044
TRINITY_DN2292_c0_g1	21.904	42.912	57.352	1.973
TRINITY_DN5_c1_g4	9.832	14.880	1163.869	29.971
TRINITY_DN318_c0_g1	2.306	2.265	121.610	26.316
TRINITY_DN302_c0_g1	785.079	772.971	52.483	27.614
TRINITY_DN218_c1_g2	69.055	91.137	1.451	2.155
TRINITY_DN5205_c0_g2	0.845	9.050	232.994	42.572
TRINITY_DN1101_c0_g2	33.603	37.300	0.345	1.133
TRINITY_DN943_c0_g2	32.517	2.212	60.680	3.658
TRINITY_DN688_c0_g2	3.452	1.580	12.288	75.656
TRINITY_DN3487_c0_g1	1.594	5.919	6.947	33.436
TRINITY_DN4352_c0_g1	1.316	0.612	91.870	13.260
TRINITY_DN39871_c0_g1	1.844	1.249	26.741	30.468
TRINITY_DN671_c0_g2	2.382	692.920	0.040	0.425
TRINITY_DN741_c0_g2	9.983	604.683	3.871	3.419
TRINITY_DN524_c0_g2	156.862	517.805	8761.324	15269.077
TRINITY_DN34650_c0_g1	174.066	200.275	101.220	3.065
TRINITY_DN259_c3_g2	40.633	19.813	1.000	1.877
TRINITY_DN28779_c0_g1	55.369	13.838	2.113	2.213
TRINITY_DN383_c0_g4	23137.083	19.038	2.662	0.555
TRINITY_DN2118_c0_g1	71.585	76.351	1.852	5.122
TRINITY_DN1435_c0_g1	13.968	58.362	8.840	2.517
TRINITY_DN5167_c0_g1	1.193	0.660	2.098	198.023
TRINITY_DN3393_c0_g1	730.449	784.731	4.628	5.797
TRINITY_DN2128_c0_g2	36.594	56.430	0.859	5.381
TRINITY_DN10091_c0_g1	63.916	48.174	3.430	1.138
TRINITY_DN1013_c0_g1	41.612	57.985	2.786	0.468
TRINITY_DN804_c0_g1	3.308	15.809	116.033	105.263
TRINITY_DN1840_c2_g1	135.586	2.945	1.133	0.585
TRINITY_DN1711_c0_g1	3091.986	1529.298	5.863	6.011
