# Supplementary material for: Comparative Transcriptomics as a Key to Understanding the Adaptation Mechanisms of Baikal Sculpins to the Deep-Water Habitat
Source: Biology (Basel). 2025 Dec 9;14(12):1762. doi: 10.3390/biology14121762 (PMC12730502; doi:10.3390/biology14121762)
Supplement: Supplementary file 1 [file biology-14-01762-s001.zip › S3_All DEGs.xls]

## Sheet: all_compare
gene_id	M_Cm_d_count	M_Cm_b_count	M_B_n_count	M_B_m_count	M_Cm_d_fpkm	M_Cm_b_fpkm	M_B_n_fpkm	M_B_m_fpkm	M_B_mvsM_Cm_d_M_B_m	M_B_mvsM_Cm_d_M_Cm_d	M_B_mvsM_Cm_d_log2FoldChange	M_B_mvsM_Cm_d_pvalue	M_B_mvsM_Cm_d_padj	M_B_nvsM_Cm_d_M_B_n	M_B_nvsM_Cm_d_M_Cm_d	M_B_nvsM_Cm_d_log2FoldChange	M_B_nvsM_Cm_d_pvalue	M_B_nvsM_Cm_d_padj	M_Cm_bvsM_Cm_d_M_Cm_b	M_Cm_bvsM_Cm_d_M_Cm_d	M_Cm_bvsM_Cm_d_log2FoldChange	M_Cm_bvsM_Cm_d_pvalue	M_Cm_bvsM_Cm_d_padj	M_B_mvsM_Cm_b_M_B_m	M_B_mvsM_Cm_b_M_Cm_b	M_B_mvsM_Cm_b_log2FoldChange	M_B_mvsM_Cm_b_pvalue	M_B_mvsM_Cm_b_padj	M_B_nvsM_Cm_b_M_B_n	M_B_nvsM_Cm_b_M_Cm_b	M_B_nvsM_Cm_b_log2FoldChange	M_B_nvsM_Cm_b_pvalue	M_B_nvsM_Cm_b_padj	M_Cm_dvsM_Cm_b_M_Cm_d	M_Cm_dvsM_Cm_b_M_Cm_b	M_Cm_dvsM_Cm_b_log2FoldChange	M_Cm_dvsM_Cm_b_pvalue	M_Cm_dvsM_Cm_b_padj	M_B_mvsM_B_n_M_B_m	M_B_mvsM_B_n_M_B_n	M_B_mvsM_B_n_log2FoldChange	M_B_mvsM_B_n_pvalue	M_B_mvsM_B_n_padj	M_Cm_bvsM_B_n_M_Cm_b	M_Cm_bvsM_B_n_M_B_n	M_Cm_bvsM_B_n_log2FoldChange	M_Cm_bvsM_B_n_pvalue	M_Cm_bvsM_B_n_padj	M_Cm_dvsM_B_n_M_Cm_d
137793811	5869183	8011680	3227884	8064920	208477.979065539	425109.235968084	92400.5848437775	368414.095664595	9144064.83267368	5176526.21609377	0.820851332050868	0.0467688814389632	0.189293087692174	2965532.90866301	6388410.60300456	-1.10716562323973	0.00763447400930102	0.0501538909746402	9591665.92776683	4902382.58506995	0.968298309703738	0.0193038053065737	0.183060242011171	7604606.10477383	8496634.45723707	-0.160017971534244	0.696469172206071	0.871834661120985	2489148.37357189	10389406.2011115	-2.06138899817977	1.32982687621221e-06	4.36128936749595e-05	4902095.21486979	9592228.20956954	-0.968467451827064	0.0192830731534969	0.182863636580305	9816829.36377773	2651836.47042611	1.88826526693713	8.39011649203126e-06	0.000382368695427672	10389237.8428516	2489188.71038058	2.06134224063045	1.33050797397232e-06	4.36352309015003e-05	6388410.60300456
137802398	1867561	1924010	2211197	4198300	67650.4191827631	104111.194534065	64550.1708085668	195579.261413076	4760063.01740604	1647159.14244089	1.53100064041475	0.000261029279889106	0.00417389495011412	2031478.66035998	2032778.07555189	-0.0009225004314989	0.998206575397104	1	2303444.628619	1559927.24502858	0.562314114905003	0.171666632851705	0.575004473891352	3958677.5555358	2040472.1223171	0.956115523408993	0.0208501501468795	0.113228138306961	1705141.01396237	2495022.46423856	-0.549161688086278	0.181846933628676	0.40514877329946	1559835.8044661	2303579.66095266	-0.562483257020546	0.17153857408061	0.574751300674496	5110279.43095306	1816587.22330282	1.49217146204775	0.000367520407985447	0.00719874305983823	2494982.03289504	1705168.64588205	0.549114930538422	0.181883916132779	0.405231169058751	2032778.07555189
137804007	1543323	1999269	1563129	2245932	73569.4180567257	142365.950773239	60049.5249531662	137686.300847881	2546454.01107223	1361186.37409169	0.903624969758978	0.0288249858766847	0.135245952687095	1436083.35326031	1679855.79067936	-0.226197868395585	0.581442507781011	0.786217014677777	2393545.47947861	1289099.30712131	0.892785722377567	0.0307683945911229	0.231938214698258	2117743.03654537	2120286.61968042	-0.00173174851974429	0.996632085462168	1	1205390.27304858	2592617.01612021	-1.1049086633843	0.00775629907698255	0.0484995043451788	1289023.74207978	2393685.79369645	-0.892954864492159	0.0307372176975506	0.231703197137833	2733806.57371624	1284173.30526835	1.09007115732077	0.00860011152725367	0.0683171359446214	2592575.0032764	1205409.80647579	1.1048619058369	0.00775883622825517	0.0484884159620236	1679855.79067936
137786561	856344	1345053	1040034	1687606	35692.550907215	83745.819064033	34934.2262819264	90459.4673273088	1913419.94061506	755281.802672651	1.34106643482155	0.00130821201335884	0.0147782397887193	955503.67926421	932101.985328201	0.0357736304295232	0.930492501700234	1	1610311.3381005	715282.832940016	1.17075374408898	0.00484484881763746	0.0807178540305117	1591284.08707997	1426470.31588898	0.157741689489939	0.700578079432734	0.871834661120985	802011.131016714	1744241.17597084	-1.12090519770883	0.00693128679772967	0.0451916752539333	715240.904145627	1610405.73763527	-1.17092288619576	0.00483887038413077	0.0807178540305117	2054197.71693842	854429.73136216	1.26554113500427	0.00237601964404945	0.0285381117948186	1744212.91088858	802024.127659338	1.12085844016298	0.00693357818118095	0.0451916752539333	932101.985328201
137790635	790546	668625	740435	1087826	27906.0727733116	35257.2630898806	21063.6087721866	49383.8162885504	1233385.02413471	697249.011291502	0.822877200502049	0.0462389746028334	0.187281868949685	680255.034659392	860483.049546329	-0.339070961957912	0.408896563485079	0.676457013563842	800484.761275534	660323.399874112	0.277701060023018	0.498648664381077	0.826990592740646	1025737.16877355	709097.499050149	0.532605132932085	0.19530202638768	0.450934242859741	570978.55075193	867061.20360611	-0.602697088409132	0.143102196006752	0.342137428879905	660284.692717924	800531.687227831	-0.277870202121105	0.498387555424747	0.826990592740646	1324129.97852358	608297.107271462	1.12219648498613	0.00686846722102651	0.0602599344694092	867047.153050617	570987.803496931	0.6026503308664	0.143133002584043	0.342211083117512	860483.049546329
137787203	191567	164793	178076	189718	10550.4486247353	13557.6181393676	7903.68974983344	13437.3120724675	215103.65634929	168959.042771325	0.348358094989604	0.396244059689005	0.670084286880582	163602.600801718	208514.318951308	-0.349950427903803	0.394095196565517	0.665596457800047	197291.895434813	160011.137215902	0.302158913882358	0.461698848024647	0.826990592740646	178889.638501862	174768.078840541	0.0336281813203276	0.934668243702029	1	137321.39300055	213700.698368985	-0.638034402320013	0.121278296862525	0.322596254766266	160001.757602008	197303.461067892	-0.302328055893154	0.461448595419032	0.826990592740646	230929.677726099	146296.578728177	0.658556856339639	0.109851279887393	0.338429515386989	213697.235390368	137323.618303794	0.637987644801441	0.121305360100781	0.322668242084106	208514.318951308
137781650	286	521	948	161	19.6891186025928	53.5787249049604	52.5948042046802	14.2540984755484	182.554142746974	252.237552251827	-0.466332945382366	0.294914506146079	0.560549872472197	870.943076929144	311.308893520424	1.48390640665978	0.000564476708314275	0.0068120600881103	623.763064167335	238.874845010355	1.38416327341489	0.00132183683714297	0.0353123875054316	151.805963512437	552.541682201923	-1.86293649229682	2.41775473394307e-05	0.000599789155151261	731.020915067178	675.648470223692	0.113711134334437	0.790661984755182	0.918817837449488	238.86083758945	623.799635245634	-1.38433236012622	0.00132183683714297	0.0353123875054316	195.991476571644	778.80515294499	-1.98995724332287	6.28200232789036e-06	0.000307093267644179	675.637520123366	731.032762668749	-0.113757883756166	0.790661984755182	0.918817837449488	311.308893520424
137786312	20225	7968	591637	755017	1595.68474648963	939.079364214014	37617.3461036504	76607.0838122271	856043.764808115	17838.1190221141	5.58463851562878	4.40617806433155e-29	2.63280734549242e-26	543550.813951352	22014.2476004391	4.62589814182183	2.89970789557467e-22	1.59470126123771e-19	9539.38827729477	16893.4257289092	-0.824488831693776	0.0460648975815261	0.275559160682936	711923.596572669	8450.31552969688	6.39655322191434	5.2471296139656e-35	1.91782587390443e-31	456234.556685726	10332.7875666498	5.46446133765148	3.27750530172973e-28	3.68686571391577e-25	16892.4354571317	9539.94749938465	0.824319691358161	0.0461089922592031	0.27580737683087	919026.250566479	486053.567742129	0.918990504720186	0.0262552496014707	0.14213620453915	10332.6201245284	456241.949997023	-5.46450809485431	3.27496284512933e-28	3.68400570448598e-25	22014.2476004391
137783040	164240	126147	209207	135863	10238.2327348606	11746.7410903016	10509.8504561098	10891.8311029632	154042.466534598	144857.062618842	0.0886978258705737	0.828812606660041	0.965522691647782	192203.382363718	178769.787839247	0.104530824141465	0.798857369435819	0.934087690456598	151024.505722985	137185.573712562	0.138653466319383	0.735379860097454	0.954790849650002	128108.469931061	133782.800467153	-0.0625266193917655	0.878856255851703	0.996758258731271	161327.732328219	163585.24304774	-0.0200477438931109	0.961030779471588	1	137177.532098412	151033.359073207	-0.138822608302258	0.735069276486883	0.954670852883025	165375.977948932	171871.946872168	-0.0555846415659754	0.892214275317462	1	163582.592180096	161330.346655715	0.0200009863773347	0.961121633448977	1	178769.787839247
137803893	368525	293427	468771	472565	3507.5845524997	4171.9171567503	3595.63992448774	5784.37424442906	535797.637511926	325033.189359769	0.721100889123648	0.0802372342896373	0.260043768452827	430670.931281463	401127.219618335	0.102526101306978	0.802618476872918	0.936874953447072	351293.846689526	307819.753837659	0.190592285258293	0.642254726799988	0.90898255881125	445592.845014618	311188.414665268	0.51793758089845	0.207831850648274	0.474173167365444	361487.748429305	380511.014567027	-0.073991268798673	0.856840993974789	0.968399060829521	307801.709907939	351314.440211469	-0.190761427321979	0.641959666978634	0.908799823241176	575218.366257642	385114.208827282	0.578823134685155	0.159514780104612	0.421795286299473	380504.848460455	361493.606362562	0.0739445112633098	0.856930479482533	0.968399060829521	401127.219618335
137784147	125656	96858	158338	135944	7550.89950142591	8694.51508010996	7667.87240882274	10505.8002845286	154134.304922398	110826.587184161	0.475883280103782	0.246999127358053	0.522222991605158	145468.83617897	136772.386425707	0.0889331968318196	0.8283680244147	0.956152700872185	115959.412899143	104957.318060162	0.143816617885725	0.725931476509408	0.950069000144288	128184.846769873	102720.91001851	0.319495613606273	0.43647474268041	0.712345409892248	122100.644368971	125603.781294778	-0.0408085314430413	0.920765645594248	1	104951.165617238	115966.210666573	-0.143985759824933	0.725622255947168	0.950019366179702	165474.573245226	130081.018147849	0.347198480335055	0.397826661118766	0.691116151136419	125601.745909158	122102.623019018	0.0407617739380145	0.920856153809432	1	136772.386425707
137789290	422547	382667	491866	411219	6125.65633873451	8286.91770417431	5746.43729899306	7666.62842875653	466243.097536594	372679.73569845	0.323145822704181	0.431213035588608	0.706936183837335	451888.85072428	459928.370851023	-0.0254411793200809	0.950541603285476	1	458132.894919146	352942.986961561	0.376330776359901	0.359494997898385	0.757512257018278	387748.23323959	405830.194979947	-0.0657559457344827	0.872628921658515	0.992674576771015	379297.211882841	496235.882156543	-0.387697038068743	0.345207832089865	0.601689569208257	352922.297976689	458159.751550393	-0.37649991843527	0.359279696707103	0.757204255923205	500546.427412066	404087.67987817	0.308835333827561	0.451852967505961	0.741508126749076	496227.840751537	379303.358419583	0.387650280530935	0.345265840856627	0.601689569208257	459928.370851023
137792985	158853	112711	173236	158964	9946.14249710245	10541.9261017756	8741.2122709718	12800.0502673362	180234.547973819	140105.814143655	0.363358276282802	0.376280659729873	0.656006500293803	159155.979017642	172906.217410708	-0.119548177698872	0.770726491860952	0.920509230862826	134938.787972939	132685.94658216	0.0242891838730422	0.952796106492663	1	149890.955775534	119533.506873382	0.326498055724382	0.426499020878946	0.704504166345461	133589.078511907	146161.673785809	-0.129762429735614	0.751767462114209	0.889609949644723	132678.168729293	134946.698347628	-0.0244583258441311	0.952467644039665	1	193495.113007004	142320.324132535	0.44315481222526	0.280856901029939	0.553440497998532	146159.305263636	133591.243332758	0.129715672225132	0.751853943905014	0.889629394328962	172906.217410708
137794273	357821	485925	239353	500426	19331.4299319968	39215.8656889516	10421.0455261619	34768.9565370553	567386.641493484	315592.431298067	0.84626925274485	0.0404564391522004	0.170511218677849	219899.221269247	389476.27143436	-0.824692512738918	0.0457729509568114	0.174572851852128	581754.437300295	298878.968836026	0.960848530795784	0.0202403221514184	0.188503972453644	471863.64879423	515338.497890448	-0.12715027663376	0.756575090094192	0.911731603789737	184574.499389081	630139.046405281	-1.771466088213	2.73071203634913e-05	0.000610691445266231	298861.449001495	581788.540862744	-0.961017672872456	0.02021870596858	0.188503972453644	609131.496505361	196638.097913531	1.63121007650701	0.000104877488588742	0.00283615506375088	630128.835126164	184577.490431912	1.77141933067953	2.73197294277671e-05	0.000610973432073464	389476.27143436
137800555	409420	446059	287283	481263	23845.0122956929	38807.4593968371	13483.8119637349	36046.6249211268	545659.493031526	361101.930104658	0.595594581119057	0.147845794504185	0.375652834429891	263933.639060727	445640.067710979	-0.75570337533278	0.0669023656177886	0.228528666228879	534026.451008028	341978.330317649	0.643006002099591	0.118409555779581	0.479814970201166	453794.397409545	473059.3717808	-0.0599824175119587	0.883727326193008	0.999904048261926	221535.20877762	578441.516471134	-1.38463442422556	0.000916781616618038	0.00968345202378996	341958.284064237	534057.756664656	-0.643175144177986	0.118313528254534	0.479425850896009	585805.796963455	236014.519973252	1.31154626694245	0.00165730871230087	0.0218409612442507	578432.142940195	221538.798771092	1.38458766669069	0.000917135870540066	0.00968719381005184	445640.067710979
137787552	105664	50202	722693	418545	4384.76160622279	3111.96258628089	24168.3527266556	22336.4800132378	474549.369499873	93193.9605801208	2.34824808577418	5.00821347693157e-08	2.56118232448667e-06	663955.042160823	115011.758987921	2.52930300066316	5.52474714641664e-09	2.88711786398035e-07	60102.368589293	88258.4976422924	-0.554313021986388	0.177896396520781	0.588909642548908	394656.093994388	53240.7788849104	2.88998967368703	5.22092981541487e-11	6.22255385065479e-09	557296.996277256	65101.0983916197	3.09769082178543	3.07969920813203e-12	3.7251114400298e-10	88253.3240587697	60105.8919099758	0.554143880160811	0.178027995854395	0.588909642548908	509463.824210271	593721.340941743	-0.220806301597694	0.590481096658148	0.812879714648083	65100.0434399277	557306.027311799	-3.0977375792777	3.07770428524846e-12	3.72269844137204e-10	115011.758987921
137788650	118653	95753	160908	105135	7486.97676280573	9025.56836271382	8182.38032658479	8531.56527279354	119202.837147797	104650.052364829	0.187845059737494	0.647094013725909	0.838349690497575	147829.955597375	129149.853715282	0.194892604349788	0.63479976681702	0.824565165600379	114636.495504546	99107.8863181491	0.209993993553221	0.608834766878461	0.903967358224182	99134.3032270656	101549.023339356	-0.0347199181120081	0.932567013822238	1	124082.472516867	124170.836665837	-0.00102652328973048	0.998024642785237	1	99102.0767599982	114643.215720028	-0.210163135486395	0.608546518462218	0.903416917418904	127973.061102705	132192.376476527	-0.0467991546953837	0.909178719651231	1	124168.8245008	124084.483282564	0.000979765784756279	0.998115603594681	1	129149.853715282
137786705	121867	106851	138366	107639	12107.0257369328	15857.1211764108	11077.8376213798	13752.2777995134	122041.890518813	107484.749338888	0.183243994920045	0.655165067125761	0.844469687452175	127120.090255091	132648.185877399	-0.0614126742895736	0.88099867387945	0.99566040558115	127923.135545485	101792.460589009	0.329645758663253	0.422072230743237	0.824195231738469	101495.384762695	113318.795615604	-0.158972729885353	0.698409922440613	0.871834661120985	106699.449127811	138562.528513784	-0.376983540429747	0.358709139124132	0.618409058391933	101786.493665206	127930.634649213	-0.329814900609809	0.42183464683773	0.824195231738469	131020.994706681	113673.21715938	0.204905033493155	0.617527736430938	0.837649683034922	138560.283134246	106701.178200511	0.376936782924573	0.358768584427877	0.61851154118455	132648.185877399
137789490	36279	22984	679703	329415	1610.31896384641	1523.97071433241	24313.6438055267	18804.1457043807	373493.128701755	31997.4921465828	3.54504535864353	5.13521539317581e-15	9.40324199334274e-13	624459.118504331	39488.4929429347	3.98309893532507	7.05663516729013e-18	1.98773364748863e-15	27516.69832104	30302.9326814218	-0.139150978257829	0.734633812179795	0.954237562579417	310613.283582817	24375.2479950969	3.67162424294183	7.8939681795678e-16	1.80327835602002e-13	524145.71531309	29805.2731327018	4.13632418188322	6.63143866092937e-19	2.66418048202837e-16	30301.1563647849	27518.3114074213	0.138981836858983	0.734944224279592	0.954670852883025	400972.481509748	558403.327498243	-0.477804289371795	0.245066096676333	0.533884225698168	29804.7901428294	524154.20912902	-4.13637093931078	6.62662172978618e-19	2.6622452799416e-16	39488.4929429347
137795539	104687	74873	120956	89879	5311.75951542869	5674.9925194131	4945.92276103555	5864.85823349293	101905.473638128	92332.2620911177	0.142324312379376	0.72866893837832	0.895113124990283	111125.113961542	113948.326964776	-0.0361946217393073	0.929704984090061	1	89638.7441930557	87442.4338393581	0.0357883372656482	0.930500628227722	1	84749.05566015	79405.1374925303	0.0939649708076147	0.818847198391026	0.953350980076195	93273.9129196826	97094.0186999537	-0.0579080435777497	0.887755248591725	0.990022681809092	87437.3080922517	89643.9989925557	-0.0359574791575036	0.930172863404855	1	109403.063074643	99370.2021779404	0.138767305837689	0.735186111089405	0.922661705060593	97092.4453093592	93275.4244307167	0.0578612860863504	0.887845297001578	0.990123103595792	113948.326964776
137784365	45535	36446	62308	35204	1380.57182843942	1650.66120973441	1522.41039548641	1372.64842254668	39914.56187278	40161.1371969899	-0.00888567823682771	0.982790546185535	1	57243.8175994318	49563.3412604804	0.207846341039092	0.612566752449675	0.81485065929985	43633.5435393759	38034.2392935297	0.198137223131122	0.629293654406917	0.906073996456663	33194.6894618382	38652.1153930977	-0.219593755542304	0.592703344781622	0.797618087325783	48048.1319009246	47262.5587392372	0.023783876930105	0.953826664014671	1	38032.0097794828	43636.1014260426	-0.198306364751815	0.629001228709935	0.906073996456663	42851.2380755073	51188.5121932877	-0.256483547948062	0.532130547572523	0.762882733886714	47261.7928575279	48048.9105253078	-0.0238306343617412	0.953735872373909	1	49563.3412604804
137791037	128564	91411	136556	102493	8334.8689689333	8852.62910570829	7134.51492751155	8545.29859524264	116207.318375344	113391.397016321	0.0353894375377327	0.931264580588447	1	125457.200703608	139937.647759695	-0.157588565955125	0.700896677879157	0.873453067060789	109438.208330482	107386.298140952	0.0273061567501074	0.946944549890223	1	96643.098188275	96944.1980353851	-0.00448769984104731	0.991298831794972	1	105303.686891355	118540.207182705	-0.170819785308715	0.677166778317396	0.832679432618097	107380.003314918	109444.62381243	-0.0274752986848503	0.946616248490091	1	124757.150327264	112186.229387042	0.153226343918948	0.708795090335933	0.902673563281553	118538.286260897	105305.393345639	0.170773027808126	0.677250116651534	0.832679432618097	139937.647759695
137781955	122246	92176	117513	90616	12937.7072981595	14572.5290722343	10022.6563752436	12333.3537506638	102741.089586386	107819.021321828	-0.069598647983641	0.865286728758569	0.991081540717921	107961.948919687	133060.714778906	-0.301561277985767	0.46260453839515	0.724881013598058	110354.074219049	102109.029863637	0.112028899079094	0.784795448347412	0.979474082241249	85443.9906009482	97755.5041978765	-0.19419848724247	0.636029226066072	0.828953824062271	90618.8801129849	119532.245771972	-0.399515223655207	0.330803467751256	0.584177112831065	102103.044383026	110360.543390807	-0.112198041010657	0.784478587142942	0.979499183573599	110300.158548338	96541.6392496745	0.192210946230636	0.639477610057452	0.85146549033002	119530.308774376	90620.3485990441	0.399468466157611	0.330859889476027	0.584051894676932	133060.714778906
137788121	104791	78999	105260	89034	8199.23684710422	9233.48077978419	6637.23318877017	8958.98829407329	100947.406506136	92423.9884399983	0.12726411461064	0.756410489172269	0.915124497396928	96704.8297626008	114061.52750767	-0.238151930852339	0.561721757417292	0.767095255576719	94578.4339397626	87529.3024529764	0.111744549773336	0.78533648322253	0.979814386688275	83952.2849342687	83780.8881153275	0.00294857913541104	0.994298000006027	1	81170.1095697146	102444.543169652	-0.33582153661374	0.413466334953083	0.67111405709988	87524.1716137644	94583.9783133212	-0.11191369167243	0.785019566841554	0.97972569926364	108374.507205889	86475.307109085	0.32566439115974	0.427699615137463	0.720456586821348	102442.883074874	81171.4249378476	0.335774779123801	0.413531224335781	0.671354126505009	114061.52750767
137792169	72978	58376	86191	73508	4604.89486313904	5502.45505354173	4382.92404808133	5965.07633112196	83343.9150371277	64365.4275078951	0.37278983896528	0.364107478312626	0.642379518458935	79185.6911674401	79434.134516555	-0.00451907208093608	0.991244232597097	1	69888.3656783992	60956.6947121694	0.197266593715328	0.630737868097255	0.906073996456663	69312.4479046441	61909.55871786	0.162952201964516	0.691285446584389	0.871834661120985	66465.2531680311	75700.9982984219	-0.187710793140845	0.647363136643164	0.807248411938693	60953.1215187228	69892.4626729441	-0.197435735526063	0.630445119008502	0.906073996456663	89475.8581901675	70809.3569263524	0.337557342806959	0.411073790904785	0.701831805098483	75699.7715774628	66466.330243033	0.187664035668874	0.647444972150897	0.807350459120434	79434.134516555
137792997	99463	69932	103047	87684	6073.41970139115	6378.8457020515	5070.8569102897	6885.66246669768	99416.766709462	87724.7770281163	0.180504243172158	0.660004219535757	0.848491439745154	94671.6946369472	108262.176617887	-0.193523806315636	0.637194587188044	0.824565165600379	83723.328042187	83078.9565552952	0.0111460234988551	0.97835312983814	1	82679.3376207307	74165.0541606734	0.156787199467129	0.702377182901353	0.871834661120985	79463.5781723208	90686.616517503	-0.190594881245964	0.64230832281503	0.80202681996415	83074.0865885768	83728.2360686808	-0.011315165375917	0.978024224657985	1	106731.252267642	84657.2386338438	0.334276408310801	0.415610108906612	0.70799166579043	90685.146957585	79464.8658860041	0.190548123761069	0.642389892775442	0.802113875439111	108262.176617887
137798864	85073	70217	102086	75947	9037.28429577394	11142.5059743971	8739.50122078438	10375.5339747379	86109.2709364525	75033.0254858876	0.198642157125448	0.628339369196155	0.830350000987539	93788.8013446955	92599.1399617365	0.0184170723917975	0.964215597170304	1	84064.5329810654	71059.3474209751	0.242471863079028	0.554678774416745	0.864682557189026	71612.2393844365	74467.3054761115	-0.0564006828463276	0.890672621114712	1	78722.5132500905	91056.1995213482	-0.209979920669254	0.608875755029643	0.781431074538328	71055.1820254245	84069.4610096451	-0.242641004939272	0.554402950755305	0.864682557189026	92444.6721119349	83867.7384961543	0.140473484020034	0.732065834842923	0.920648142732946	91054.7239724111	78723.7889547698	0.209933163184451	0.608955448903561	0.781458475919255	92599.1399617365
137793639	86113	68134	106671	90359	8087.59200820554	9558.91962210932	8073.67280031431	10913.7893684064	102449.70112139	75950.2889746937	0.431787461702734	0.293373333757256	0.558087710815371	98001.1486339506	93731.1453906731	0.0642702767877252	0.875517583997996	0.992281901628347	81570.7439014738	71928.0335571597	0.181496785962134	0.658269339794297	0.916881633510497	85201.659149408	72258.2195460855	0.237719621291187	0.562455877907552	0.770338333906609	82258.1872026664	88355.0016371042	-0.103151639335516	0.801486734342826	0.927087329010021	71923.8172405518	81575.5257393691	-0.181665927819377	0.657971294843505	0.916657287257811	109987.331497131	87634.5003393449	0.327765613344585	0.424729527543353	0.718391404046787	88353.5698605409	82259.5202031665	0.103104881850748	0.80157483457129	0.927154815957843	93731.1453906731
137799728	75564	57826	90120	91791	7640.81230983089	8734.58253323307	7343.78643858323	11936.5365021568	104073.313113121	66646.2384521773	0.643003483545205	0.118461700454424	0.342996773484947	82795.3558347216	82248.9095542765	0.00955352841038052	0.981451846785852	1	69229.9000068791	63116.7162007994	0.133372209068708	0.745145702631459	0.955483967885096	86551.9262256943	61326.2667056112	0.497060142449278	0.226730044726355	0.499918548245423	69495.0597023148	74987.7679401229	-0.109743799027974	0.789102934771429	0.917654333052277	63113.0163901854	69233.9584009071	-0.133541350882576	0.744833802747044	0.955595668138531	111730.398957552	74037.1883945983	0.593698412961694	0.1491825051686	0.405685120994122	74986.5527769198	69496.1858755239	0.109697041555067	0.789190662870661	0.917654333052277	82248.9095542765
137782354	89543	71970	96203	80961	9476.63829163408	11378.0693166193	8205.13144305361	11019.2532555784	91794.1805220257	78975.494519506	0.216996955259788	0.596968655663521	0.800920012733155	88383.9509406194	97464.5863726466	-0.141093278678717	0.730926496628073	0.896110520070956	86163.2426577449	74793.0272563068	0.204167911480961	0.618821606955672	0.906073996456663	76340.0599993109	76326.4161987881	0.000258052974557526	0.999535146575154	1	74185.9004119199	93329.459190613	-0.33118627878679	0.419936838673802	0.678619379146905	74788.6429981349	86168.293716699	-0.204337053350765	0.618531272678562	0.906073996456663	98547.8426751732	79034.6174659483	0.31833860939585	0.43815348058397	0.727847631705291	93327.9468039557	74187.1026005002	0.331139521302671	0.420002330258878	0.678822731764672	97464.5863726466
137802647	92387	69470	122273	77095	9162.25320723688	10291.6055453392	9772.28796635453	9832.66571369129	87410.8816672539	81483.8573677409	0.101298103625653	0.804981806115879	0.94753327577331	112335.072823036	100560.185834085	0.159749216176521	0.697011590080827	0.873453067060789	83170.2168781106	77168.5497287188	0.108053291147145	0.792269296962741	0.98434792083634	72694.7160629119	73675.0888703844	-0.0193261652841099	0.962457793372829	1	94289.5034530605	90087.503016533	0.0657707917555228	0.872638698705003	0.979851136849556	77164.0262210402	83175.0924801702	-0.108222433015345	0.791951612808402	0.984255760250814	93842.0474223852	100452.170628863	-0.0982027140363859	0.810820397313403	0.970985688724412	90086.0431651299	94291.0314218038	-0.06581754924433	0.872548914656288	0.979766694047573	100560.185834085
137784663	89559	69884	104163	63618	7216.45703320682	8411.76164630083	6763.98346768707	6592.47426540061	72130.561267416	78989.6062654877	-0.131052370159332	0.74941909393126	0.908505603139519	95696.9900731105	97482.0018407842	-0.0266620823961338	0.948198961129249	1	83665.8619472181	74806.3916584019	0.161476737123062	0.693920120940851	0.933891140037101	59986.9301780561	74114.1486759681	-0.30509999549242	0.457430443940785	0.722423872024065	80324.1696949108	90624.3709589607	-0.174063926657179	0.67141208502281	0.827966952907431	74802.0066168292	83670.7666049394	-0.161645878988643	0.69361587292778	0.9340041198508	77437.4942351488	85574.0775034188	-0.144141938686751	0.725358521951533	0.915825180199072	90622.9024077195	80325.4713545344	0.174017169172027	0.67149514221422	0.828069376755949	97482.0018407842
137786384	84989	68107	85587	54417	2463.53846288665	2949.05442335762	1999.303356636	2028.54599998409	61698.400697633	74958.938819484	-0.280867375007348	0.49387644408436	0.727039632348988	78630.7821679394	92507.7087540147	-0.234478803105482	0.567781374534163	0.772720609768448	81538.4192230538	70989.1843099755	0.199879854935884	0.626206724416556	0.906073996456663	51311.0870433393	72229.5852109387	-0.49331804393361	0.230246876615746	0.506247644293493	65999.484996306	88319.9885104241	-0.420283724754797	0.30639057461386	0.56197416824251	70985.0230272796	81543.1991660146	-0.200048996791495	0.625914879743731	0.906073996456663	66237.7989115666	70313.1466421018	-0.0861402744397519	0.833715820122874	0.987254168362893	88318.5573012416	66000.5545235051	0.42023696727636	0.306444204236505	0.561996204609937	92507.7087540147
137803766	281370	211179	212577	43285	2678.95084718806	3003.53081760572	1631.08837307295	530.002616317981	49076.8583149677	248163.863045529	-2.3381757093538	5.65451257221642e-08	2.82800357851864e-06	195299.480589407	306261.899273199	-0.649077367785053	0.115010254871904	0.320952600054899	252825.692960364	235021.349800158	0.105351030208533	0.797306351388244	0.98434792083634	40814.4577882916	223961.866622666	-2.4560971041954	1.36568263741314e-08	9.78739223479418e-07	163926.471961839	273853.250005128	-0.740353425790057	0.072579254281494	0.22606889479781	235007.573201928	252840.514090845	-0.105520172250031	0.796988087535058	0.98434792083634	52687.6404133254	174640.537365414	-1.72885027545027	4.15186572003959e-05	0.00136867988390585	273848.812266391	163929.128402075	0.740306668265345	0.0725971153746792	0.22606889479781	306261.899273199
137784644	70004	57127	80839	65567	5373.60663310117	6550.56622592661	5000.78532218268	6472.64763690176	74340.3516109115	61742.4067235578	0.267882851937367	0.514030104041354	0.732035094227482	74268.6829466989	76197.0343764994	-0.0369805204419546	0.928198349058549	1	68393.0499988925	58472.586472731	0.226088190317115	0.581732784128773	0.887867086734751	61824.6889292312	60584.9555845894	0.0292236592526324	0.943249377236039	1	62338.1153285055	74081.3169938482	-0.248993837039046	0.544105976512054	0.720754607840802	58469.1588939233	68397.0593351728	-0.226257332118061	0.581450548474797	0.887737365130255	79809.8674756279	66412.4737453758	0.26511179041495	0.518379444906148	0.747666431759101	74080.1165195022	62339.1255229769	0.248947079570201	0.54418150770655	0.720854660879767	76197.0343764994
137779653	67338	46959	90428	68789	6377.06501285468	6643.14726231858	6901.40986490768	8377.86319174219	77993.4785923082	59391.0370493668	0.393107108223903	0.338633535547688	0.612377593034869	83078.3226755266	73295.1819980904	0.180753697199804	0.659579332861049	0.84329477639901	56219.8155479427	56245.7429736239	-0.000665964110223103	0.998756021610669	1	64862.7898508759	49801.4770745045	0.381201959294562	0.353446383796333	0.626196421236305	69732.5706243202	60895.632842584	0.195494520144335	0.633814277891641	0.798686093885514	56242.4459289881	56223.1112659419	0.000496822353867558	0.999085026369514	1	83731.7692615808	74290.2227779579	0.172601885241055	0.674016983162214	0.881353483126722	60894.6460396238	69733.7006464088	-0.195541277606409	0.633733175936505	0.798686093885514	73295.1819980904
137791501	96185	77412	113919	88069	9938.53699147386	11948.6215451247	9486.05277750686	11702.8546502606	99853.2825033282	84833.6330701302	0.235172859496718	0.566630709763755	0.778144861461054	104660.056627957	104694.18258322	-0.000470138863552211	0.999111847463021	1	92678.4611748515	80340.9246760533	0.206098225182572	0.615505848001627	0.906073996456663	83042.363336073	82097.8255272569	0.0165036389173539	0.967938755747576	1	87847.4052633559	100386.549390348	-0.192493479001716	0.638992298156816	0.798686093885514	80336.2152085904	92683.8941683735	-0.20626736707027	0.615216200265414	0.906073996456663	107199.884231513	93589.0237503459	0.195891389040382	0.633084520820825	0.850408893870817	100384.922644949	87848.8288374891	0.19244672151051	0.639073691278258	0.798686093885514	104694.18258322
137788787	77795	61556	78885	70083	8310.83418876833	9823.30734378618	6791.43620996413	9628.51371925196	79460.625182602	68613.9450324918	0.21173755900767	0.605895080022643	0.80973829823391	72473.4972099036	84677.2788926974	-0.22452077672743	0.584329903852384	0.788275442073495	73695.4944700971	64980.2150179428	0.181574949795668	0.658140657802253	0.916881633510497	66082.9334240008	65282.0470795897	0.0175916151254585	0.965834322401115	1	60831.3090246122	79824.7665518582	-0.392020792959025	0.339963764995489	0.595492431085995	64976.4059718683	73699.8146458117	-0.181744091624148	0.657842641781459	0.916594638777804	85306.8595505386	64807.1841834118	0.39650670592891	0.334475873870769	0.624154897423773	79823.4730060558	60832.2948011917	0.391974035487572	0.340021194712245	0.595502602810363	84677.2788926974
137785166	80791	63027	89250	75100	6260.93732451654	7296.21153817793	5573.89599447296	7484.62328601359	85148.9361899465	71256.369467553	0.256968726445829	0.531286715272319	0.748442496399881	81996.0663817985	87938.3253014417	-0.100936968130888	0.805662860605836	0.938720780582809	75456.5908388349	67482.6993102604	0.161128348891796	0.694555423888168	0.933891140037101	70813.5828106833	66842.0880796224	0.0832693646331289	0.839179316330735	0.969255543763462	68824.1684615853	81732.3335646891	-0.247990411118388	0.54571793579325	0.722634615625458	67478.7435723708	75461.0142533862	-0.161297490729036	0.694251077160673	0.9340041198508	91413.6817914196	73322.4484156282	0.318154087724607	0.438425310864716	0.727847631705291	81731.0091071431	68825.2837629592	0.247943653641873	0.545793580455453	0.722715580356636	87938.3253014417
137800041	134863	94643	165563	133137	5079.90157814339	5325.31606040644	5025.74017605844	6449.33424398061	150951.707952575	118947.015012462	0.343767466893683	0.402500226764793	0.67372340538369	152106.613532266	146793.89987207	0.051290959631421	0.900498676762405	1	113307.59205839	112647.696190778	0.00842632593078681	0.983632996658855	1	125538.05928165	100371.834005545	0.322770097492734	0.431799209801255	0.709208857919527	127672.126224436	122731.408124548	0.0569395439306623	0.889612535367029	0.991405925336211	112641.092949609	113314.234371011	-0.0085954678730782	0.983304025484161	1	162057.820199557	136016.646134113	0.252724887308653	0.538037000481024	0.768653084613768	122729.419285164	127674.1951607	-0.0569863014357787	0.889522455608378	0.991305538254274	146793.89987207
137784840	81453	65923	92352	75702	9372.33101668448	11331.0956550774	8563.6932560453	11202.1536359199	85831.4881585375	71840.2429575431	0.256713990314632	0.531692580973215	0.748735533588305	84845.9467070484	88658.8902956303	-0.0634192372462527	0.877156806262287	0.9932624723525	78923.7119019647	68035.6514469473	0.214166922663179	0.60177090892425	0.8992745073979	71381.2230201277	69913.3856568453	0.029976067192894	0.941781882988321	1	71216.2427474966	85487.8155967465	-0.263511270319579	0.520898194908892	0.703262577355992	68031.6632958462	78928.3385657825	-0.214336064508586	0.601484194794374	0.898779861607473	92146.4517712899	75870.8661337491	0.28038162566139	0.494599103969192	0.741508126749076	85486.430282362	71217.3968125861	0.263464512840132	0.520972063279122	0.703362306748301	88658.8902956303
137794982	44038	32150	86048	75671	3335.28709485509	3637.31590602505	5251.95117379623	7370.3607613664	85796.3401335769	38840.8069635794	1.1433398557325	0.00591809953804318	0.0453055860117358	79054.3137056377	47933.9065228656	0.721796537122305	0.0800097836042621	0.25021202026689	38490.3280396185	36783.8324224943	0.0654227942837224	0.873371549137922	1	71351.9923781131	34096.0745119662	1.06534561815671	0.0102117925384042	0.0673315124375236	66354.9802399571	41691.5812496247	0.67044838138252	0.103710134054226	0.284892624658362	36781.6762053924	38492.5844211577	-0.0655919358592522	0.873046784523072	1	92108.7177690043	70691.8766769355	0.38179209503682	0.352661153470605	0.647007367209343	41690.9056444963	66356.0555279792	-0.670495138816242	0.103686250365821	0.284827015962179	47933.9065228656
137801091	76139	63716	94270	75103	5345.43756602262	6682.19284530091	5333.64201669639	6780.89492985291	85152.3376117169	67153.3793233924	0.342585168699565	0.404161300178726	0.674612367603352	86608.0583975156	82874.7779404675	0.0635683152164531	0.876872443388805	0.993037835722427	76281.4687437025	63596.9994010942	0.262372834068162	0.52270930949465	0.83923117368732	70816.4115824911	67572.7938913305	0.0676413181377266	0.869062487587336	0.990557041912667	72695.2880345297	82625.8166862664	-0.184729669372761	0.652581484281686	0.810871753036023	63593.2714370109	76285.9405141739	-0.262541975899414	0.522441663702358	0.838924430806617	91417.3334690601	77446.580248306	0.239265286991837	0.559913043350572	0.785196187677723	82624.4777500044	72696.4660676419	0.18468291189415	0.652663593386687	0.810871753036023	82874.7779404675
137801367	77191	60198	95698	73210	5694.13528303698	6633.42136240684	5689.03019424961	6945.20641230762	83006.0404746025	68081.226621685	0.285958420326716	0.486078040616102	0.727039632348988	87919.9955685203	84019.8449705072	0.0654613337465774	0.873234930804393	0.990764339901752	72069.6828665986	64475.7088388507	0.160635838805182	0.695445951470689	0.933891140037101	69031.4565717298	63841.8460748007	0.112751558399624	0.783473097165951	0.929637756782238	73796.4750365542	78063.7359580954	-0.0810996393540076	0.843307535591211	0.957155329216581	64471.9293661595	72073.9077341281	-0.16080498062888	0.695141461886252	0.9340041198508	89113.1248778728	78619.7396620635	0.180745512158937	0.659586667682526	0.868340648132169	78062.4709494431	73797.6709144716	0.081052881877467	0.843396714596375	0.957256547522412	84019.8449705072
137796416	65173	44710	76496	58747	5469.00688743899	5604.53823261094	5173.1342305376	6339.86613868448	66607.7861195617	57481.5414212257	0.212591164303953	0.604462352403612	0.80887094375745	70278.6667466466	70938.6514657364	-0.0134847686302723	0.973812888497234	1	53527.2895565762	54437.3723151212	-0.0243235838099512	0.952769115340484	1	55393.9476860222	47416.343009872	0.224343689573997	0.584675516102068	0.791935259464491	58989.057100353	57979.1690683654	0.0249137269593338	0.951619153101136	1	54434.1812744172	53530.4274335532	0.0241544420696089	0.953097538868322	1	71508.3869727692	62844.5246319622	0.186324355021965	0.649796641681723	0.861699951796572	57978.2295261199	58990.0130231232	-0.0249604844129711	0.951528371966148	1	70938.6514657364
137803767	227305	195725	157098	157309	2219.70400744503	2855.13591755571	1236.32028976937	1975.57392001723	178358.096963823	200479.391389518	-0.168677279484288	0.680967192328722	0.865638846098755	144329.619027678	247413.94396989	-0.777558784188252	0.0594774902556932	0.213722941805539	234324.004801009	189862.199845617	0.303551667416462	0.459633697008508	0.826990592740646	148330.41666153	207572.421609409	-0.484799882215727	0.238280492111317	0.517409624681084	121144.431566095	253812.773719506	-1.06703546349104	0.010080000103865	0.0593664508734962	189851.070407929	234337.741327152	-0.303720809445478	0.459384074642526	0.826990592740646	191480.604175304	129062.308292767	0.569129778791148	0.166599510426498	0.43599446345658	253808.660732696	121146.394720653	1.06698870597189	0.0100832136740189	0.0593853772874545	247413.94396989
137781783	73917	53928	76009	62709	5947.61254630872	6481.97063688204	4928.75940626309	6489.06088114009	71099.9304709883	65193.6106001925	0.125116897146876	0.760416637512725	0.917819486038908	69831.2483977114	80456.2048028739	-0.204330308467716	0.618548981806015	0.820618414779876	64563.1742112676	61741.018060129	0.0644814206290938	0.875133760208823	1	59129.8123202736	57192.3171351638	0.0480644820627048	0.906770870449022	1	58613.5122334152	69932.909873485	-0.25473678126165	0.534875806779075	0.717536182697057	61737.3988908433	64566.9590329058	-0.0646505624271542	0.874808835010258	1	76331.0359100611	62444.4345517797	0.289695570888177	0.480415446427846	0.741508126749076	69931.7766232502	58614.462070457	0.25469002379779	0.534950686315609	0.717584100925863	80456.2048028739
137795196	3	31	379	20	0.0338195695698643	0.522038969395222	3.44318449977209	0.289954900903827	22.6872293837423	2.63556194849976	3.04110042937129	0.000506525759171367	0.00692512354522221	348.189394813192	3.27285261519446	6.68300760335162	6.07020890599555e-22	3.18658375706103e-19	37.1298057076716	2.4911608046848	3.82422693404067	4.01499138766694e-06	0.000403451382285468	18.8536418309291	32.8815138078756	-0.797792370406807	0.205277677331949	0.470302910978859	292.242576496885	40.2245954281066	2.85824928061849	8.83988239469634e-09	5.28935303499676e-07	2.49100938406567	37.1319870838719	-3.82439249469707	4.01499138766694e-06	0.000403451382285468	24.362362748361	311.348749924584	-3.67025156990156	3.48327866538323e-12	9.05573287575425e-10	40.2239423011916	292.247313673686	-2.85829594304519	8.83988239469634e-09	5.28935303499676e-07	3.27285261519446
137785181	65385	49438	72711	51069	7078.38685968848	7994.87114300736	6343.52342059184	7109.95999904426	57902.4140018775	57668.5220554825	0.00583890865010228	0.988690332170931	1	66801.2982646757	71169.4064185581	-0.0913805997589813	0.823757045400626	0.952690778823536	59187.6999110349	54614.4506428822	0.116013645684978	0.777384030430911	0.975382145852927	48154.1777057634	52430.5332533501	-0.122745664303881	0.764850501874528	0.918876493158124	56070.2946334945	64110.3565848167	-0.193319339852453	0.637595693274005	0.798686093885514	54611.2492221165	59191.1696120907	-0.116182787447724	0.777068060055024	0.975275176095185	62162.5266647038	59734.9949533356	0.0574678832614388	0.88862726710394	1	64109.3176878985	56071.2032575338	0.193272582394826	0.637677004643633	0.798686093885514	71169.4064185581
137787138	55158	45612	43533	40289	2974.26886117223	3674.05148679566	1891.75362162135	2793.90631124771	45679.9717736012	48648.4704208369	-0.0908330939725684	0.824830955689912	0.963802577186864	39994.7837159308	60037.6568784254	-0.586053899775274	0.154509878273341	0.370522131266366	54607.1732578714	46072.0918786681	0.245195903125102	0.550295710421006	0.860636587967748	37989.4576761705	48372.9419099603	-0.348599814573881	0.396058007034511	0.672151685816866	33569.9904700994	59148.8668559803	-0.817174726362225	0.0478155204605036	0.170268056239381	46069.3911979534	54610.3744396959	-0.245365044841457	0.550020993547297	0.860502777078066	49040.8316762787	35764.094830949	0.455469040396494	0.267888423200081	0.53937824950238	59147.9083590151	33570.5344752821	0.817127968934436	0.0478281070306038	0.170312876222622	60037.6568784254
137789344	70240	77090	75008	134635	4622.36983877306	7578.3148060104	3977.97488521267	11394.4088697561	152650.151223253	61950.5549767871	1.30103785491151	0.00180280386718175	0.0186235052812688	68911.606165095	76453.9125315274	-0.149842810320159	0.714971094725192	0.883686697065303	92292.9594544347	58669.7114036347	0.653603001790716	0.112568714273079	0.464218797979304	126950.559337709	81756.3345673586	0.634863689704481	0.123147184514166	0.352929659748518	57841.6017368961	99968.9854351263	-0.789370968922442	0.0557822637783208	0.193850690528987	58666.272269664	92298.3698491086	-0.653772143638552	0.112476480131421	0.463838436325094	163881.224568069	61622.0728058603	1.41112916003888	0.000736147944930198	0.0123653397093341	99967.3654562684	57842.5390650794	0.789324211443836	0.0557966024411604	0.193900519264941	76453.9125315274
137794038	38106	31673	58465	54541	4618.86175407633	5734.89155480833	5710.99550048943	8501.94583536157	61838.9927974757	33608.8771408686	0.879671362029233	0.0333207796409371	0.15156865070989	53713.1631539314	41477.1217108863	0.37295935513865	0.363951958666619	0.635704956237262	37919.2587208598	31828.9803456775	0.252587672078298	0.538419038799793	0.855534448168861	51428.0096113977	33590.2012577064	0.614512372231123	0.135611992872797	0.360544610020008	45084.6433513397	41073.0160116005	0.134446328319924	0.743219087609661	0.884715835476959	31827.1145744524	37921.4816252235	-0.252756813612847	0.538147345643149	0.85565745815422	66388.7349207097	48031.3331827232	0.466960744732048	0.25600561457867	0.533884225698168	41072.3504301986	45085.3739522029	-0.134493085737376	0.743132943935331	0.884715835476959	41477.1217108863
137780226	57562	40520	74278	60192	5174.80476700328	5441.54142470981	5381.36635668611	6959.05878515548	68246.1376056323	50768.7602545805	0.426804948017165	0.299001458762785	0.566871827714871	68240.9380034468	62654.3309660837	0.123223318028386	0.763938495429416	0.919417015810163	48510.9783498913	48080.0932934705	0.012870642303586	0.975026176048101	1	56756.4727734764	42972.7184074661	0.40136316440748	0.328662789710741	0.593998267542159	57278.6700061678	52545.6505205688	0.12442753509909	0.761721253254527	0.896954085403556	48077.2749067734	48513.8221611132	-0.0130397839994877	0.974697348137183	1	73267.2783696364	61022.3484556892	0.263830126109635	0.520410153909055	0.749933453082096	52544.7990274092	57279.5982120066	-0.124474292545339	0.761634432330898	0.896851850653226	62654.3309660837
137782883	43306	44520	57074	49349	3722.13044844246	5716.01134822754	3953.26650151292	5454.75829730797	55952.2655201868	38195.1945849175	0.550803257311576	0.180687815432483	0.429062699980126	52435.2187527627	47137.1488555749	0.153671671660177	0.708060596927256	0.877026151213307	53299.8195973233	36172.4110266371	0.559238314139759	0.174148237007364	0.581442261184749	46532.3485359214	47214.8421329133	-0.0210060843362531	0.959219112467224	1	44011.9885055222	57732.7803991338	-0.391491960276197	0.340656030481892	0.59642641041102	36170.2906501255	53302.9441395763	-0.559407455799818	0.174018816268117	0.581465178742856	60068.8981507829	46888.5707565724	0.357380172157546	0.384261035793746	0.684453750925671	57731.8448495676	44012.7017239456	0.391445202834978	0.340713531968966	0.596527084999051	47137.1488555749
137782316	63440	47322	71207	62351	5005.20347675166	5577.19800117163	4527.46931649412	6326.38507845011	70694.0274730554	55953.0629345887	0.337370076879948	0.411358618181182	0.682870944905828	65419.5381069784	69052.3385730945	-0.0779682518812851	0.84929258127141	0.973353182604299	56654.4028911467	52989.8405131877	0.0964712814003395	0.814131465091834	0.992865197670662	58792.2455512019	50186.4498025888	0.228327726916661	0.578021349972572	0.785378451356784	54910.5010403222	61366.3648790629	-0.160364628598585	0.695950298872526	0.850395927874977	52986.7343245917	56657.724085487	-0.0966404231490274	0.813811533978584	0.992754805720732	75895.2690449551	58499.3984839417	0.375586759778481	0.360539896872836	0.657036144707404	61365.3704479837	54911.3908698327	0.160317871144227	0.696034500262198	0.850498815278022	69052.3385730945
137784879	47557	42428	55180	49348	4437.09088969916	5913.31266914762	4148.96559917649	5921.16369008255	55951.13171293	41944.5090954237	0.41568365435016	0.311753869852005	0.583451400813008	50695.1564265126	51764.2210463567	-0.0301068772471152	0.941545895449022	1	50795.255624917	39723.1656083139	0.354711210697862	0.387839638834325	0.788354481871958	46531.4056119855	44996.2114245044	0.0484014120997919	0.906138604554682	1	42551.4505630493	55019.9114726456	-0.370743274380266	0.366794663826002	0.628687059786485	39720.8370919806	50798.2333448407	-0.354880352367713	0.387613928400257	0.788354481871958	60067.6809249028	45332.5736069459	0.406039028241849	0.32306566640036	0.609750238276496	55019.0198845801	42552.1401133627	0.370696516943722	0.366854943675477	0.628790379613811	51764.2210463567
137794444	58802	37252	107419	62391	1154.20169732306	1092.27907469101	1699.20187787027	1574.94428288177	70739.3797633272	51862.4205681585	0.447822603132269	0.275918255922628	0.534256543944806	98688.3538187625	64004.0297467393	0.62471638127081	0.1292209407775	0.348299651239356	44598.4950507352	49115.8344558475	-0.139193755357043	0.734475812348537	0.954224728803886	58829.9625086401	39506.9033237754	0.574445154697264	0.162791389515784	0.396932974436419	82834.9994418216	48307.7654097719	0.77798491601716	0.0593821953490174	0.203474856922898	49112.955355582	44601.1095047047	0.139024613679553	0.734786254774831	0.954670852883025	75943.9580801624	88249.0124132176	-0.216645206525057	0.597569606189692	0.818928803786257	48306.9825906966	82836.3417896005	-0.778031673468842	0.0593670875633676	0.203474856922898	64004.0297467393
137801173	56347	43534	62503	53046	6111.62309364908	7053.56619330505	5463.37349214009	7399.32396675611	60143.9509485648	49697.1495440987	0.275255356683364	0.502559296474645	0.727039632348988	57422.9686837077	61331.8438543928	-0.0950078618111797	0.816894281418404	0.947029919303467	52119.3702298318	47065.2340093671	0.147156637977363	0.719899752666887	0.945106531013333	50018.3383271456	46169.1586345906	0.115527684703786	0.778311123543827	0.925415470576672	48198.5040755716	56454.1528840685	-0.228089604027085	0.578421626812765	0.753784161262372	47062.4751121744	52122.4255718857	-0.147325779686925	0.719591466118647	0.944932901138658	64568.9822298318	51348.7125334021	0.330511650766188	0.420923426077913	0.713684552030308	56453.2380544066	48199.2851367455	0.2280428465831	0.578499445179059	0.753885572152368	61331.8438543928
137792230	31256	30696	306066	152489	1155.08108475692	1694.55343669905	9115.24665485833	7247.21636064833	172893.145986071	27567.2858924459	2.64884547055933	1.22782504445449e-09	8.71218608105741e-08	281190.022732276	34021.124414514	3.04703838288007	6.20721402736438e-12	5.557140682328e-10	36749.5842461689	26107.3456986204	0.493268761612207	0.230403872598339	0.640922831770331	143785.523290232	32554.0625377655	2.14300492447882	5.39981752101898e-07	2.35892426764833e-05	236019.519323099	39806.059538749	2.5678435846604	3.42340802952067e-09	2.33393435903503e-07	26105.8153208977	36751.7385819784	-0.4934379030776	0.230244813711791	0.640922831770331	185613.575432829	251445.509657118	-0.43794353705789	0.286522204423558	0.562858920900066	39805.4144881243	236023.344035743	-2.56789034211292	3.42139973570941e-09	2.33256518951486e-07	34021.124414514
137781787	50224	42604	67147	55393	5170.67395061753	6552.10184442584	5571.04584295467	7334.05864131151	62804.9965802664	44296.7607537427	0.503676366595733	0.220671032983285	0.491038462849712	61689.5206600027	54667.1618915256	0.174350938464471	0.670939213400201	0.852908858069227	51005.964639804	41950.8443825602	0.28196442396297	0.492242461620312	0.826990592740646	52231.3808048309	45182.8648684241	0.209140850648285	0.610368564939455	0.814592419006953	51779.6752502405	55248.1451873025	-0.09353871917994	0.819685460327224	0.941826426187429	41948.3852830924	51008.9547118931	-0.282133565645245	0.491983233049751	0.826990592740646	67425.8113706278	55163.9452487417	0.28957397395722	0.480613933672819	0.741508126749076	55247.2499007551	51780.5143445205	0.0934919617342959	0.81977405456507	0.941826426187429	54667.1618915256
137783405	58779	43877	62803	49220	8232.93380583306	9180.44567298253	7089.03439729234	8865.99897278411	55806.00438406	51842.1349333098	0.106294414035391	0.795606541521781	0.942181782332624	57698.58573644	63978.9950112916	-0.149061730627129	0.716408053523435	0.883952629288691	52530.0133667989	49096.6231278356	0.097517057297799	0.812161051022776	0.992865197670662	46410.7113481833	46532.9207440477	-0.00379361783536407	0.992681091877586	1	48429.8458827209	56898.9492711552	-0.232503862186888	0.571096583905171	0.748190546747976	49093.745153709	52533.0927815387	-0.0976861990167091	0.811841319823507	0.992754805720732	59911.8760122388	51595.1745951167	0.215604532427312	0.599366186866766	0.819721402626606	56898.0272336564	48430.6306928034	0.232457104742202	0.571173930017567	0.74823984380664	63978.9950112916
137781198	49943	43131	54260	42204	3698.56546542887	4771.3647752958	3238.26761678325	4019.44356404265	47851.2126703693	44048.9232149397	0.119447749856148	0.770999061051629	0.927240713995673	49849.9307981335	54361.3027323609	-0.124987835160876	0.760681386140788	0.916260881157693	51636.8944741531	41716.132070763	0.307795084511353	0.453523389683799	0.826990592740646	39795.1570135244	45741.7646692518	-0.200918234719723	0.624486017120435	0.825197538891971	41842.0023544559	55931.5495488033	-0.418708054400873	0.308258878303049	0.564940391337732	41713.6867297733	51639.9215325556	-0.30796422619542	0.453275708703643	0.826990592740646	51371.8192368413	44576.7566176868	0.204683994862485	0.617993472778852	0.838170318604317	55930.6431878243	41842.6804081161	0.418661296964116	0.308312721386501	0.565039068569038	54361.3027323609
137795038	70876	61397	66000	53611	8205.22648311509	10617.7607025095	6157.57304716121	7981.76466040108	60784.5520486549	62511.4968795572	-0.0404172421099606	0.921555661032428	1	60635.7447950565	77146.1773899926	-0.347425224263956	0.397579989980883	0.665596457800047	73505.1380305122	59200.9463869175	0.312223615718115	0.447014870202419	0.826990592740646	50551.09035096	65113.4226615032	-0.365211719670206	0.373944003820251	0.65078174853902	50895.178407574	79618.5781391864	-0.64557388957294	0.117027770521991	0.313463325736449	59197.4761127617	73509.4470471683	-0.31239275753332	0.446769210571343	0.826990592740646	65256.7148521369	54221.6386327871	0.267256296203701	0.515028894340757	0.744937917544898	79617.2879346262	50896.0031685265	0.64552713210837	0.117054077266417	0.313463325736449	77146.1773899926
137793028	48346	39256	55021	40946	5485.01724083792	6653.00581225398	5030.60469841364	5974.23866499575	46424.8831413175	42640.3945691447	0.122676466047822	0.764992896236383	0.922362399211094	50549.0793885645	52623.021318887	-0.0580087272312751	0.887598557164224	1	46997.7045157017	40382.1976866344	0.218869248032322	0.593888278487534	0.893263961536896	38608.958702093	41632.2073102247	-0.108763713549953	0.791000753675276	0.936337981089171	42428.8394052599	50906.5174789398	-0.262803117702404	0.522082303994094	0.703763192046683	40379.8305388451	47000.4596159178	-0.21903838968619	0.593603327597466	0.892857477550477	49840.5490795633	45201.948714237	0.140933624067358	0.7312788716991	0.920575039224789	50905.6925476047	42429.5269686516	0.262756360271205	0.522156251460603	0.703778537344875	52623.021318887
137786540	54517	42102	60188	44457	4283.33661051576	4941.37019736625	3810.96036295736	4492.04445625696	50405.6804199345	48083.1185974468	0.0680550672786496	0.868292986038046	0.992922065923645	55296.1237601238	59339.9496861671	-0.10182477288268	0.80401714591818	0.937912160789397	50404.9650632513	45536.6805197293	0.146535437723048	0.721036418019966	0.946131543797418	41919.5646412308	44650.4783408805	-0.0910513063694564	0.824423870619267	0.958586779763093	46413.3164637354	54597.1603875425	-0.234285313512655	0.56815931668932	0.74594119437887	45534.0112240125	50407.919903596	-0.146704579418513	0.720727964761043	0.945971647456884	54114.2291449061	49446.8469571712	0.130128237364449	0.751159378678454	0.931841680154304	54596.2756500742	46414.0685958307	0.234238556072487	0.568236470049859	0.746042489681473	59339.9496861671
137790483	202223	164633	107378	114122	3110.47768616968	3782.75175962991	1331.02470149896	2257.45734093225	129392.362964616	178357.465595084	-0.463018961238808	0.259944603147681	0.522222991605158	98650.6861548892	220113.020730871	-1.15784234618853	0.00532500869156756	0.0386297269968051	197100.341784917	168911.829011253	0.222659524572653	0.58739522056688	0.889053240306473	107608.360639485	174598.393891524	-0.69824936746644	0.0902095398248176	0.285492634109542	82803.3827281781	213493.213173845	-1.36642680508872	0.00106551515552306	0.0110368139820248	168901.927652372	197111.896188755	-0.222828666586205	0.587111660430421	0.888930629185206	138912.270087901	88215.3292647834	0.655071591440327	0.111746791267055	0.342395869681368	213489.753557484	82804.7245636061	1.36638004758027	0.00106592285254695	0.0110410369873855	220113.020730871
137798857	41721	31332	53305	37811	3937.92727149546	4417.69275643317	4054.66700263891	4589.70510005252	42870.3973912548	36797.2497486071	0.220382394763872	0.591356897465343	0.795575288338806	48972.5498469355	45411.9290432037	0.108902140769758	0.790723071657351	0.931652800915195	37511.0100045143	34848.4999440766	0.106215984730427	0.795800586514583	0.98434792083634	35652.8921628737	33228.5602101119	0.10159537535298	0.804510671764562	0.943572522825802	41105.5642683614	40630.8131894489	0.0167609643598038	0.967481300029979	1	34846.4571732148	37513.2089765577	-0.106385126284731	0.795482579362805	0.98434792083634	46024.5459451671	43792.1857212273	0.0717287720597583	0.861259583769123	1	40630.1547738555	41106.2303879956	-0.016807721771785	0.967390434842682	1	45411.9290432037
137787721	41267	32599	45067	38488	3981.19110934014	4697.95458438667	3503.83010753048	4775.17297833027	43637.9849041074	36396.8289563767	0.261770142884484	0.523743038586742	0.740019255392069	41404.1055789031	44917.765134802	-0.117511503609551	0.774617728521451	0.920509230862826	39027.8754696449	34469.2850346238	0.179191766444437	0.662428167914265	0.920034484074729	36291.2516675154	34572.2529001478	0.0700073505307794	0.86458657889125	0.987417127126607	34752.9182440013	42273.8365784984	-0.282628386353951	0.491259851141129	0.692329158725306	34467.264492762	39030.1633632424	-0.179360908008742	0.662129415669703	0.919531761399907	46848.6078660562	37024.3375065229	0.339530112599173	0.408439860190832	0.698690527998045	42273.1515380383	34753.4814186036	0.282581628947945	0.491331443338439	0.692329158725306	44917.765134802
137784366	116371	88168	178072	117403	3770.04100518687	4266.84341643496	4649.12483213493	4891.41080986424	133112.384574161	102637.3645942	0.375088112066534	0.361126248317223	0.638409576011435	163598.925907682	126665.972572174	0.369134088290245	0.368767184902044	0.640723968472048	105555.655289143	97201.7884693308	0.118948536073436	0.771865010180838	0.974021077163082	110702.09407335	93504.8962249802	0.243568537858544	0.55287009290405	0.760766964326607	137318.308443121	114334.741633694	0.264260404311304	0.519682642360855	0.70187417984359	97196.0906437306	105561.843168408	-0.119117677995722	0.771549667320824	0.974021077163082	142905.988200777	146293.292567354	-0.0337975558373877	0.934345011405846	1	114332.888860618	137320.53369638	-0.264307161815461	0.519608864966283	0.701774537400134	126665.972572174
137792103	123643	131313	113819	126159	1695.80713240845	2690.35168811222	1258.04435284008	2225.24994156926	143040.000914659	109051.153142848	0.39141299164902	0.340661606150837	0.615065396728762	104568.184277046	134581.30284066	-0.364033469466031	0.375413367804777	0.647466926355712	157209.294194013	103275.909221568	0.606181816892	0.140857405022046	0.516162983341073	118958.336056563	139261.503258565	-0.227339797885996	0.57958900468399	0.786916884110284	87770.2913276399	170284.42128584	-0.956140364504881	0.0208597498859976	0.101154631773617	103269.855340268	157218.510108361	-0.606350958857605	0.140747373604469	0.515932390592284	153564.018007649	93506.8697297747	0.715694807171613	0.0825311219845506	0.282952835093171	170281.661859347	87771.7136521371	0.956093606999203	0.0208658895350532	0.101154631773617	134581.30284066
137784390	12877	13894	231533	112077	558.463000476796	900.122075219269	8092.20492263118	6251.00496776399	127073.72712447	11357.2996798446	3.48395828656756	1.26561324094406e-14	2.11301575359381e-12	212714.803428033	14016.1938582357	3.92374273201921	1.76230667492869e-17	4.6256544974435e-15	16634.0565859689	10755.8240663077	0.629012869898082	0.126962040744884	0.49878595131948	105680.081190459	14735.0218289955	2.84237242474407	9.92132272058241e-11	1.06260611141454e-08	178544.189616112	18017.520483052	3.30880223562967	1.58880746196177e-13	2.48229099161222e-11	10755.1935713849	16635.0317110818	-0.629182010492807	0.126860664289251	0.498720706368364	136423.043162929	190213.653504872	-0.479533395321928	0.243401016733957	0.533884225698168	18017.2285113638	178547.08293739	-3.30884899297163	1.58774654039266e-13	2.4806334490107e-11	14016.1938582357
137796519	32358	29043	29508	33377	4171.7324522249	5593.3328027821	3065.83526456819	5533.95613961523	37843.0960146074	28539.2323969379	0.407081123000611	0.321915357291596	0.596803808161149	27109.6865006715	35220.6147824855	-0.377609470058101	0.358100725378786	0.626622011727211	34770.5956006564	27027.8188929377	0.363419803205596	0.376404058599283	0.777291412865374	31471.9674308475	30801.0049082235	0.0310902808335399	0.939684827802074	1	22754.7609856475	37662.4781164075	-0.726954296126453	0.077969149646908	0.232153246262061	27026.2345584793	34772.6339243672	-0.363588944663163	0.376182522896684	0.776980421136597	40627.3663923944	24241.9934456654	0.744939030536594	0.0709502718067859	0.264823918074314	37661.8678020929	22755.1297293502	0.726907538762701	0.0779880912514335	0.232209644914604	35220.6147824855
137793755	39439	28335	42033	36692	2100.69857322876	2254.527159273	1804.27402570423	2513.40727356727	41601.667070897	34784.5619779686	0.258192546390867	0.529434601125901	0.746852761752281	38616.698452268	42928.0479000923	-0.152694773089074	0.709856474265425	0.879156291827495	33922.9706998553	32942.40209524	0.0423152955210659	0.91793150143284	1	34597.7602785398	30050.1490088189	0.203306156934224	0.62043078910913	0.823710328439474	32413.2814343396	36744.3561278892	-0.180935125752617	0.659363167671316	0.81695960713015	32940.471056929	33924.9593341736	-0.0424844370266213	0.91760431314011	1	44662.4701852331	34531.7845223687	0.37113578052575	0.366325469077829	0.661885490567254	36743.7606915587	32413.806694979	0.180888368363609	0.659445607329192	0.816971766172475	42928.0479000923
137805255	42595	31492	48092	36340	2873.0956223735	3173.1171708084	2614.19849137387	3152.31796964259	41202.5669165038	37568.1038728565	0.133224725539477	0.745476259386098	0.905394657710709	44183.2441939556	46363.2489902147	-0.0694816716815567	0.865565286772909	0.984577316747791	37702.5636544125	35578.5304085296	0.0836542327851299	0.838504546297076	1	34265.8510530835	33398.2451591298	0.0369995017295674	0.928222964185823	1	37085.6147994423	40838.2983845934	-0.139061012875123	0.734740348307741	0.88161004566547	35576.4448443947	37704.7738556971	-0.0838233743461315	0.838182423293555	1	44234.0066754056	39509.4966288221	0.162954843195114	0.691332990272576	0.895124689535363	40837.6366067438	37086.2157755403	0.139014255468249	0.734826167920666	0.881628775636393	46363.2489902147
137785692	31206	25093	37566	27690	2827.81650245039	3396.72287223851	2743.35706878528	3226.93125149582	31395.1341451816	27523.186686253	0.189891624383164	0.643682397380465	0.835455156906416	34512.7605370786	33966.7010765842	0.0230092820229696	0.955356662497113	1	30041.6148687784	26065.5819420724	0.204813838570564	0.61787175286248	0.906073996456663	26109.5590070661	26611.9077293413	-0.0274931769964051	0.946680728213685	1	28968.6019258354	32540.1873612402	-0.16772978140872	0.68283143244065	0.837276082791026	26064.0540124775	30043.375970596	-0.204982979960975	0.617581700238464	0.906073996456663	33705.0028117169	30861.9644234096	0.127130889760753	0.756772240058118	0.937178483709517	32539.6600526273	28969.0713652248	0.167683024039909	0.682915014308228	0.837378569430265	33966.7010765842
137789472	49316	33451	33622	44945	3863.99656220542	3915.18602050817	2122.98387087541	4528.80800015803	50958.9783612517	43495.9191692832	0.228455054702368	0.577827729061647	0.786108832598787	30889.315017151	53678.8340747227	-0.79724247029406	0.0534499194370022	0.197794961725792	40047.8986553516	41192.4145636569	-0.0406531043205319	0.921132247380793	1	42379.7115219767	35475.8252536684	0.256537064234562	0.532074020263494	0.743967308363837	25927.2283011152	43378.6952426408	-0.742514074627086	0.0718557686728035	0.22606889479781	41189.9999221891	40050.2463446587	0.0404839627077476	0.921459605772486	1	54708.2353744379	27621.8098520319	0.985945739065179	0.017280509748577	0.110431145817862	43377.992298166	25927.6484548521	0.742467317239591	0.0718734774763145	0.22606889479781	53678.8340747227
137800004	36699	26732	55402	35204	580.215397482243	631.336473844008	705.886255362253	715.781827922198	39914.56187278	32367.9254786026	0.302348381173314	0.461588329211604	0.727039632348988	50899.1130455346	39945.6489815443	0.349601640539345	0.394699247514408	0.665596457800047	32003.8425699322	30653.7482364232	0.0621800035949067	0.879624531962348	1	33194.6894618382	28350.1179258448	0.227597258086581	0.579339175505719	0.786681617265661	42722.6435003403	34665.6138290223	0.30149634357802	0.462847881705606	0.692329158725306	30651.9513555132	32005.7187012897	-0.0623491450594211	0.879299384299944	1	42851.2380755073	45514.955532615	-0.0870046277888459	0.832111413822498	0.985762475426218	34665.0520782967	42723.3358248461	-0.301543100976938	0.462778615897277	0.692329158725306	39945.6489815443
137799708	30990	24235	30435	26182	3067.99330750524	3584.01867803926	2428.17733587901	3333.41424539396	29685.3528019236	27332.6781154995	0.119122849058969	0.771676777321822	0.927799857934792	27961.343193617	33731.5922567277	-0.27066498735017	0.509808516570054	0.724881013598058	29014.408421193	25885.162513785	0.164641808761302	0.688383643809868	0.933891140037101	24687.6297116436	25701.972190232	-0.0580898861444678	0.887526714844732	1	23469.6071697629	31427.5480022636	-0.421231821400835	0.305484522813253	0.561089584102547	25883.645160102	29016.1093062044	-0.16481095013498	0.688080402785772	0.9340041198508	31869.426184374	25003.5612163773	0.350036243129729	0.39421228578843	0.691116151136419	31427.0387237499	23469.9874975934	0.421185064052928	0.305538030671208	0.561089584102547	33731.5922567277
137786054	34693	28596	42567	37319	2529.58753637673	3114.63782601921	2501.23883754519	3499.38311031157	42312.5642209098	30598.6653261457	0.467614925759471	0.255416227842626	0.522222991605158	39107.296806132	37762.1846638039	0.0504959556034203	0.902111563981648	1	34235.4425912523	28978.1863237246	0.240521037678731	0.558000686829793	0.865568832013415	35188.9735863837	30326.9475819045	0.214522752670051	0.601288443380759	0.80568366520029	32825.0698510703	37082.8163524702	-0.17595031705692	0.668173418582431	0.82496792730038	28976.4876617001	34237.4495432704	-0.240690179152077	0.557724115443108	0.865371982836847	45425.6708121131	34970.4869922234	0.377367573848649	0.358351305178871	0.654507517154895	37082.2154314591	32825.6017847671	0.175903559666216	0.668256298985809	0.824979708877455	37762.1846638039
137781741	161	664	98184	16296	7.42520106400127	45.7451262106962	3649.19714844313	966.533686493005	18476.5342611222	141.989519497408	7.02241440263636	8.57105285900874e-39	1.39010233011895e-35	90203.9422121602	175.250543711931	9.00666572292744	1.20091434319657e-53	1.38693597495771e-49	794.964143415884	134.465419928616	2.56238001986363	1.21842205641364e-08	2.47136607109233e-06	15365.8836807596	704.197605751509	4.4473735254547	7.57164642659566e-21	3.60970013337484e-18	75713.5274784536	861.088373508372	6.45808766657121	2.76930968299814e-35	9.88316675517579e-32	134.457532806503	795.010750631783	-2.56254908305677	1.21842205641364e-08	2.47136607109233e-06	19835.9311325704	80662.0886134647	-2.02376950568323	2.01702947722821e-06	0.00011832205225648	861.074418390179	75714.7544223274	-6.45813441997768	2.76841571247181e-35	9.88316675517579e-32	175.250543711931
137783471	42755	33840	38248	39258	4491.38831302496	5310.29266313322	3237.99883318835	5303.65787800018	44511.0164918422	37709.2213326734	0.239243621263967	0.560038723555815	0.770868044196067	35139.3299702911	46537.4036715897	-0.405302280705391	0.3239845322537	0.583248121544076	40513.6134666659	35712.1744294821	0.181989053711376	0.657488033839635	0.916333685538302	37017.3030982008	35888.3717859682	0.0446835570685837	0.913344946498771	1	29494.5189674306	43883.1436233346	-0.573216305204757	0.16372691892935	0.376561870994942	35710.0810313383	40515.9884570658	-0.182158195295827	0.657190182512622	0.915802044409765	47785.8717938029	31422.2548437126	0.604794264441473	0.141865487318694	0.395226329624585	43882.4325043743	29494.996929339	0.573169547806491	0.163761071742443	0.376640420370219	46537.4036715897
137779337	9048	7586	11462	23400	771.824215656962	966.658458067397	787.953294841998	2567.05576207101	26531.1010134954	7980.1824693721	1.73317283462272	4.02478298493721e-05	0.000885530256356437	10530.40205514	9848.45463950896	0.0965920877752169	0.814309310390607	0.945619301877305	9082.05393809171	7557.55558943228	0.265089721599865	0.519208127152595	0.835201441724537	22064.4153218113	8045.19271391078	1.45550963745268	0.000510789208116996	0.00697639127879899	8838.78014478841	9837.41666308797	-0.154423458793237	0.707224998601622	0.857281682033367	7557.11257213265	9082.58635036807	-0.26525886124561	0.518941768126931	0.834772974929399	28483.1037856451	9416.47889247263	1.59683097912839	0.000145512053794429	0.00366632683558255	9837.25724835343	8838.92337913883	0.154376701841543	0.70730959950393	0.857311375759273	9848.45463950896
137803678	24551	24690	43528	40365	1076.27279717388	1616.84607171511	1537.78688823063	2275.68303018989	45766.1411251179	21653.5823419591	1.0796695654862	0.00926796935928711	0.0630957076265436	39990.1900983853	26722.9547981307	0.581565016192323	0.157738207079701	0.376855306901835	29559.1391130945	20506.8259455058	0.527495618054819	0.199861137726071	0.629226513800993	38061.1198953031	26184.5137640021	0.539602511837073	0.189734612012103	0.44463347311663	33566.1347733135	32017.5840259636	0.0681436592539849	0.868174566865789	0.975731411996529	20505.623861715	29560.8719312607	-0.527664759349655	0.199717739322587	0.628955836342811	49133.3408431732	35759.9871299204	0.45835363829168	0.264881614138233	0.534105549819715	32017.0651860337	33566.6787160144	-0.0681904166309848	0.868084889621817	0.975630624773286	26722.9547981307
137785854	21	28	168	17	0.45923689997259	0.914681555847354	2.96074515339777	0.478101427195778	19.2858017529112	18.5115845882487	0.0571212732570748	0.999999999999999	1	154.338723865701	22.8651666792655	2.74872913619632	1.57573445888977e-07	6.25366229062473e-06	33.5381618701554	17.5266064101492	0.929593343085368	0.130687452843575	0.511038797213737	16.0248634779602	29.6999207530516	-0.88432802355332	0.164205243783069	0.39939065621038	129.532087914498	36.3342169699485	1.83163968229259	0.000328125930250762	0.00431706267765008	17.5255738761937	33.5401326877507	-0.929761636938365	0.130687452843575	0.511038797213737	20.7106623223522	138.003716937556	-2.73041795300942	5.06963492146853e-07	3.8661035911119e-05	36.3336268898678	129.534188368889	-1.83168632628478	0.000328125930250762	0.00431706267765008	22.8651666792655
137785991	35291	25557	62264	15737	3581.29099236761	3874.18118196521	5091.98278370842	2053.76726533402	17842.7360045618	31126.0918322122	-0.802784674024254	0.0518960048592376	0.206221681192483	57203.3937650311	38413.0877854434	0.574501717419865	0.162754752672303	0.385491107180564	30597.1204534861	29477.6808520369	0.0537711855747877	0.895819352374646	1	14838.7892005573	27103.9940814936	-0.869125862939464	0.0355306970569995	0.158050342081136	48014.2017692093	33141.8944271659	0.534805149745999	0.193644797351062	0.421092272453527	29475.9529104044	30598.9141201033	-0.0539403270105712	0.895493257031858	1	19155.5018655177	51152.3644242362	-1.41703811773158	0.000703254364553842	0.0118826095659252	33141.3573680098	48014.9798437526	-0.534851907145651	0.193606058394299	0.421008032259321	38413.0877854434
137790989	34540	28211	31307	30286	3467.85826464291	4231.08641460134	2533.11392598185	3910.52044389267	34338.4977838379	30463.7217551955	0.172733118457015	0.673899466154231	0.859831494633511	28762.4700935613	37595.649249739	-0.386376044053782	0.347066113264219	0.612229500853592	33774.5166211839	28850.3892286882	0.22734204720533	0.579756956972938	0.885892571111132	28557.3895448082	29918.64317333	-0.0671798695994697	0.870033093271851	0.991159778465023	24142.0406892312	36583.5551016515	-0.599643067282094	0.145312293950169	0.34585148536974	28848.6980579346	33776.4965528402	-0.227511188672487	0.579475232427949	0.885585631475279	36864.9211967112	25719.9442757731	0.519357526556352	0.206795637752916	0.501704199417944	36582.9622710695	24142.4319138895	0.599596309915792	0.1453434565381	0.345805529314104	37595.649249739
137778894	34344	22340	32384	30142	3491.43635845336	3392.58573822913	2653.12681449011	3940.75066085601	34175.2295388586	30290.8528669194	0.174067213590359	0.671529502122464	0.857964712761236	29751.9353128729	37382.3097650544	-0.329370347525024	0.422623721604314	0.693155406958584	26745.6948801926	28686.6753030206	-0.101075222605427	0.805531422401727	0.989234854755703	28421.6084980306	23692.266075299	0.262571298446137	0.522578663730617	0.733538694257701	24972.557776921	28970.1452222295	-0.2142200133964	0.601844888545005	0.775236644563364	28684.9937289278	26747.2627688779	0.100906081235319	0.805850450479697	0.989626637975572	36689.6406699628	26604.7430773421	0.463685950415155	0.25944503898357	0.533884225698168	28969.6757654385	24972.9624601614	0.214173256052659	0.601924139170692	0.775236644563364	37382.3097650544
137800017	39467	45259	37991	62758	1142.2613917585	1956.72928496049	886.107415282961	2335.8992863286	71155.4870265714	34809.2575334366	1.03150070719695	0.0128217403123817	0.0781768086823147	34903.21802845	42958.5249693329	-0.29958290504479	0.465674155819883	0.724881013598058	54184.5580177858	32965.7897989068	0.716908961090007	0.0820819427092447	0.380939578747944	59176.0155931354	47998.5744911896	0.302020561591949	0.462006355163747	0.722423872024065	29296.336152636	58691.1026441976	-1.0024170261419	0.0155309074550794	0.0796658358240711	32963.8573896442	54187.7344250969	-0.717078102730828	0.0820104944606085	0.380939578747944	76390.6799781901	31211.1190108418	1.29133216378983	0.00194830667488817	0.0247905228632322	58690.1515652102	29296.8109029793	1.00237026872374	0.0155356363790476	0.0796900928535824	42958.5249693329
137788426	58324	45414	46723	22661	842.507651335437	979.965342244089	543.915626418623	420.977863804536	25693.2174507164	51440.8321569566	-1.00152383796677	0.015629068585279	0.090206820360281	42925.5117099865	63483.7426361317	-0.56455009845274	0.170096446900272	0.398502113170506	54370.1256161237	48716.5729432538	0.158400288098128	0.699504193530626	0.933891140037101	21367.5945331387	48162.9567855507	-1.17249429679104	0.00479971111727793	0.0385132395586652	36029.9250194764	58892.1039269918	-0.708875310061891	0.0855260818561145	0.249697091824405	48713.7172470897	54373.3129017622	-0.158569429823573	0.699199065419282	0.9340041198508	27583.5738601713	38384.8080871935	-0.476725751921407	0.246345300873843	0.533884225698168	58891.1495908186	36030.5088880546	0.708828552630078	0.0855465177833042	0.249756755396935	63483.7426361317
137792460	25351	23038	28990	25304	3595.19588157454	4880.52615850784	3313.21745803901	4614.9848330439	28689.8700304504	22359.1696410496	0.359671854235506	0.381387067165195	0.663370864810958	26633.7877229521	27593.7282050077	-0.0510817866093586	0.901022009584958	1	27581.3476778812	21175.0460502807	0.381324094306298	0.353473662897874	0.749570549039696	23859.7424958736	24432.5166653905	-0.0342232375766406	0.93364293003282	1	22355.3107986221	29875.2993860643	-0.418331166643906	0.308830111803651	0.565895085140784	21173.8047964459	27582.9645541314	-0.381493235584563	0.353260765836167	0.748986675997588	30800.701861556	23816.4356190966	0.371002269859672	0.3665861516048	0.662251893273421	29874.8152614304	22355.6730692092	0.418284409306335	0.308884009618511	0.565993846587169	27593.7282050077
137792222	23173	20224	34268	27281	2914.69538547885	3799.90183112727	3473.55302890073	4412.90760162265	30931.4069771496	20438.2082192742	0.597799545414445	0.14658084877431	0.373609472803501	31482.8104040359	25223.0476047845	0.319821050504649	0.436219580917948	0.708314441375748	24212.3978602589	19355.8168150279	0.322974921195498	0.431794308029365	0.826990592740646	25723.9031172599	21448.182624534	0.262253366324592	0.523112057839299	0.733963367141127	26425.3843258554	26226.153516377	0.0109205883657068	0.978877303122947	1	19354.682201638	24213.8172422287	-0.323144062373991	0.431553627984907	0.826990592740646	33207.1574267151	28152.5248249308	0.238227404631185	0.561764746942718	0.787461963479678	26225.7285254252	26425.8125522422	-0.0109673457012864	0.978786409668971	1	25223.0476047845
137784816	34022	27301	23609	20330	3205.90613521517	3842.9428499735	1792.84530389888	2463.66683863837	23050.3127350997	30006.8539790373	-0.380505122111611	0.354489011685444	0.629840323781944	21690.136520421	37031.823468787	-0.771722283476313	0.061498720367457	0.218605331340031	32685.0552373849	28417.7167108522	0.201838248390078	0.622964467392164	0.906073996456663	19169.6388384207	28953.5600257901	-0.594913805557802	0.148543943621787	0.373660894032876	18205.8099175247	35403.4830542602	-0.959485193969166	0.0204752822602801	0.0998813747380273	28416.0509027022	32686.9713027317	-0.202007389840628	0.62267335486149	0.906073996456663	24746.2203333964	19395.7277720293	0.351465134719217	0.392368437349076	0.691116151136419	35402.9093465108	18206.1049451867	0.959438436634565	0.02048132027688	0.0999108290523086	37031.823468787
137804575	66193	98080	29735	71761	4059.36203361562	8985.05182978908	1469.56204640616	5659.62739110258	81363.1537595054	58381.1652275555	0.478871286942221	0.244106445584548	0.522222991605158	27318.2367372396	72048.8875595013	-1.39910719631453	0.000815402180697914	0.00928706093183453	117422.403900227	55289.3529486883	1.086631843131	0.00881725718013161	0.11164788195836	67665.1597885321	104016.878816634	-0.62033145268728	0.131904486415123	0.360544610020008	22929.8096197299	127188.449472665	-2.47166365468296	1.13071479406491e-08	6.5563972775444e-07	55286.1119661782	117429.287430987	-1.08680098499835	0.00880696013549456	0.11151749637465	87349.3645774869	24428.4830723663	1.83822652891101	1.40577788427951e-05	0.000578442202096162	127186.388407813	22930.1812001068	2.47161689725225	1.13136385960911e-08	6.56016085399117e-07	72048.8875595013
137787501	60634	37812	105047	60558	2249.55278210101	2095.57894373732	3140.78266824941	2889.38310297958	68661.1110616197	53478.2154830574	0.360540636165932	0.380062657680219	0.661482654092217	96509.141655161	65998.100848482	0.548240498175458	0.18265668954437	0.419550936266493	45268.9328253767	50646.0584957459	-0.161929202654147	0.693161880916486	0.933891140037101	57101.5829340357	40100.8006453381	0.509898664576789	0.21506600975473	0.483042374050599	81005.8568866397	49033.9635927733	0.724244505528842	0.0790045877993857	0.234863268539981	50643.0896960795	45271.5865816905	0.161760060967327	0.693466021787621	0.9340041198508	73712.783041784	86300.3190452683	-0.227451320009787	0.579440430408152	0.804786192743911	49033.1690058011	81007.1695930475	-0.724291262981041	0.0789854399090842	0.234806346072222	65998.100848482
137788542	136	187	288	554	5.60670786683036	11.5160895906178	9.56832175404544	29.3719257262654	628.140415337796	119.939909578699	2.38742407784253	1.14623969242305e-07	5.41151430440902e-06	264.585552733684	148.038872834622	0.837333067316316	0.0573375057425946	0.20803985354107	223.894784199475	113.583528401864	0.978015969634695	0.0291668165894269	0.224342796421343	522.375077762143	198.324348409507	1.39671142095932	0.00135760741154688	0.0153238731858954	222.068872770422	242.523047027128	-0.126776380589033	0.784213913802334	0.913684341415065	113.57686533559	223.907914211578	-0.978184981869204	0.0291668165894269	0.224500451232602	674.361302330322	236.58857815439	1.51052580474056	0.000482743309421997	0.00896444921506205	242.519115647094	222.072472780918	0.126729647135388	0.784213913802334	0.913684341415065	148.038872834622
137803970	77572	76679	83559	50489	1880.5140607107	2776.78621874245	1632.44701282954	1574.06260714534	57244.8057929353	68417.2625728728	-0.257215568587217	0.530919062221354	0.748295979317074	76767.6108914702	84434.5508055312	-0.137335256499733	0.737833574763789	0.901432344752671	91800.9060162629	64793.9486637416	0.502647938814722	0.221568630975636	0.640922831770331	47607.2818229097	81320.456354569	-0.772434249497166	0.0611940072132298	0.224998491852854	64435.6143799837	99436.0078401079	-0.62590832916918	0.128494452416448	0.335913106026638	64790.1505363168	91806.2875658235	-0.502817080675621	0.221413958017309	0.640922831770331	61456.5356541957	68647.0631049157	-0.15963199555341	0.697262230513659	0.898289495763633	99434.3964980458	64436.6585645603	0.625861571687032	0.128522773714178	0.335987144204227	84434.5508055312
137803706	48257	43726	50717	69532	2300.38650830929	3113.684833562	1948.35599432275	4262.64191015349	78835.8973841075	42561.8979821216	0.88928773922799	0.0314569259211594	0.145411433217803	46594.8934053643	52526.1477773722	-0.172863082152294	0.673600467569188	0.855350390319577	52349.2346097084	40307.8581999798	0.377105356291033	0.35865874719355	0.756623508861895	65563.38233529	46372.780573412	0.499611174576782	0.224397931113603	0.496262667348855	39109.855612011	56703.1351182395	-0.535893571253888	0.192705529701466	0.419854350664608	40305.4954098579	52352.3034268518	-0.377274497971171	0.358443814788128	0.756024475904942	84636.1680905574	41666.0396688314	1.02239934836751	0.0136147795529336	0.092867897022068	56702.21625387	39110.4893910598	0.535846813819791	0.192744137389982	0.419854350664608	52526.1477773722
137785836	24614	17239	31994	24917	4654.23593699529	4869.36889466775	4875.38596539036	6059.20418826825	28251.0866220675	21709.1473417625	0.380000158425949	0.355135293246496	0.630272156358836	29393.63314432	26791.5282039222	0.133726955144774	0.744612157936438	0.903928364870553	20638.7250792796	20559.4482787569	0.00555014841242844	0.98934076835316	1	23494.8309326583	18282.4977944124	0.361878707185134	0.378553947124367	0.655637976657508	24671.8134276185	22355.2578443177	0.142251566411627	0.729003964648502	0.876690784512615	20558.2431103251	20639.9349657174	-0.00571928952914172	0.98901192266975	1	30329.6354459172	26284.3423971084	0.206521933225455	0.614943308727986	0.835402939017865	22354.8955804594	24672.2132372776	-0.142298323718133	0.728918393834137	0.876587878152685	26791.5282039222
137795639	13984	4133	28431	25275	1670.0337935948	737.31599921824	2736.27815179846	3881.84906584969	28656.9896200031	12333.6561049939	1.21627655510005	0.00347946977008983	0.030371068665529	26120.221281359	15221.1265600119	0.779088130172856	0.0591469733665529	0.212866436712471	4948.08672995028	11680.4736363549	-1.23914192995921	0.00296012441313013	0.0591646764544057	23832.3977017309	4383.17940781433	2.44284290763746	1.65344181602486e-08	1.14025091274922e-06	21924.243897951	5359.62679260856	2.0323060017093	1.87707396188355e-06	5.93123735877194e-05	11679.7889398837	4948.37680116313	1.23897279104145	0.00296392820618158	0.0592407037268373	30765.4023110302	23357.1946440925	0.39743825132441	0.333528045555313	0.623199495770536	5359.53993956748	21924.5991830716	-2.03235275850229	1.87612324694897e-06	5.92823325981151e-05	15221.1265600119
137783915	19957	16601	18484	15468	2028.84333233327	2521.05263385595	1514.34029270736	2022.2789205136	17537.7418524779	17601.747276917	-0.00525734361678858	0.989942018265547	1	16981.678536207	21722.5385091347	-0.355210260048077	0.387405617394781	0.662595932342524	19874.9049002917	16669.5719938061	0.253726785573785	0.536782468371793	0.854488616092401	14585.1426617836	17605.8790602018	-0.271554759034585	0.508643923944474	0.722423872024065	14253.7207117422	21527.9106286377	-0.59486200557439	0.148663128979132	0.352510863804017	16668.5948439934	19876.07001013	-0.253895926570637	0.536511283026884	0.854253246546512	18828.0681037331	15185.3342175557	0.310201247620589	0.450296083642227	0.741508126749076	21527.5617717763	14253.951695548	0.594815248336426	0.148694836422793	0.352586048676222	21722.5385091347
137801591	38341	41367	40657	25600	553.847230297167	892.6372112699	473.29960882867	475.576246123125	29025.4769784642	33816.1434099748	-0.220392465786779	0.591392777976284	0.795575288338806	37352.5349037344	41732.9113991559	-0.159978392634288	0.696695794736654	0.873453067060789	49525.0154840355	32025.2700014519	0.628943631957724	0.126734683648335	0.49878595131948	24138.8479809168	43870.9881063296	-0.861906568260185	0.0370164087097652	0.163531394642456	31352.1936788678	53644.0252723558	-0.77484724410612	0.0604269091573284	0.205920115453131	32023.3927240264	49527.9187400532	-0.629112773569655	0.126633392383491	0.498720706368364	31161.0007220962	33401.3451992967	-0.100165747843904	0.80722108485801	0.968208240504433	53643.1559802522	31352.7017445127	0.774800486688922	0.0604422413225366	0.205972363719241	41732.9113991559
137796325	47591	40807	15099	18975	5487.15440740503	7028.31839337304	1402.95841848832	2813.57030884953	21514.0039021234	41974.4965556347	-0.964234013504779	0.0198647818490028	0.10790663556542	13871.7994578371	51801.2289161488	-1.90082097839091	7.42925097578386e-06	0.000185715193764779	48854.5777093948	39751.5649627663	0.297480271663954	0.468781574107418	0.826990592740646	17891.9769051965	43277.090784767	-1.27428426260864	0.00223017771357057	0.022187918081857	11643.4139874009	52917.8270893562	-2.18422495139894	3.40827918661997e-07	1.33587918363373e-05	39749.2347817061	48857.4416630681	-0.297649413324375	0.468529225907617	0.826990592740646	23096.8792657005	12404.4206210118	0.896834106368685	0.0301563247473207	0.157587116849978	52916.9695651495	11643.6026710207	2.18417819409646	3.41009134837755e-07	1.33658946264457e-05	51801.2289161488
137784742	16769	14093	23250	17664	1564.55573584047	1964.18203653949	1748.15966257437	2119.46655227402	20027.5825884437	14789.9818900083	0.437363071667998	0.287556799513569	0.551407748182396	21360.3147806493	18252.5064827196	0.226837928301142	0.580735106623612	0.785500146368449	16872.3014380396	14006.7148762126	0.268533164026451	0.513385258525619	0.830837579289465	16655.8036251535	14946.0674843373	0.156258689575886	0.703644936804681	0.871834661120985	17928.9708882857	18275.5801945342	-0.027620838957398	0.946488433707122	1	14005.8938190255	16873.2905295213	-0.268702304816073	0.513120285181855	0.830408759396698	21501.0961367267	19100.7948381677	0.170774153693728	0.67750342317073	0.882113044259499	18275.2840410398	17929.2614297537	0.027574081718421	0.946579133065155	1	18252.5064827196
137804887	20937	16514	18246	8436	2428.80723307426	2861.70777440876	1705.77022157361	1258.54515598489	9564.80922239849	18466.0917183087	-0.949063904089609	0.0219319091843601	0.112472686684317	16763.0223410371	22789.2359325609	-0.443066378430544	0.281289051704443	0.531861044226361	19770.7476031568	17488.1416221669	0.176986921743337	0.666497636280172	0.921539875110277	7954.50154405394	17513.612869173	-1.13861965551306	0.0061654740152453	0.0462830101964435	14070.1895447177	21415.0905537719	-0.605978123098175	0.141274837881952	0.339572788746597	17487.1164890502	19771.9066070952	-0.177156062760951	0.666198249284457	0.921423651138136	10268.5357135209	14989.8076485841	-0.545749969079892	0.185111177579607	0.468056313070983	21414.7435251373	14070.4175543892	0.605931365863007	0.141305319019841	0.339718643653385	22789.2359325609
137793534	20	32	125	19	0.351793434781513	0.840818234637621	1.77191143593434	0.429798576211055	21.5534201408761	17.6295945833388	0.286524332073272	0.811404161073228	0.953017943375166	114.83360697155	21.7766995333845	2.39259455703456	7.53763100914989e-06	0.000186407067504651	38.3270200482237	16.6913207784569	1.19146608147385	0.043684225426431	0.27111627309393	17.9107158860165	33.9420448424134	-0.91692711869578	0.142593656876252	0.364532265530876	96.3730485368854	41.5213875135629	1.21352264931908	0.0157110666197648	0.080479867215726	16.6903372014733	38.3292716103708	-1.1916343966858	0.043684225426431	0.27111627309393	23.1451294687619	102.677460257001	-2.14475550700459	6.42271531917298e-05	0.00192833177259894	41.5207133711542	96.3746116532304	-1.21356929985371	0.0157110666197648	0.080479867215726	21.7766995333845
137781502	142	116	62	62	16.0142945783493	19.5421285771579	5.63488972747628	8.99217592480909	70.3071893912704	125.231816154028	-0.832084864461575	0.0802192662517292	0.260043768452827	56.9540050578063	154.56967389646	-1.43815642385962	0.00258310173021284	0.0219516128640383	138.892821984263	118.595182743201	0.227368963882256	0.615961981075769	0.906073996456663	58.4564799000893	123.026650140659	-1.07174458748128	0.0238034794439617	0.117782108349747	47.7911116695656	150.451425271393	-1.65117325997832	0.000592920131019456	0.00686895834586804	118.588225903749	138.900968999212	-0.227537945834703	0.615961981075769	0.906073996456663	75.4860189094625	50.9203332713132	0.56606706746572	0.27427051838562	0.544777580725548	150.448985901435	47.7918875332581	1.65112656995203	0.000592920131019456	0.00686895834586804	154.56967389646
137804312	29008	50906	34191	68438	729.400648460957	1912.10501294039	692.842347861525	2213.09116605803	77595.5122451728	25584.5855820102	1.60069289823074	0.000139547951357535	0.00245245803678343	31412.0686938344	31574.2511411922	-0.00742887981474965	0.98564087893203	1	60945.2046488397	24229.6472042197	1.33073368677604	0.00142631332203173	0.0363500363650917	64531.823549356	53987.392660589	0.257387948347064	0.530649970488952	0.742639046127806	26366.0065953523	66014.0332502441	-1.32408810345298	0.00150379461965085	0.0142632256968402	24228.2268943209	60948.7773781839	-1.33090282834844	0.00142437947545057	0.0363500363650917	83304.5229776363	28089.2662290899	1.56837063344609	0.000187290322282843	0.00440825925224988	66012.9635046246	26366.4338595192	1.32404134603612	0.00150435664497757	0.0142685564075486	31574.2511411922
137781050	16835	11363	14623	13350	631.192233324962	636.408455068655	441.834138753358	643.699880006495	15136.3380825297	14848.1928421842	0.0277266075553599	0.946324985605656	1	13434.4870674945	18324.3452887873	-0.447815529973174	0.276276445120466	0.524875253281175	13603.9172864805	14061.8430348584	-0.0477662978553327	0.907570995704173	1	12588.0297654138	12050.8180417046	0.0629219283934478	0.878413877892409	0.996462670296945	11276.3516533293	14735.3640520088	-0.385973814107915	0.347931909111464	0.605770940348995	14061.0187461427	13604.7147790333	0.0475971572378196	0.907897549179764	1	16249.9836893614	12013.3674830556	0.435790409751199	0.289387951142792	0.56574736839203	14735.1252670121	11276.5343886806	0.385927056984897	0.347990157780851	0.605872354879553	18324.3452887873
137793953	35173	29088	33355	34736	1012.30234152876	1250.57314829835	773.634872347144	1285.68409789412	39383.940076598	31022.0177055971	0.344312831121384	0.401919896716322	0.67372340538369	30644.0158402187	38284.6487079293	-0.321158877553355	0.43425261617858	0.707063219696456	34824.4700646903	29379.118386584	0.245307989160457	0.550195917629529	0.860636587967748	32753.4010598111	30848.7288001348	0.086433789036822	0.833237096154053	0.965037175665295	25721.3340927472	37720.833327542	-0.552391892719107	0.179507955327966	0.400731293805177	29377.396222533	34826.5115466252	-0.245477130643882	0.549921264382592	0.860502777078066	42281.5763635772	27402.458617103	0.625720144521519	0.128700530145566	0.378167316808409	37720.2220675929	25721.7509099553	0.552345135344524	0.179544566803594	0.400813024801277	38284.6487079293
137782050	23418	20419	22070	21941	3380.21795988244	4402.74751861773	2567.26972796343	4072.91135102261	24876.8762258161	20654.2943296211	0.268360757797716	0.513499428557793	0.731371096777897	20276.2210398952	25489.7219606407	-0.330124123960951	0.42167342363184	0.692321743174995	24445.8538710755	19560.4592221161	0.321645752338904	0.433684824703904	0.826990592740646	20688.6892992492	21654.9861561499	-0.0658559425215266	0.872630209347543	0.992674576771015	17019.0264467714	26479.0260979665	-0.637694908987843	0.121693686728824	0.323318914032249	19559.3126129002	24447.2869386832	-0.321814893526855	0.433443527673244	0.826990592740646	26707.1712264201	18131.3773953887	0.558733344639406	0.1746780763262	0.449222687746269	26478.5970092649	17019.302242532	0.637648151695059	0.121720810279856	0.323363693508785	25489.7219606407
137780991	55960	48138	34927	50556	2174.26414275529	2793.93983042015	1093.62932099334	2526.1604989559	57320.7708791407	49355.8216881674	0.215836671684965	0.598979041784991	0.802384550015929	32088.2491965391	60910.6072188172	-0.924645280227624	0.0254015468808221	0.11910778113139	57631.3265056216	46741.9825336896	0.302132743797146	0.461841939884175	0.826990592740646	47670.4577266187	51051.8430425799	-0.0988670292502548	0.809613562245434	0.948238913695918	26933.5651622382	62424.5393742876	-1.21270277783672	0.00356191055790742	0.0279024595166439	46739.2425850058	57634.7049690924	-0.302301885527937	0.461591685794081	0.826990592740646	61538.0897881682	28693.9198205038	1.10073012777177	0.00800421529732708	0.0651210659929762	62423.5277957016	26934.0016237277	1.21265602042125	0.00356315799937454	0.0279078017634366	60910.6072188172
137805389	52	102	25	4	2.12673969044195	6.23168615456123	0.823996305823828	0.210389770922575	4.54636057079519	45.8531840657589	-3.3030626242593	1.11764541362686e-05	0.000302110199545376	22.9611910775048	56.6076502374828	-1.29654710799989	0.0217824684546837	0.10889589907348	122.131867614008	43.420304196618	1.48871147269844	0.00244187587286861	0.0509445074962473	3.7667641629586	108.179216421798	-4.79670382419075	2.07998862002709e-12	3.0820371917023e-10	19.258654192841	132.296448463022	-2.77074132366833	1.66276925962386e-07	7.30644195371439e-06	43.4177539177548	122.139032063182	-1.48888031828112	0.00244187587286861	0.0509445074962473	4.88671036370624	20.5231612141938	-2.04936599248412	0.0132310503373166	0.0911279029028154	132.294303293474	19.2589677242392	2.77069470155293	1.66276925962386e-07	7.30644195371439e-06	56.6076502374828
137786889	3645	2883	7856	3536	158.201063505587	186.91791028439	274.781572310684	197.368463080594	4009.15366319771	3214.82224697813	0.318539249948739	0.439919127360686	0.712366545845937	7217.4850811561	3967.46874245697	0.863261023473216	0.0371389908456874	0.157401176248383	3451.57383888539	3044.56405451446	0.180998370540586	0.661054857232991	0.918849473511795	3334.17425757044	3057.51574351238	0.124969154243199	0.762360661198811	0.916387267051629	6058.05162167533	3738.64870286375	0.696333245296981	0.0921019490807083	0.261474703897055	3044.38558189855	3451.77618165014	-0.181167506308444	0.660757405833168	0.918393358870292	4304.12889826544	6454.0049099766	-0.584469137051429	0.156710540817789	0.4154372830625	3738.58811745011	6058.14979414375	-0.696380001551414	0.0920802977139536	0.261474703897055	3967.46874245697
137796580	0	12	137	5	0	0.474948413131655	2.92526770735802	0.17037051160066	5.68014289744932	1.38777878078145e-17	5.54567121222456	0.0751017388087311	0.247497834744709	125.858291095508	1.38777878078145e-17	9.98233905517206	8.54765395571826e-17	1.79485191881073e-14	14.3827077168524	1.38777878078145e-17	6.88018350001228	0.000517264579084685	0.0170339197973327	4.70970580785348	12.7314309803221	-1.40899677314674	0.153584596199261	0.378099483009631	105.626736521623	15.5854586303777	2.75368178704018	1.63963898622266e-06	5.27049742985607e-05	1.38777878078145e-17	14.3835555274333	-6.88028228771847	0.000517264579084685	0.0170339197973327	6.10390763910328	112.535952031628	-4.1817026721833	2.11953130823767e-10	4.10937603981876e-08	15.5852048139948	105.628449592473	-2.7537282986218	1.63963898622266e-06	5.27049742985607e-05	1.38777878078145e-17
137801083	15403	12224	15874	14561	1137.70993098342	1348.7578439607	944.902227939792	1383.15570483653	16509.3786705427	13585.1915767881	0.281246553715411	0.493683781208692	0.727039632348988	14583.8101774065	16765.66089047	-0.201138751560431	0.62438003598651	0.822900152175973	14634.715365059	12865.7290472635	0.185856633813313	0.650996189704619	0.913280900068885	13729.9106518658	12963.9351736126	0.0828188170988955	0.840324804475163	0.969255543763462	12241.0469892949	15851.893758519	-0.372920478854554	0.364391478439798	0.626572873887082	12864.9748729266	14635.5732849663	-0.18602577443775	0.650699722027634	0.913180018092673	17724.0442303507	13041.1142804944	0.442633970251629	0.281864737815792	0.554948491544723	15851.6368803807	12241.2453575953	0.372873721699863	0.364451471101555	0.626676031553255	16765.66089047
137783290	43363	32566	30293	39872	2978.01394355867	3340.92120835345	1676.57873937286	3521.5111175587	45207.1741475163	38245.4676799773	0.241261498525038	0.556734777213192	0.767322289288883	27830.8844553233	47199.1914608148	-0.762072159509285	0.064751592238869	0.222564327013898	38988.3675293534	36220.0217091014	0.106254829977295	0.795722150903839	0.98434792083634	37596.2583948773	34537.2553794128	0.122435623331103	0.765471945380848	0.91932090702092	23360.105381042	42231.0427569999	-0.854251718858777	0.0387052584419228	0.151464393792649	36217.8985417241	38990.6531069199	-0.106423971553268	0.795404147989619	0.98434792083634	48533.2484842396	24886.9025071637	0.963581877416071	0.0199355914561326	0.122333549543333	42230.3584100051	23360.483934389	0.854204961482438	0.0387157662657607	0.151464393792649	47199.1914608148
137789617	22018	20776	29187	20381	3630.83805329032	5117.82411411071	3878.75843104617	4322.23262257772	23108.1369051969	19419.5165562093	0.250890757018642	0.541283273923438	0.755194634224078	26814.7762542469	23965.8684986049	0.162047008216759	0.693064757257022	0.872583111475128	24873.2579524166	18391.074038753	0.435585197118855	0.289428643300569	0.669932582567257	19217.7279591545	22033.5956986467	-0.197265280468617	0.630964292333062	0.828953824062271	22507.225251989	26941.9774396452	-0.259463699702436	0.527518855243722	0.709221895857132	18389.9959771143	24874.7160752687	-0.435754338287627	0.289242083995371	0.669791157069564	24808.2988532874	23978.2790396257	0.0490924889517744	0.904876324869816	1	26941.5408489093	22507.5899843594	0.259416942377151	0.527593182010809	0.709321824362327	23965.8684986049
137786947	499	68	490	165	3.44950267949074	0.702197473099068	2.72977143225468	1.46687640215957	187.089372419283	440.100180828094	-1.23367336490716	0.00475271383115005	0.0380102542635151	450.167706341949	543.152316129434	-0.270784457054587	0.52389938603597	0.737058595362336	81.4266798042804	416.788467906207	-2.3543275227704	4.04608119813276e-07	5.47120090903063e-05	155.577659495169	72.1211623974984	1.10794844349921	0.0169623953742507	0.0962694954858481	377.839061540923	88.205761098022	2.09778707658451	5.29147982905363e-06	0.000145180138041523	416.764031473383	81.4314580127217	2.35415855145419	4.04608119813276e-07	5.47120090903063e-05	200.860381819801	402.539722373161	-1.00268073307742	0.0217166870793547	0.127594779469398	88.2043304192463	377.845185811963	-2.09783378841409	5.29147982905363e-06	0.000145180138041523	543.152316129434
137804293	1239	997	2330	1214	25.5393788492751	30.6993083471817	38.7051904286907	32.1818752993557	1376.45320998086	1092.76844105352	0.332909310811925	0.42369059460238	0.699456059403929	2140.61896874154	1348.61772007996	0.666509775196805	0.10864274976175	0.308359576554054	1193.63518303075	1034.89208168881	0.205819645447517	0.621972501038971	0.906073996456663	1144.70487727774	1057.35440635059	0.11451662153386	0.784944157753005	0.930778921786709	1796.73552500077	1292.9169484318	0.474753731283121	0.25312664168079	0.503166918584061	1034.83141297566	1193.705161109	-0.205988769047511	0.621684707202339	0.906073996456663	1477.73039679201	1914.17372795231	-0.373340410514972	0.368090995879094	0.664340943808924	1292.89599561611	1796.7646425727	-0.47480048491901	0.253079993069198	0.503074190145858	1348.61772007996
137793999	39453	19190	46382	28663	1177.29518893616	855.410782165545	1115.39597186474	1099.96943444028	32498.3286060497	34796.9097557026	-0.0985942103128408	0.810179802490893	0.952960142735092	42612.2269933806	42943.2864347126	-0.0111646411788568	0.978352006721777	1	22974.4823977725	32954.0959470734	-0.520424735561884	0.205908897325414	0.639986330540515	27027.0239967515	20351.5936415039	0.409259322152372	0.319440408508817	0.590967450531327	35766.9664986813	24885.2804427134	0.523335200281176	0.203383546907462	0.438792005976609	32952.1642232866	22975.8292107708	0.520255594228393	0.206055557067821	0.639986330540515	34889.3635931506	38104.6628770434	-0.127181159581876	0.756665205759646	0.937178483709517	24884.8771803427	35767.5461059999	-0.523381957630308	0.203343382653343	0.438705353177494	42943.2864347126
137802802	26117	22089	24212	15605	555.504686243135	701.834805040027	415.02032542952	426.856449612606	17693.0734466619	23034.7694799282	-0.38062766878917	0.354426093504736	0.629840323781944	22244.1267964161	28427.4937420922	-0.353859871633113	0.389113159537705	0.663203642193175	26445.1950919118	21814.8668006016	0.277690716283618	0.498967361082976	0.826990592740646	14714.3232410103	23426.0728115268	-0.670888598260561	0.103648028823401	0.310549077853743	18670.806949922	28644.6528223399	-0.617475585028434	0.133853254702144	0.336782722686632	21813.5880414496	26446.7453647249	-0.277859857554636	0.498706293168848	0.826990592740646	18994.8280493261	19891.1165160914	-0.0665196526095473	0.8713826746921	1	28644.1886400884	18671.1095128904	0.617428827714576	0.133882486414857	0.33685483890134	28427.4937420922
137793917	9	36	105	34	0.238014089616164	1.42218818533549	2.23781262468351	1.15635906959986	38.5605560952662	7.92765997786397	2.26215628802132	0.00106549908954952	0.0124578899728689	96.459132541438	9.80357264311656	3.28336007173129	5.4796315694431e-08	2.37019719084264e-06	43.1158761802149	7.50310740450577	2.50005011026323	0.000192930461494775	0.00817153692506909	32.0545948918671	38.1841690268608	-0.251138683982489	0.701021588216637	0.871834661120985	80.9502285688569	46.7085526320099	0.792868780886055	0.11934718713141	0.318569898104279	7.50266232331187	43.1184084850418	-2.50021784983533	0.000192930461494775	0.00817153692506909	41.4036069897345	86.2466366427849	-1.05736992528806	0.0372091585876274	0.179668875088168	46.7077944281332	80.951541761791	-0.792915436706155	0.11934718713141	0.318569898104279	9.80357264311656
137782556	17272	62581	17872	35245	830.324926393508	4494.09608481167	692.393314001592	2178.9968282717	39961.0479703088	15233.6199043185	1.39132700528149	0.000872008344658264	0.0105321873076612	16419.4197486271	18800.0052622957	-0.195327369336727	0.634376919497636	0.824565165600379	74922.6350397479	14426.8582671037	2.37663285235166	3.59357387904105e-08	6.45252699953059e-06	33233.3493432124	66369.0912842352	-0.997876800106699	0.0159930810715451	0.0915261659444113	13781.7834251064	81153.9685832326	-2.55788610139559	3.89523574584467e-09	2.6396088496992e-07	14426.0125817513	74927.0271527892	-2.37680199372181	3.58629538590057e-08	6.43945792815885e-06	42901.1443365952	14682.5516116282	1.54690341591139	0.00022792618142454	0.00499472718259639	81152.653497976	13782.0067611385	2.55783934404171	3.89751693412104e-09	2.64115469830889e-07	18800.0052622957
137798726	723	790	4420	4717	25.0539999097185	40.8940641665012	123.434143254862	210.212379058607	5348.18003386227	637.664628973	3.06790575835528	6.48263655879308e-12	6.94314838226206e-10	4060.75110350688	786.968871379913	2.36720005270504	5.11943842991965e-08	2.23110922366574e-06	945.812645449107	603.890105898348	0.647104023240112	0.122619938546981	0.488990787499067	4447.76742606517	837.824503319051	2.40819726105652	3.03934389107437e-08	1.791742245464e-06	3408.41678751342	1024.48297063889	1.7341297554168	4.45838885279916e-05	0.000928748448243291	603.854701858534	945.86809569439	-0.647273138256255	0.122619938546981	0.488990787499067	5741.67266377844	3631.19276142131	0.660999150926909	0.109615571601775	0.337856156757884	1024.46636774311	3408.47202248165	-1.73417650888912	4.45637946392607e-05	0.000928329862772303	786.968871379913
137781582	4425	4950	58692	25598	170.180074075557	284.377374855854	1819.06662423372	1266.06238184364	29023.2093639506	3902.76986394333	2.8945928714207	5.05767653492735e-11	4.7280727137166e-09	53921.7133904989	4816.47281426996	3.48478583793938	1.27569415449432e-14	1.96439890536732e-12	5926.20755521035	3696.07865736506	0.681086223749416	0.0992985548703742	0.423197304083739	24136.9621330449	5249.63317877485	2.20093043276991	2.86298994334887e-07	1.32458585353672e-05	45259.6919854163	6419.09807132862	2.81776713646234	1.39843342575099e-10	1.25847820850183e-08	3695.86199395662	5926.55496573662	-0.68125536149476	0.0992153268570676	0.422678131102863	31158.5662703358	48217.8228094207	-0.629936939888099	0.126154471551869	0.372985525996855	6418.99404976633	45260.4254229537	-2.81781389341406	1.39757002713493e-10	1.25770121881927e-08	4816.47281426996
137798994	12328	6415	12586	9331	889.728563699519	691.601580193269	732.02666053801	866.057513704752	10579.5667172928	10873.0903958244	-0.0394838866020947	0.923656101602451	1	11563.0472794042	13418.6256077604	-0.214711467596022	0.60131053274912	0.803858703868456	7680.12066262517	10297.2580193677	-0.423058503492876	0.304009604426574	0.691407225349723	8798.41846675415	6803.31099326352	0.371003038866543	0.367316612831999	0.642569664917497	9705.54078246741	8318.88439052951	0.222422695615002	0.588578958460484	0.763394984863598	10296.6544048876	7680.57089089197	0.422889363792447	0.304202383444599	0.691558469462161	11357.9528764473	10339.8900838284	0.13547605268244	0.741710143223203	0.927920059467475	8318.74958330811	9705.69806272892	-0.222469452522216	0.588500599262288	0.763293351908391	13418.6256077604
137802856	2805	1843	3326	3573	123.635096550618	121.346890072838	118.142298249164	202.532889984328	4051.10453171522	2473.95558233076	0.711457804474217	0.0856784518796582	0.273482237040061	3055.66758427506	3053.1566650516	0.00119265159887687	0.998617253715707	1	2206.47511224063	2342.93294331152	-0.0865867944243817	0.834948462468593	1	3369.06244320624	1954.56357471097	0.785467776161706	0.0583155893382269	0.216903133342489	2564.79032855751	2389.99492942193	0.10185413668318	0.806018275806119	0.931179992250491	2342.79559924115	2206.60446493569	0.0864176615007661	0.83526862452373	1	4349.16625587423	2732.4277750747	0.670517505751188	0.104982528418904	0.327338240602324	2389.9561986747	2564.83189250574	-0.101900891928734	0.805930495896547	0.931078581528218	3053.1566650516
137802357	4780	6570	66550	37298	91.6678785306696	188.212759466495	1028.51731453175	919.874257642998	42288.7542685171	4215.87422803603	3.32632835611906	1.26012759816181e-13	1.88239850288566e-11	61141.0427250656	5202.87851360883	3.5547298477596	4.56254687677823e-15	7.86460505670325e-13	7865.68826100621	3992.60132909847	0.978214088333964	0.0183876622607748	0.177132862570156	35169.1721837287	6967.69328762806	2.33553888024821	5.93520670409277e-08	3.23778813484464e-06	51319.305054014	8519.88567341722	2.59058333133981	2.61265121834199e-09	1.84840965755528e-07	3992.36728398311	7866.1493676005	-0.978383226760969	0.0183678367545426	0.176941878603786	45400.1090686291	54673.4857459301	-0.268145906490106	0.513663414501293	0.744937917544898	8519.74760901005	51320.1366879656	-2.59063008843318	2.61111118302661e-09	1.84732010678405e-07	5202.87851360883
137783593	46749	36731	17261	26438	3105.28816665036	3644.65767744182	923.99537825304	2258.45695760655	29975.6074596651	41231.8659233493	-0.459970016184337	0.263248212992663	0.522222991605158	15858.0796845557	50884.739905413	-1.68200635449638	6.54095063369555e-05	0.00118403509198354	43974.748478256	39048.2633025052	0.171415380462574	0.676201579102993	0.928433191075377	24929.0182392485	38954.3667085358	-0.643955928883703	0.118027845504792	0.342552689745127	13310.617277824	47632.1417430863	-1.83934567064794	1.39483822115226e-05	0.000346369429354123	39045.9743479164	43977.3263670087	-0.171584522091286	0.675900366617754	0.928433191075377	32181.0360097057	14180.5905459041	1.18228384344834	0.00447471572061895	0.0442787829828375	47631.3698723581	13310.8329785787	1.83929891333021	1.39549914137446e-05	0.000346533550581045	50884.739905413
137788429	24430	15477	14562	5811	753.170146678597	712.772313372857	361.796966149977	230.395579877542	6588.56517301607	21546.8622629716	-1.70942583501008	5.08771255968473e-05	0.00106373481933887	13378.444933438	26591.2503203405	-0.991033373043057	0.0167624861527203	0.0920961150338611	18529.2405097181	20405.7576546585	-0.139173910028048	0.734692355083742	0.954237562579417	5479.32621207393	16413.8422933475	-1.5828190033876	0.000166730212964054	0.00295372019682367	11229.3121525341	20070.3271326631	-0.837783482680006	0.0426567979618376	0.156435117685157	20404.5614953369	18530.3267341367	0.139004768982064	0.735002708847648	0.954670852883025	7073.31777727217	11963.2535305022	-0.758146105000373	0.0664614154501568	0.257113712247085	20070.001895652	11229.4941256073	0.837736725493829	0.0426682133782726	0.156435117685157	26591.2503203405
137801588	27735	12508	18703	11557	855.06238305898	576.039031832248	464.681270285882	458.214027989116	13103.4216710323	24461.8197923359	-0.90058362154745	0.0294855567599628	0.137757006541505	17182.8789847037	30188.6329575002	-0.813028217817332	0.0490096574014373	0.184198614954288	14974.7230936471	23166.3419625035	-0.629499190300902	0.12657589708431	0.49878595131948	10897.3671482265	13265.125958121	-0.283654626260044	0.490121743038961	0.722423872024065	14422.6002309787	16220.1799799414	-0.169453070723581	0.679960887801898	0.834939420028769	23164.9839819373	14975.6009454577	0.629330049361977	0.126677115760201	0.498720706368364	14067.4976860288	15365.2515226174	-0.127307863750547	0.756665192176662	0.937178483709517	16219.9171337982	14422.8339514877	0.169406313537766	0.680044299183821	0.834951633374966	30188.6329575002
137783673	4156	3761	42429	44655	201.673335573999	272.628142430028	1659.24303005446	2786.74142234805	50630.1742567805	3665.51613451803	3.78785970121256	1.41483884732262e-16	3.08897412185648e-14	38980.512961875	4523.67525617502	3.10715330746314	2.78490704222397e-12	2.74896507954228e-10	4502.72449365579	3471.38964692491	0.375262164709142	0.362789394167057	0.762087793320832	42106.2635805498	3988.66190132499	3.40001925452955	4.39675235838615e-14	8.31213613960415e-12	32718.6526197804	4877.22371328792	2.7459590486268	3.61830149960702e-10	3.0019388729485e-08	3471.18615444365	4502.98845688255	-0.375431301651064	0.362573505219524	0.761654699399587	54355.2398691833	34857.114443834	0.640963051895552	0.119682671386977	0.358859784533587	4877.14467749274	32719.1828289792	-2.74600580538609	3.61609856935591e-10	3.0019388729485e-08	4523.67525617502
137796840	13767	12176	11412	10860	704.834259867086	931.208092014222	470.851241261348	715.04134685198	12313.1580130156	12142.2655501098	0.02016050225725	0.961056572228978	1	10484.4658796833	14984.9292733947	-0.515252110846652	0.210712402435102	0.46690666456696	14577.2492700862	11499.2189329232	0.342176013487227	0.40521748868521	0.80215925421455	10240.1491648562	12913.029688907	-0.334585919904727	0.415772905801179	0.691798165722295	8800.22317691906	15789.6481999685	-0.843352825378322	0.0413648506864459	0.152511702842291	11498.5448613264	14578.1038212212	-0.34234515402939	0.404985820448478	0.801555780876795	13219.0912474623	9375.40188218038	0.495660791230155	0.22856436949342	0.533884225698168	15789.3923305071	8800.36578645136	0.843306068291839	0.0413759678410222	0.152552691656394	14984.9292733947
137784496	1631	1675	3080	1882	32.6468714205167	50.0837486903791	49.6835463461843	48.4463278309287	2133.8364590999	1438.50621902843	0.568820135432491	0.170323304181022	0.410906982074686	2829.66160094811	1775.29668988275	0.6725411581162	0.104787557259479	0.300892963398738	2005.343779208	1362.31993583032	0.557715771030624	0.178991133459954	0.590700859856849	1774.57806703755	1776.39437819102	-0.00146776236996502	0.998718617743317	1	2375.09004598	2172.13547313273	0.128889406355759	0.755924088442234	0.893119427674267	1362.24007379731	2005.46134119931	-0.557884900770902	0.178859904658485	0.590431746752378	2290.83728889062	2530.32888405148	-0.143462586443359	0.729042857697233	0.919056783028284	2172.10027275476	2375.12853582322	-0.128936161386929	0.755837944802857	0.893086620631267	1775.29668988275
137787693	3969	1905	15505	12011	196.293145598921	140.738664090441	617.973809769292	763.935759365802	13618.1701656352	3500.58510327315	1.95982164625418	4.10330404336198e-06	0.000127449974599006	14244.8012025407	4320.13197229223	1.72126238205873	4.57907752112258e-05	0.000878467878595426	2280.70215178391	3315.19319727091	-0.539607065082325	0.19202830367437	0.610218956032842	11325.4546151558	2020.31649247204	2.48684676002384	1.00208365601684e-08	7.47472604641135e-07	11956.4965664589	2470.39544299107	2.27494162343274	1.26619182158657e-07	5.74330314557551e-06	3314.99886078735	2280.8358558101	0.539437930907849	0.192167042703706	0.610011331811502	14620.1182356783	12737.9659445608	0.198814783309335	0.628450619654255	0.846344082673066	2470.35540936947	11956.6903236016	-2.27498837937209	1.26550248571843e-07	5.74017639590591e-06	4320.13197229223
137794920	52	12	3	21	1.76634009020538	0.608900929649625	0.082123320443903	0.917368691266742	23.8210386321157	45.8531840657589	-0.942172297898367	0.101979697710449	0.306370867453486	2.74907472237026	56.6076502374828	-4.29947749873464	1.37130944509536e-08	6.57147418315613e-07	14.3827077168524	43.420304196618	-1.58790443773165	0.0108507847600581	0.13045954498015	19.7965676305936	12.7314309803221	0.632767577731339	0.418661169042415	0.694245565535124	2.29271536375958	15.5854586303777	-2.68754946464543	0.00786477280471942	0.0488249609714618	43.4177539177548	14.3835555274333	1.58773633765969	0.0108507847600581	0.13045954498015	25.5795958148672	2.44867998613222	3.31140258345107	0.000167283195825582	0.0040737797519885	15.5852048139948	2.29275404962726	2.68750379906221	0.00786477280471942	0.0487980304910583	56.6076502374828
137787137	4368	3054	3767	2584	258.645290035502	270.137816925924	179.759490378338	196.774170695374	2929.76915415748	3852.49676886177	-0.395001342844281	0.338558712263198	0.612377593034869	3460.82465191831	4754.43020902342	-0.458137394135764	0.266739809420899	0.516442256328913	3656.29680244312	3648.46797485765	0.00308032268142125	0.994770435721974	1	2436.5106703469	3238.86653279369	-0.410649087405197	0.320188890361698	0.591475149142972	2904.86278611583	3960.39850567107	-0.447141014017533	0.278710384860622	0.522753247394184	3648.25410231482	3656.51114645961	-0.0032494591128529	0.994442505919398	1	3145.3298588384	3094.7270064071	0.0233829443289689	0.955580706166209	1	3960.33432684598	2904.90986095967	0.447094258087686	0.278760506641854	0.522840256922712	4754.43020902342
137791015	12717	11708	13020	9980	341.892575358429	470.199454219753	282.091659674559	345.055676593687	11315.4076269912	11216.1822200211	0.0127040247783726	0.975558378565791	1	11961.7732823661	13842.0391768587	-0.210621580755829	0.608236409041457	0.810584155091136	14016.9548441003	10622.1800453421	0.400085453206251	0.330669551104444	0.717050800484453	9410.37610120139	12416.7012130267	-0.399951696392365	0.330914456821276	0.59747686794752	10040.2152635533	15182.7540040976	-0.596632305034079	0.147606187839145	0.35066990644193	10621.557384428	14017.7765497046	-0.400254593653427	0.330465735047614	0.716614251839511	12147.9324727856	10696.4385331534	0.183574122702122	0.655099206020783	0.864622108881012	15182.5079692358	10040.377967236	0.59658554792699	0.147637712447579	0.350670740566473	13842.0391768587
137783328	8080	5517	13151	8512	342.308936651855	349.143747586791	448.993359361083	463.758762441921	9650.97857392075	7126.42183738489	0.437487106534758	0.287887051628801	0.551905048487297	12082.1260620618	8794.81881716083	0.458145051398074	0.265652780003279	0.514682764009036	6605.02580227861	6749.00926248131	-0.0311175186821858	0.940062817566684	1	8026.16376318843	5850.95421687666	0.456032433700789	0.268217405578521	0.522752195550743	10141.2345193639	7154.37373214572	0.503336453801737	0.221728603537881	0.464558996094352	6748.6136409349	6605.41300642872	0.0309483796779875	0.940390338568802	1	10361.04488043	10804.0603001149	-0.0604079232564048	0.883310454404911	1	7154.25779558771	10141.39886007	-0.503383210648925	0.221685872764719	0.464470922467932	8794.81881716083
137788430	21576	19317	22480	7763	311.671783231832	416.83160514663	261.696022984197	144.214781197415	8801.75693851873	19029.6795734601	-1.11237949205462	0.00742195811665686	0.0526963667907475	20652.8976786319	23484.7661913048	-0.185379039560895	0.651654439610501	0.836736278777523	23126.5281073818	18021.8824308616	0.35979467627892	0.381298447141215	0.784878662834141	7319.91373513756	20486.2810697871	-1.48474245500444	0.000397177018262658	0.00579899601231697	17335.1935832306	25049.9718163649	-0.531098908125915	0.196872199288698	0.427366918139438	18020.8260106722	23127.8838335903	-0.359963817400955	0.381075169601141	0.784718242647359	9449.34269601055	18468.2088797446	-0.966752873653476	0.0196260268211953	0.120700064950351	25049.5658852033	17335.4745024997	0.53105215083851	0.196911411236217	0.427452038787381	23484.7661913048
137786548	15	3	35	6	0.490715323170579	0.146606769393725	0.922742806602485	0.252431325492743	6.81393492262701	13.219637449948	-0.94697414287201	0.345266794314099	0.619831422493354	32.1484449641247	16.3343650346133	0.972411162786506	0.118829518634956	0.32941961370982	3.60790619854606	12.5148809056299	-1.76808857425508	0.0883315892041971	0.400287917481825	5.65264305995652	3.18672025003422	0.806399125443053	0.543330377199178	0.752034534964528	26.9701705195104	3.91441738453916	2.75674537170027	0.00159154749073043	0.0149070089285817	12.5141421081372	3.60812233178642	1.76792340693627	0.0883315892041971	0.400287917481825	7.32111984647598	28.7386392273422	-1.95924437041818	0.00973081567844218	0.075684765183136	3.9143527232736	26.9706090013334	-2.75679116778038	0.00159154749073043	0.0149070089285817	16.3343650346133
137804574	35083	34540	15400	16011	2913.82505553576	4285.32230891456	1030.76991467852	1710.16826978358	18153.3991929296	30942.63913445	-0.769353812957418	0.0623233392129951	0.231891510321491	14148.3352340829	38186.6866996558	-1.43242847186397	0.000618297912090499	0.00730882557495719	41351.660684969	29303.9436247979	0.496847419040898	0.227030487227005	0.640922831770331	15097.1503590107	36630.7434379217	-1.2787710538922	0.00215550072050621	0.0216115571747882	11875.5269339442	44790.891352089	-1.91519992563887	6.40296808682228e-06	0.00017190211935242	29302.2258673768	41354.0848032994	-0.497016560579124	0.226873100049444	0.640922831770331	19489.021756703	12651.7042229535	0.623321987303293	0.130349258916656	0.382226396500289	44790.1655232575	11875.7193789689	1.915153168345	6.40608764445356e-06	0.000171985870912788	38186.6866996558
137785715	4141	3316	5178	2974	84.2860527146132	100.822953478631	84.9350202059256	77.8475745326358	3371.95398458553	3652.28637265375	-0.115219666141876	0.780328952444931	0.931945570913876	4757.1435235297	4507.34825479414	0.0778189715536745	0.850513831227718	0.9735271374166	3969.96590445636	3458.86051994787	0.198811420202722	0.629774285822799	0.906073996456663	2804.25100546403	3516.72563683507	-0.326599752011941	0.428756985013486	0.706009962557873	3992.94042123138	4300.15551338143	-0.106918907930006	0.795580073218911	0.923652180163628	3458.65776190493	3970.19863635561	-0.198980556770507	0.62948266080152	0.906073996456663	3620.04795283627	4253.92023792943	-0.232789209157042	0.572375283680088	0.798355607413764	4300.08582886161	3993.00512844203	0.10687215173172	0.795667741275324	0.923652180163628	4507.34825479414
137791395	7962	4916	8374	7557	707.927768960076	652.939673480031	600.031423517971	864.111597539753	8568.19264359958	7022.3477107567	0.287028970804757	0.485324280321164	0.727039632348988	7693.38385890193	8666.37973964268	-0.171806028690947	0.676129778179811	0.857133674015318	5885.50240459068	6650.44679700263	-0.176289267077722	0.668447277641365	0.922684692124244	7125.67140432443	5213.57512710722	0.450746043392817	0.273921311608797	0.528624335965219	6457.50180891948	6375.00746732507	0.0185586662217668	0.964432995438974	1	6650.0569530377	5885.84742890318	0.176120128319114	0.668746658676565	0.922992089391293	9198.59416464251	6879.56273667294	0.419084048596031	0.308620822211049	0.594376658243655	6374.90416024225	6457.6064545035	-0.0186054228898138	0.964342299711462	1	8666.37973964268
137791465	15361	9207	16459	13230	440.758070793227	394.632942800727	380.59098146703	488.196054669569	15000.2812117106	13548.148243585	0.146890460885556	0.720681079767011	0.887984838137061	15121.263430242	16719.9452866087	-0.144989015258065	0.724106916171522	0.891166962368383	11022.7318538814	12830.6474917611	-0.219113597824415	0.593924642830934	0.893263961536896	12474.8788930981	9764.3133536698	0.353432605931381	0.390090192265646	0.668334212217626	12692.1635132991	11939.5010469568	0.0881997801347349	0.830136284038205	0.947463784410082	12829.8953738515	11023.3780324083	0.218944457476186	0.594209441540495	0.893516750850226	16103.9165837299	13521.7153008745	0.252128105879151	0.539443179971702	0.769488199180562	11939.3075683634	12692.3691919714	-0.0882465372222706	0.8300474984079	0.94736245024254	16719.9452866087
137799705	6698	4976	8017	5218	684.604285980829	759.747449446548	660.359785103871	685.886385055329	5916.21746962877	5907.51977803115	0.00211733987809116	0.996353104580541	1	7365.39956613156	7290.55775672708	0.0147371501422443	0.971770436350699	1	5957.33502333111	5594.6590311371	0.0906073991760207	0.825988579567093	1	4920.17231801641	5277.20698299125	-0.101060463976611	0.806364184560867	0.945139848606083	6182.20505825448	6452.8144155663	-0.0617958147792874	0.880890016999466	0.985787087268901	5594.33107584161	5957.6842586091	-0.0907765377171342	0.825668153717625	1	6351.50283004263	6586.27288314089	-0.0523707105114794	0.899030606025371	1	6452.70984763736	6182.30524263722	0.0617490581190721	0.880979779241124	0.985887538468305	7290.55775672708
137791987	8417	5852	8581	6260	227.257763524348	236.026152677972	186.712574211907	217.364877773413	7097.64463138513	7423.65048715989	-0.0647915369019866	0.875075824807435	0.998465913471237	7883.55962529746	9161.63211481794	-0.216751851074267	0.598120019395011	0.800549646204802	7006.09125687311	7030.4969816832	-0.00502303928523909	0.990656446685642	1	5902.6990593405	6206.23207889268	-0.0723390187867315	0.860728928402426	0.984303511818675	6617.12765593763	7588.79585974009	-0.197653597077408	0.630914986421654	0.798686093885514	7030.08485975576	7006.50197224717	0.00485390012410878	0.990984908259649	1	7619.85219765165	7049.62155930563	0.112208821758611	0.785127168397965	0.954012075558139	7588.67288345798	6617.23488826862	0.197606840312553	0.630995804304727	0.798686093885514	9161.63211481794
137798701	14225	11651	17496	12249	413.601837301349	506.043435048299	409.961636116948	458.020014055672	13888.0162927614	12546.2142788511	0.14658475922702	0.721271432698364	0.888519376673668	16073.9797091986	15483.4470488355	0.0540013490389909	0.895503475817051	1	13948.7138563198	11881.7749429306	0.231376141021273	0.573380334487263	0.879576977890389	11549.8705119159	12356.2509499388	-0.0973621934872626	0.812774236039182	0.950204040950437	13491.8350267793	15108.837403318	-0.16330026352409	0.690999679123188	0.845264831498124	11881.0784464836	13949.5315615069	-0.231545281549499	0.57310025049639	0.879699995649535	14909.8179951848	14373.6524942598	0.0528322319525325	0.897769172756101	1	15108.59256626	13492.0536641792	0.163253506364428	0.691083599391196	0.845367486902084	15483.4470488355
137792540	9505	8669	12438	10898	326.187054665894	444.404053526489	343.984929555901	480.966735104994	12356.2426887755	8383.24921401193	0.559648817760306	0.174310820385793	0.418117630221826	11427.076200053	10345.883948198	0.143399649397814	0.727189927310989	0.893152873605723	10378.6327060244	7939.27632435289	0.38652692343321	0.347491831495177	0.742070195041271	10275.980274423	9193.74771259092	0.160550447618501	0.69615174275747	0.871834661120985	9591.41215757971	11241.8320781222	-0.229053282771495	0.57736802789195	0.752934494059419	7938.81093116563	10379.2411262276	-0.38669606330191	0.347281425943435	0.741765494999697	13265.3458309138	10218.3021333666	0.37649872369813	0.359925826853333	0.656364341573675	11241.6499051155	9591.56758837962	0.229006525756075	0.577445702926115	0.753035788571281	10345.883948198
137795073	16636	11479	11253	10389	505.19552325499	520.725740467444	275.393169285377	405.730788392531	11779.1347950421	14672.6780015325	-0.316897985001108	0.440739946264696	0.713554616867119	10338.3888417309	18107.7404038257	-0.808586161401544	0.0503345488455098	0.188310237971102	13742.7936826659	13895.6232837899	-0.0159582612712147	0.969197260967696	1	9796.03199101399	12173.8396297434	-0.313509981450848	0.445737906299955	0.720676790236595	8677.61201909383	14885.7908185087	-0.778551901539554	0.0594418227723518	0.203555472930395	13894.8087386226	13743.5993164187	0.0157891206518718	0.9695257924232	1	12645.7778578367	9244.77698945062	0.451935804765158	0.27210882058174	0.544777580725548	14885.5495958762	8677.75264170455	0.778505144470084	0.0594569348448846	0.203601540356197	18107.7404038257
137787484	183	319	2530	2019	6.97178275259165	18.1542305939246	77.6761229477355	98.9196820302795	2289.16805347704	161.393174820316	3.82504620374879	3.48825358627857e-16	7.20038963000375e-14	2324.36367068498	199.196813708578	3.54380261040464	1.86445546371132e-14	2.65834520375334e-12	381.926567924804	152.84148176209	1.32037010694706	0.00260364184410865	0.053806960600985	1903.75864633048	338.314433042269	2.49200170778211	1.56230893671275e-08	1.09812291609329e-06	1950.96339744077	413.698382461375	2.23730390465944	2.96029199731424e-07	1.18086257722652e-05	152.832517469214	381.948962076784	-1.32053916110609	0.00260364184410865	0.053806960600985	2457.59723498901	2078.4817696832	0.241684224318683	0.559053618755094	0.784279414390424	413.691677213385	1950.99501428502	-2.23735065256299	2.96029199731424e-07	1.18086257722652e-05	199.196813708578
137786291	16130	15288	25956	11527	593.001640708303	839.58874912764	769.012778588906	544.993669415393	13069.4074533272	14226.3940348498	-0.122377420749498	0.765837562650669	0.92295772238251	23846.380596308	17556.9762239735	0.441724235716087	0.282735012061463	0.534332622205504	18302.9677607686	13472.9740675038	0.442002989774314	0.282533100653625	0.660389468941347	10869.0794301475	16213.4019473194	-0.576950533755199	0.161309590864676	0.3940208651885	20015.673988887	19825.2352458828	0.013795317526773	0.973329550808194	1	13472.1842973894	18304.0407206459	-0.442172130596523	0.282349624229697	0.660242406957274	14030.9809096201	21323.8826348996	-0.603852844220866	0.142689277212531	0.396651917869779	19824.9139805369	20015.9983455111	-0.0138420747931688	0.973238690913324	1	17556.9762239735
137779015	14632	13236	13354	17607	366.456930665717	495.188344999517	269.528616838434	567.098173314685	19962.9555748054	12905.1818172732	0.629368048278383	0.12668274157183	0.360187619600546	12268.6269344147	15926.4530195872	-0.376446368627909	0.359882471331582	0.629453681873154	15846.2922007277	12221.7319212542	0.37469011606225	0.362123890993317	0.761440387415972	16602.0569608038	14037.1924761563	0.242106537839359	0.555661615005372	0.763715147426543	10297.7758089015	17164.2376179443	-0.737061462420714	0.0741257466622778	0.22606889479781	12221.0154970473	15847.221145586	-0.374859256715693	0.361907776467809	0.760839899357372	21431.7142615537	10970.8329618945	0.966063124518771	0.0196823655156289	0.120981504101708	17163.9594735351	10297.9426863692	0.737014705281422	0.0741439073571049	0.22606889479781	15926.4530195872
137795282	4	1	6	9	0.145266815258691	0.0542501361777034	0.175603002741764	0.420341791041373	10.215338378835	3.51760052304694	1.49985907877634	0.133361551109446	0.362147796041706	5.50532791999466	4.36128906132097	0.331910658077697	0.775535270148748	0.920509230862826	1.21371937503529	3.32651526548695	-1.3917115963966	0.639289678135405	0.906073996456663	8.48144066413632	1.06572368485927	2.86092655475148	0.0348666017835272	0.155474700510929	4.60641983601216	1.32120475933463	1.74370937812815	0.483528402784784	0.692329158725306	3.32631490905206	1.21379522993006	1.39155420481868	0.639289678135405	0.906073996456663	10.9727959921595	4.9135109756272	1.13276483072156	0.275998822358521	0.546125329347712	1.32118210273078	4.60649599150547	-1.74375319125887	0.483528402784784	0.692329158725306	4.36128906132097
137790924	3	11	80	7	0.130807128420874	0.716468746967948	2.81108778152842	0.392520039563274	7.94773279904153	2.63556194849976	1.54102805289448	0.274267564733801	0.533178024387474	73.4910369982198	3.27285261519446	4.44080846522075	5.24275289878066e-09	2.77373420274878e-07	13.1854921747342	2.4911608046848	2.33810106152312	0.0178622178785732	0.172983972081355	6.59557741058869	11.6709016958707	-0.809979925374516	0.436352566552615	0.712345409892248	61.6716852398821	14.2886575603841	2.10327243208596	0.000398109125102354	0.00507172089272523	2.49100938406567	13.1862697954998	-2.33826602934469	0.0178622178785732	0.172983972081355	8.53834069066387	65.7080960646112	-2.92945411292994	4.3346413079893e-06	0.000221356972866471	14.2884247616099	61.6726860306397	-2.10331890911891	0.000398109125102354	0.00507172089272523	3.27285261519446
137784670	3425	5345	4043	3215	290.416917642642	677.023048479322	276.273570606053	350.587114516741	3645.20153361142	3020.78573959937	0.271055420238794	0.511200072508707	0.728644623125092	3714.39234049731	3728.0060555263	-0.00527230555238284	0.990518010494588	1	6399.10562857034	2860.80352544688	1.16140488338502	0.00531546269854904	0.0852419662331005	3031.49567407621	5668.54289667691	-0.902916982997228	0.02946709428935	0.139330180630756	3117.69724923344	6931.32714721853	-1.15260595208987	0.00565117131292921	0.0380203505377636	2860.63582459294	6399.48076128606	-1.16157402060783	0.00530896981081279	0.0850133718389363	3913.39939032165	3321.4721034997	0.236578305077644	0.566224456581415	0.792201756217565	6931.21482508603	3117.74777307318	1.15255919572686	0.00565307089573496	0.03803313068548	3728.0060555263
137791466	1	0	194	0	0.0460817963919732	0	7.204525685734	0	NA	NA	NA	NA	NA	178.225537539843	1.0960175712954	7.20002120405034	1.89796940979272e-17	4.87103304748804e-15	NA	NA	NA	NA	NA	NA	NA	NA	NA	NA	149.581730503812	1.38777878078145e-17	10.2743233853935	4.84978885401298e-17	1.55872213767977e-14	NA	NA	NA	NA	NA	1.38777878078145e-17	159.363773680757	-10.3451217456441	1.53349407959931e-17	1.03186110450215e-14	1.38777878078145e-17	149.584155861337	-10.2743408076379	4.84978885401298e-17	1.55872213767977e-14	1.0960175712954
137784539	16758	9449	8680	16482	183.837921830606	154.843569211517	76.7373689052176	232.528645882215	18687.4224108898	14780.2800646457	0.338389621991026	0.410292487096553	0.681505436712623	7974.51325270385	18240.533348375	-1.19366504743279	0.00413185795508305	0.0317572441869642	11312.4567493828	13997.5268497716	-0.307260189593023	0.454775604026603	0.826990592740646	15541.2675328483	10020.9618390619	0.633077976852187	0.124585278678553	0.356585116343079	6693.47045233616	12253.3224046789	-0.872327775875513	0.0350107141477484	0.143265013986185	13996.7063311726	11313.1199121371	0.307091049160772	0.455023567526211	0.826990592740646	20062.3351462941	7130.95403969432	1.49230220479689	0.000371810113363349	0.00727031775515102	12253.1238406729	6693.578921807	0.872281018929209	0.0350203453608194	0.143304425232396	18240.533348375
137803868	4295	2429	35516	25662	111.864618633994	94.5042852027329	745.466083201568	859.555088620611	29095.773028386	3788.11192779154	2.94121331006376	2.70356917487537e-11	2.57929586910589e-09	32629.3773434046	4674.97213563724	2.80311144353519	1.7049370198448e-10	1.22300109578805e-08	2908.04035653461	3587.49289024121	-0.302930863498189	0.4629699976483	0.826990592740646	24197.3092649462	2576.03470061263	3.23156337649857	4.9897700831999e-13	7.92939550178071e-11	27387.7662436178	3149.90945998301	3.12011272325221	2.38094411246076e-12	2.94321322209572e-10	3587.28259196487	2908.2108363268	0.302761727968935	0.463219752560566	0.826990592740646	31236.4687266688	29177.8070016757	0.0983579331999914	0.81063883598092	0.970909429152528	3149.85841497175	27388.2100654647	-3.12015947960043	2.37939661335736e-12	2.94130027512714e-10	4674.97213563724
137790585	2049	1387	2385	2069	130.893007425231	132.356525369569	122.782687373139	169.976395491505	2345.85841638201	1807.17558372259	0.376341744059673	0.363200093847625	0.640878250769674	2191.14876177801	2230.27579525681	-0.0255239775728244	0.951894446090092	1	1660.5472079386	1711.46494238927	-0.0435957951404252	0.917665412734185	1	1950.90484315052	1470.96146984279	0.407362352710756	0.325918180676866	0.591475149142972	1839.14818993848	1798.66211872031	0.0321463553118404	0.939556337850183	1	1711.36461400937	1660.64455729466	0.0434266653887964	0.917990276684517	1	2518.45852916873	1959.35843943807	0.362118163729647	0.381334330821098	0.680487963252993	1798.63297040403	1839.1779948103	-0.0321931097455922	0.939466272564298	1	2230.27579525681
137789208	17832	11707	7620	15985	178.278174181373	174.838933678352	61.3942017375657	205.524878266203	18123.9202042524	15727.5310136887	0.204599534390114	0.618399197926344	0.822028330157849	7000.66633299263	19409.5466471117	-1.4711839068442	0.000446867250805174	0.00568377740038431	14015.7576337884	14894.6123404597	-0.0877431315011659	0.830937624514102	1	15072.6343366757	12415.6406820954	0.279771367488425	0.496006102591433	0.722423872024065	5876.06273326773	15181.4572216278	-1.36936331312162	0.0010539702585853	0.0109575891301534	14893.7392360766	14016.57926921	0.08757399082319	0.83125894538387	1	19457.3738838169	6260.12142135969	1.63603050080827	0.000101812451434129	0.0027756546355708	15181.2112077801	5876.15795659468	1.36931655616333	0.00105437352543254	0.0109617816890857	19409.5466471117
137785708	11868	9166	14324	12293	354.519417084204	409.012659660845	344.826841882436	472.252219145646	13937.9038120619	10467.3776988293	0.413106763944366	0.315225637060737	0.588224302687467	13159.7887382665	12917.9308988006	0.0267626386200271	0.948236058456892	1	10973.6462310896	9913.03145908639	0.146638849340728	0.721291481474339	0.946257707101262	11591.3591650984	9720.83158548351	0.253896458502463	0.536808331864313	0.748319991576251	11045.7809854964	11886.3329656895	-0.105801636971635	0.796886233789079	0.923652180163628	9912.45036738161	10974.2895321235	-0.146807989487863	0.720983282059492	0.946193372681239	14963.3759339169	11767.726961523	0.346593228213227	0.399179274664016	0.691431211823392	11886.1403486742	11045.9599844354	0.105754879910181	0.79697411393913	0.923652180163628	12917.9308988006
137794529	13198	9581	11068	8189	864.525256985836	937.507628718726	584.269176606662	689.849048463004	9284.75882995039	11640.416583615	-0.326205413909214	0.427618234614542	0.702827800743412	10168.4249925407	14365.5916877483	-0.498514308400413	0.225861439156973	0.488752812595818	11470.4885105647	11023.9473833691	0.0572814187563026	0.889282882283476	1	7721.59933186658	10160.951922003	-0.396056755667067	0.335789072111813	0.604640488939605	8534.95123797508	12424.4976907076	-0.541720187891342	0.188434106034328	0.41580165811339	11023.3011714661	11471.160937443	-0.0574505590387193	0.888957385057897	1	9967.88092106453	9092.79205136805	0.132556762582879	0.747158909957526	0.928583475019949	12424.2963528401	8535.08954875879	0.541673430873108	0.188472041467391	0.415873282555253	14365.5916877483
137785564	8641	5962	16002	4613	323.121516169389	333.033754234985	482.225755691358	221.83954423199	5230.26407912926	7621.21493092564	-0.543131440566004	0.187731364749326	0.44291649709042	14701.406786574	9405.44866874978	0.644380464509637	0.118078760412674	0.3275742503017	7137.78439121454	7217.59861106051	-0.0160484104258384	0.969241597364887	1	4349.70333671697	6322.89048134546	-0.539651565331739	0.190736300586579	0.444651122009797	12339.7528270262	7731.44193148091	0.674502539122268	0.102097018992449	0.281079140148325	7217.17552152077	7138.20282669197	0.0158792712009164	0.96956984982701	1	5615.08117217074	13146.2714268342	-1.22726315779405	0.00323241918804204	0.0360737981385492	7731.3166436476	12339.952794861	-0.67454929604347	0.102073458266826	0.281014276075263	9405.44866874978
137785113	0	0	3	0	0	0	0.252106516803893	0	NA	NA	NA	NA	NA	2.74907472237026	1.38777878078145e-17	4.53160819594233	0.264705882352941	0.513088642126561	NA	NA	NA	NA	NA	NA	NA	NA	NA	NA	2.29271536375958	1.38777878078145e-17	4.3316959666182	0.509803921568627	0.692329158725306	NA	NA	NA	NA	NA	1.38777878078145e-17	2.44867998613222	-4.3991122713585	0.264705882352941	0.533884225698168	1.38777878078145e-17	2.29275404962726	-4.33171253701321	0.509803921568627	0.692329158725306	1.38777878078145e-17
137781042	1440	1128	1527	1362	27.5595261660821	32.2487408692301	23.5517159503815	33.5227778265191	1544.25668446809	1270.04725077411	0.281983696369358	0.497392491249646	0.727039632348988	1402.88399012014	1567.39953880891	-0.159950005293262	0.700707738157163	0.873453067060789	1350.46973523585	1202.78238463872	0.167035346858116	0.688732062296552	0.933891140037101	1284.25761996451	1196.28395846634	0.102375928832925	0.807010171676285	0.945694830867849	1177.51061453105	1462.79545489024	-0.312911111621997	0.451735704817972	0.692329158725306	1202.711874453	1350.54890725631	-0.167204472803133	0.688431583405449	0.9340041198508	1657.87982832043	1254.47693887044	0.402186159703498	0.332793735512089	0.622030643876272	1462.77174922685	1177.52969752493	0.312864358284591	0.45180340793129	0.692329158725306	1567.39953880891
137780223	11645	11222	10413	10214	139.451619351901	200.746851177291	100.492627313809	157.301751832479	11580.7185250939	10270.6952391984	0.173186170189634	0.673480188884207	0.859431776014617	9566.66109405526	12675.2028116307	-0.405914959720205	0.323761459442891	0.583248121544076	13435.1106324961	9726.76510486175	0.465967363335943	0.25752059425835	0.640922831770331	9631.02030221894	11901.2831803816	-0.305351686136247	0.457662126813035	0.722423872024065	8029.85495886619	14552.5177237626	-0.857807298034	0.038067920760688	0.151464393792649	9726.19493180673	13435.8982292801	-0.466136503671158	0.257348581061223	0.640922831770331	12432.7633287811	8554.68321652769	0.539349569431636	0.190362426018103	0.476048103315797	14552.2819017542	8029.98508453267	0.857760540989582	0.0380782732630282	0.151464393792649	12675.2028116307
137800342	443	467	1072	815	12.7952771241466	20.1491745597609	24.9525548525955	30.2731223268499	924.064112373178	390.709068124053	1.24157993051968	0.00350592797278571	0.030371068665529	984.864792488999	482.198177118682	1.03014143685531	0.015001631248689	0.0841855390141442	559.113704860179	370.013057098309	0.595306939245354	0.161279094573968	0.553932242981708	768.478226091716	495.273011715986	0.633674907619604	0.131661915251302	0.360544610020008	826.64219889388	605.622211489785	0.448860460582951	0.285551275740557	0.532256222171586	369.991362566426	559.146486067838	-0.595476036359257	0.161279094573968	0.554105998390423	992.05726497102	880.676140521809	0.171738341845141	0.683168077247204	0.887032875781018	605.612396151655	826.655596043937	-0.448907209731656	0.285551275740557	0.532256222171586	482.198177118682
137783812	1657	1173	1437	957	36.3340268964306	38.4223076955272	25.3934703218753	26.9871236897968	1085.06474380245	1461.43780631951	-0.429589491255878	0.301876923290768	0.570820904417071	1320.19887415423	1803.59682562781	-0.450071762652266	0.278177982145989	0.527793250501729	1404.34419966528	1384.03708937486	0.0209807802573305	0.961496960897731	1	902.373425330308	1244.00785040909	-0.463130801527053	0.266647447249738	0.520529427999469	1108.10807118113	1521.1506668835	-0.456973207990631	0.271778956563359	0.514254244302981	1383.9559543155	1404.42652991011	-0.0211499074811457	0.961171234461115	1	1164.90334248676	1180.53831965221	-0.019273390007051	0.965361142141001	1	1521.12601558542	1108.12602950256	0.456926454672364	0.271827935734598	0.514433453748065	1803.59682562781
137793952	11701	10607	22670	18920	296.851080315756	401.978320979624	463.491141376517	617.2916798011	21451.6445029988	10320.0863501371	1.05562207650231	0.0109547728839124	0.0719731114300099	20827.4551453635	12736.1569501129	0.709552380620781	0.0854141557840705	0.263685668310674	12698.8262906455	9773.54051220075	0.377733879774379	0.35838547171468	0.756192654920226	17840.1160887187	11249.0566575894	0.665316104637226	0.106614822936378	0.317240578968083	17481.7100611016	13754.9965048076	0.34589202802192	0.400080256617364	0.655476668611815	9772.96759724266	12699.5707250334	-0.377903020060916	0.358170821563484	0.755715241313616	23029.9318422883	18624.3015188362	0.306319707125905	0.455892239662535	0.741508126749076	13754.7736064717	17481.9933546795	-0.345938785194145	0.400016691948072	0.655372526612855	12736.1569501129
137781356	11566	8554	12742	11003	1147.02956687523	1267.22893097497	1018.3645879899	1403.31825472139	12475.2924507438	10201.0184934098	0.290354543855346	0.479981766690701	0.727039632348988	11706.3681468283	12589.2139377006	-0.104891885823593	0.798573016697563	0.933851738541935	10240.9535201429	9660.77836950839	0.0841332850774491	0.837935287225525	1	10374.9872876998	9071.78665548288	0.193649929376525	0.637605322018367	0.828953824062271	9825.83852221318	11092.7020940748	-0.174950329088038	0.670376427555353	0.826922605684319	9660.21206449523	10241.5538693289	-0.084302425122169	0.837613511470544	1	13393.1545483455	10468.0503559363	0.355495325567861	0.387276141779838	0.686706067853518	11092.5223376897	9825.99775190719	0.174903572071614	0.670459345124319	0.826973374265731	12589.2139377006
137788732	7693	7391	7362	5646	651.340950180726	934.781829308138	502.322611010141	614.76220778889	6401.48697561715	6785.09398140781	-0.0839647830896749	0.838516095721691	0.972983772968966	6763.63566762642	8373.58218157116	-0.30803814836999	0.454021990718723	0.724881013598058	8848.59792723896	6425.75778671336	0.461568924597139	0.26235104177543	0.640922831770331	5323.74376263205	7838.38918229197	-0.558102994809831	0.175860056118667	0.419222053822938	5677.10877898294	9584.54408142031	-0.75553228598547	0.067459122267677	0.220852056574243	6425.38111367572	8849.11665387753	-0.461738064008026	0.262176872945614	0.640922831770331	6872.47550696972	6048.16404820564	0.184321697550893	0.654224998276929	0.863767284774906	9584.3887644356	5677.20077824846	0.755485529176095	0.0674759083113914	0.220864606890549	8373.58218157116
137791138	12002	11858	14864	17504	123.585723304582	182.398194828483	123.345878173931	231.79583214591	19846.1734273537	10585.5635714324	0.906752737440305	0.0284274595083355	0.1336938474723	13655.8994331933	13063.7854444542	0.0639522778878595	0.876408998292508	0.992875673238268	14196.536390891	10024.958326647	0.501933886075942	0.222713897709486	0.640922831770331	16504.9357953999	12575.780852732	0.392247135512335	0.340118602109393	0.610076962560034	11462.1962384375	15377.2713745698	-0.423907407419366	0.302724578767005	0.55723316791859	10024.3706739598	14197.368623909	-0.502103026486227	0.222558777328959	0.640922831770331	21306.3399958903	12211.3586726514	0.803049879007428	0.0518728814780194	0.219524192092884	15377.0221875927	11462.3819854121	0.423860650283278	0.302777736887718	0.557330208641157	13063.7854444542
137789398	11680	9569	17240	20520	366.26188782062	448.239216096131	435.672764738589	827.522631809345	23265.7361138933	10301.5646835351	1.17533159483602	0.00471812681987204	0.0378550486120193	15838.7864908642	12713.2991481821	0.317122013565339	0.440368967065996	0.710281300622565	11456.1219868209	9755.99973444863	0.231750317175513	0.57288116727637	0.879576977890389	19348.7943862528	10148.2255508265	0.931008827476337	0.0245223205731783	0.120631334717317	13294.4233513215	12408.9363010687	0.0994457816403627	0.808829778483352	0.933962141943829	9755.42784770419	11456.7935715062	-0.231919457355796	0.572601259295817	0.879699995649535	24977.4932506374	14163.338201583	0.81845937533355	0.0475625002159042	0.204690534224879	12408.7352153704	13294.6387896527	-0.0994925387466538	0.808741548372034	0.933942477942409	12713.2991481821
137804620	0	0	215	0	0	0	6.36992400202708	0	NA	NA	NA	NA	NA	197.518732799687	1.38777878078145e-17	10.6319823042404	1.04917667046868e-20	4.84677654689711e-18	NA	NA	NA	NA	NA	NA	NA	NA	NA	NA	165.775669490764	1.38777878078145e-17	10.4224896057097	6.48748831447835e-18	2.35412116288926e-15	NA	NA	NA	NA	NA	1.38777878078145e-17	176.616125361693	-10.4932934153179	1.99391272456897e-18	1.42552297852153e-15	1.38777878078145e-17	165.778357270415	-10.4225070293283	6.48748831447835e-18	2.35412116288926e-15	1.38777878078145e-17
137796131	1	6	3	5	0.0196626313201106	0.176233024699285	0.0475375893037497	0.126434407395845	5.68014289744932	0.871519372671434	2.52568754989409	0.15069115124609	0.376128893871984	2.74907472237026	1.0960175712954	1.24782869486023	0.639289678135405	0.824565165600379	7.19944042864425	0.820541289335013	2.93061886886523	0.0922986509761439	0.40466145099867	4.70970580785348	6.36826738985041	-0.422937736573356	0.999999999999999	1	2.29271536375958	7.80467628189424	-1.69862851374369	0.217137789484305	0.457155716621551	0.820487813838166	7.19986710255759	-2.93077741155561	0.0922986509761439	0.40466145099867	6.10390763910328	2.44867998613222	1.26288743207667	0.325868652055929	0.61182541629503	7.80454857262464	2.29275404962726	1.6985830707409	0.217137789484305	0.457155716621551	1.0960175712954
137791529	10541	7580	14773	13770	341.884536083561	367.249538215301	386.136277410461	574.361368060684	15612.5371303962	9296.98476639928	0.747859852091212	0.0700604743852603	0.247497834744709	13572.2955938631	11473.5355101238	0.242353970594907	0.555367574138851	0.761091896711858	9074.87067621935	8804.62136016517	0.0436106353497051	0.915735025298454	1	12984.0578185188	8038.8295283225	0.691676878636856	0.0936801316534423	0.289130992772581	11392.0225569238	9829.6359682675	0.212817655011548	0.604655067133546	0.778055919719202	8804.10524177091	9075.40266739916	-0.0437797751546139	0.915408273005146	1	16761.2185590705	12136.5985139244	0.465755535838907	0.257610195467928	0.533884225698168	9829.47667961756	11392.2071667294	-0.212864412016406	0.60457571349674	0.77795380932565	11473.5355101238
137783116	5619	5215	11187	7174	150.922006980832	209.238819498306	242.14830939014	247.804134993157	8133.94446420809	4955.85890818096	0.714801055223074	0.0835506350464551	0.268635049471086	10277.7530901279	6116.10212413975	0.748831303630707	0.0698868544573599	0.236484993298579	6243.46828797382	4693.39716442316	0.411697686414166	0.317648157004259	0.706293191974757	6764.53153684076	5530.67387559545	0.290531157365002	0.480301053744632	0.722423872024065	8626.71682150568	6762.74542604603	0.351205486067964	0.393444696980251	0.653691191739563	4693.12203972436	6243.83429693099	-0.411866824756103	0.317449904165839	0.705733796401125	8732.39665243109	9190.5553358645	-0.0737787159371709	0.857755172612353	1	6762.63583574676	8626.8566193565	-0.351252242849971	0.393381830887641	0.653691191739563	6116.10212413975
137796560	11009	4	10963	5	1515.78676011149	0.822705948636629	1216.44902636268	0.885347731400519	5.68014289744932	9709.75333639186	-10.7109139527356	1.20679616278049e-54	1.37007568360469e-50	10071.9590240814	11982.9379531544	-0.250632637905315	0.542019806514411	0.749512963004456	4.80506315221159	9195.5301215072	-10.8704739419763	1.02323564118676e-54	1.12074999779186e-50	4.70970580785348	4.24722936079939	0.148217225917452	1	1	8453.98160544754	5.21113973185483	10.6372642122557	3.75404108286038e-53	4.22292081410965e-49	9194.99108863719	4.80534945858519	10.8703072957116	1.02600606254119e-54	1.12378444030136e-50	6.10390763910328	9006.53032975322	-10.5024743072209	7.7972651299279e-54	4.45964579106226e-50	5.21105405646052	8454.11860411323	-10.6373103017368	3.75404108286038e-53	4.22292081410965e-49	11982.9379531544
137791842	6545	4788	14957	4634	243.140926615263	265.703311364397	447.782558716152	221.390042118104	5254.07403152736	5772.57620705577	-0.135781272907225	0.741685001791058	0.905394657710709	13741.3407195417	7124.02234265438	0.947748894427352	0.0221581478557443	0.10889589907348	5732.25948460864	5466.86193605084	0.0683816779909535	0.86835223176642	1	4369.50473937385	5077.82716788775	-0.216732759141007	0.598811007573722	0.80286297993407	11533.9121986657	6209.01931107183	0.893439823360188	0.0309405082753851	0.130993518099287	5466.54147202625	5732.5955255281	-0.0685508164155776	0.868028431986693	1	5640.64291566869	12287.7619117898	-1.12328009393716	0.00690877466981406	0.0602599344694092	6208.91869379403	11534.099107802	-0.893486580157041	0.0309318569377808	0.13095689073884	7124.02234265438
137787363	2098	4329	3044	5394	30.3603567525951	93.5800732958522	35.4993415824976	100.384339450401	6115.76754685917	1850.39280587575	1.72462422433696	4.56719938422527e-05	0.000978328577530368	2796.58755460641	2283.61066645366	0.292344550115865	0.479361575824789	0.724881013598058	5182.73995120406	1752.39342397225	1.56430532265594	0.000204443091095642	0.00857956006425503	5086.12693075608	4591.04347037165	0.147744506086978	0.719953557858661	0.884415276934822	2347.32902900779	5613.79615693917	-1.25789519621953	0.00260335102271429	0.0216445644157524	1752.29069642724	5183.04377823752	-1.5644744575392	0.000204132446158499	0.00856652368878944	6565.7345850447	2500.75343657903	1.39253719361238	0.000888148299708831	0.0138981236667159	5613.70518513412	2347.36706898198	1.25784844019842	0.00260428370259638	0.0216363274523683	2283.61066645366
137789319	3206	1668	1329	1137	70.6274844642376	54.8909408930359	23.5944286204287	32.2124918592765	1289.15005090847	2827.63121632723	-1.13311584364531	0.00673413617362909	0.0506308927014643	1220.9767349693	3489.63183534895	-1.51493234896861	0.000325243582172356	0.00436771875640527	1996.96330699554	2677.87827147625	-0.423279320957779	0.306279269032682	0.694080803286811	1072.09973410632	1768.97066166913	-0.722394289544588	0.0827641121145909	0.267780610603862	1024.82501894909	2163.05799578133	-1.07756162672156	0.00997956853998923	0.0591248553894499	2677.72129342169	1997.08037770752	0.423110188160409	0.306472240992121	0.693981901092971	1384.00400323407	1091.81197646631	0.342050775361938	0.411045967790453	0.701831805098483	2163.02294250208	1024.8416276636	1.07751487286636	0.0099827334748646	0.0591248553894499	3489.63183534895
137782633	10934	6707	9203	11735	359.982381493933	329.856381975104	244.1776229707	496.865573851405	13305.239362749	9643.60452709836	0.464342271470481	0.25918383855164	0.522222991605158	8455.00564799039	11901.3029462585	-0.493233690499532	0.230912520465596	0.497910511362429	8029.70607376713	9132.88448667709	-0.185725883435945	0.651539357758261	0.913280900068885	11065.2076088288	7112.98602522755	0.637495896854553	0.122175580830988	0.352335257451773	7096.77633632625	8697.54487183689	-0.293431836927545	0.47564305195658	0.692329158725306	9132.34912599871	8030.17679539926	0.185556743771905	0.651835813224809	0.913180018092673	14284.16389272	7560.61956739598	0.917824521347718	0.0266302052591523	0.143079461597817	8697.40392849778	7096.8913413945	0.293385080081617	0.475713298309907	0.692329158725306	11901.3029462585
137796215	14282	10650	10170	12595	362.97966217848	404.331223278203	208.299620980765	411.666068720402	14280.3136036248	12596.4873739127	0.181002240084552	0.659539508046488	0.848182151659693	9343.41128133403	15545.4896540759	-0.734465369020827	0.0751740157470948	0.239631440205133	12750.3063340596	11929.3856253986	0.0960076699451903	0.815318823766933	0.992904945154461	11876.1221937601	11294.6594876383	0.0724235132078787	0.860221084381131	0.984276759912251	7842.46809500797	13810.7581510114	-0.816397127093014	0.0482461997793178	0.171584413948007	11928.686338086	12751.0537863061	-0.096176810393706	0.81499903137278	0.992754805720732	15330.9781497598	8355.04894649968	0.875715635130012	0.0342672028004917	0.170225803585902	13810.5343490692	7842.59518405845	0.816350370067949	0.0482588724648629	0.171629483514778	15545.4896540759
137795961	15225	13056	13958	11286	159.288800430367	204.048069556655	117.686161458411	151.852387037755	12796.1599044294	13428.1984027369	-0.0695564991002283	0.865668364008511	0.991318633910492	12823.5359339268	16571.9138074387	-0.369941519336821	0.368200362856522	0.640027993773325	15630.794344582	12717.050073944	0.297621353697455	0.468938908886808	0.826990592740646	10641.8347615791	13846.2969085103	-0.379748190729139	0.355779920544041	0.627907910060837	10763.5439807219	16930.8167733843	-0.653487809510032	0.112939386646334	0.305324479784814	12716.3046149419	15631.7106565438	-0.297790494367484	0.468686664041642	0.826990592740646	13737.6294724697	11467.0432462007	0.260633294576444	0.525949104906531	0.756634435689881	16930.5424115134	10763.7184059923	0.653441052364726	0.112964943554842	0.305393571268544	16571.9138074387
137784029	6204	4149	10615	5625	205.208392529593	205.003451330622	282.955142405265	239.276194463056	6377.67702322081	5471.81962075959	0.221000581895005	0.591325767991606	0.795575288338806	9752.24324290144	6752.85517795499	0.530230898263421	0.198125094147007	0.444127855649027	4967.24209495106	5182.03311627429	-0.0610803276788014	0.882462077549138	1	5303.94235997578	4400.147902717	0.269509069501843	0.51293660441704	0.725535328616208	8185.6251090669	5380.37531214675	0.605384713150664	0.142275003688671	0.341174912917045	5181.72934848091	4967.53328908803	0.0609111896693798	0.882786737768118	1	6846.91376347638	8720.63433811335	-0.348979991684649	0.396412453129647	0.691116151136419	5380.28812288004	8185.75775899855	-0.605431469784834	0.142244397345454	0.341101519023451	6752.85517795499
137788428	16409	12967	8394	2737	505.884933968444	597.177656361429	208.551279622504	108.517071437762	3103.24166456555	14472.4676054121	-2.22142387134714	2.30977848380541e-07	1.01693273537047e-05	7711.7583290851	17860.6584496233	-1.21163840978331	0.00361602521709456	0.0287217848914891	15524.2426268209	13706.0158290531	0.179709124899877	0.66178111937488	0.91950889261868	2580.77803258837	13751.9096556186	-2.41369413578908	2.39927606855323e-08	1.51254248699835e-06	6472.92459607117	16815.4031335738	-1.37727078686753	0.000986478635119327	0.0103131023851834	13705.2123983858	15525.1526925173	-0.179878265613034	0.661482639852247	0.919210778267148	3331.56541881594	6895.99354079215	-1.0495417555	0.0115854966497399	0.0875918679288664	16815.130641958	6473.02949158244	1.37722402985348	0.000986857748816748	0.0103170658145349	17860.6584496233
137800304	1017	2896	1652	496	31.0835372368609	132.221612072695	40.6905713673594	19.4959676300818	562.379593362582	896.967964272818	-0.673438171193801	0.109956069737347	0.323905360593696	1517.72442893551	1106.97809928132	0.455255381998603	0.273722010774008	0.524240005920475	3467.13757295798	849.461000084362	2.02893744096643	2.21989435025021e-06	0.000240737651666243	467.685489099534	3071.30264562156	-2.71489671498444	7.84499085717494e-10	7.13971629113557e-08	1273.90303563521	3755.50687500906	-1.55963043953723	0.000217273523634535	0.0030977311373446	849.411201056871	3467.3408280986	-2.02910656949487	2.21989435025021e-06	0.000240737651666243	603.762198434843	1357.16946543668	-1.16844518945663	0.00568792950826689	0.0528118714651501	3755.4460164121	1273.92368067419	1.55958368458512	0.000217364511695694	0.00309902838031035	1106.97809928132
137793341	7467	5018	12955	3758	296.208534527316	297.355846417228	414.155179325355	191.717531627482	4260.85887429805	6585.76556938795	-0.628198024107288	0.128119318593016	0.362147796041706	11902.0562542727	8127.58869412017	0.550306670577477	0.181612659410268	0.417401911150086	6007.617856449	6236.98560706151	-0.0540619533478829	0.895808782466084	1	3543.5033713836	5321.74928211005	-0.58670382644763	0.155318345232225	0.381694004926663	9990.09120532646	6507.27927933425	0.618442309022219	0.133763833199864	0.336782722686632	6236.61999956129	6007.97003940283	0.0538928146321749	0.89613435440647	1	4574.35304390586	10643.0384197754	-1.21825616535193	0.00347091327279902	0.0379214679346209	6507.17382881304	9990.25309674562	-0.618489065816996	0.133734652100253	0.33685483890134	8127.58869412017
137787596	9660	9904	16096	10524	355.600154784746	544.615321658409	477.504030498519	498.217859105352	11932.1987747162	8519.95675322152	0.485932870217421	0.237853367702023	0.517903583337373	14787.7667964313	10514.5962957838	0.492007480215796	0.231945566952346	0.499485241978864	11857.1874413336	8068.74396967439	0.55533431933712	0.177660196257576	0.588909642548908	9923.3267223701	10503.503412836	-0.0819724620174904	0.842039724443823	0.970155046603606	12412.2399266099	12843.3584284857	-0.0492535242361446	0.904713214310227	1	8068.2709872911	11857.8825372427	-0.55550345937033	0.177528936461314	0.588909642548908	12810.103351679	13223.4962061775	-0.0458247982616465	0.911339271598306	1	12843.1503030634	12412.4410691027	0.0492067671314629	0.904803437167225	1	10514.5962957838
137781087	1744	2219	5696	3939	55.5170312734327	105.519193884704	146.124822956406	161.257295416666	4466.0779878452	1538.17042531675	1.53770393822058	0.000261556495777603	0.00417538056414957	5233.04230131062	1898.29343369321	1.46289408949482	0.000498831402194724	0.00622138646214565	2656.62619058389	1456.70602620544	0.866807831036306	0.0371513025244325	0.254006377372103	3714.17260381425	2353.32320498977	0.658318323781701	0.111706107596286	0.328644343920922	4392.39060876578	2877.58514035964	0.610145589366022	0.139993809744057	0.336976592792702	1456.62063140406	2656.78193199663	-0.866976962681157	0.0371148075047967	0.253915357026882	4794.67092839455	4679.47806479513	0.0350731892770293	0.932597470762281	1	2877.53850830986	4392.461789092	-0.610192345204812	0.139963633884736	0.33704867334731	1898.29343369321
137793149	4803	3493	5570	4819	95.4319784921074	103.675069525232	89.1888983581017	123.137945755451	5463.82837408009	4236.1598628921	0.367139318784026	0.37290579349632	0.65202517689261	5117.28313914878	5227.91324905876	-0.0308524356087507	0.940707982148724	1	4181.87212983624	4011.812657125	0.0598822562986486	0.884921456939254	1	4543.94566754091	3704.43961170063	0.294684782001172	0.474670641409642	0.722423872024065	4295.22704964478	4529.68601090032	-0.0766602002653542	0.852745688935924	0.965246720615502	4011.57748587089	4182.11728408374	-0.0600513933635233	0.884596856197925	1	5865.82970362159	4575.96399880602	0.358241799366035	0.384467071542895	0.684714126012638	4529.61260688446	4295.29665542938	0.0766134439881458	0.852834830841344	0.965246720615502	5227.91324905876
137796591	8372	5744	5250	4573	821.653737116818	842.109283397553	415.234262971118	577.184225739157	5184.91178884701	7383.96120158179	-0.510070299204142	0.215916854294491	0.48416576633569	4823.29161619498	9112.6511106798	-0.917832050802309	0.0267414076003241	0.123066486646333	6876.79254315467	6992.90960078121	-0.0241629132983577	0.953517975193136	1	4311.98637927524	6091.69473830257	-0.498476030982068	0.22668540880585	0.499918548245423	4048.46245502614	7448.74335293696	-0.879591647298766	0.033709138304863	0.140702818846532	6992.49968216875	6877.19567879086	0.0239937741766526	0.953845891818555	1	5566.39213693617	4313.07113278696	0.368008088205172	0.371749065782277	0.669043040195636	7448.62264617785	4048.52806197487	0.879544890744797	0.0337184528271816	0.140741697904625	9112.6511106798
137800046	2997	5343	3480	1738	69.8192583168301	185.937963863346	65.3344132911412	52.0705178772674	1970.56821388222	2643.29653428024	-0.423717077537129	0.3057791555857	0.57585741052402	3197.15100472556	3262.14228275345	-0.0290253558894778	0.944645221337612	1	6396.71120794579	2503.3057687887	1.35344100923605	0.00122331537644415	0.03292131036411	1638.79702017817	5666.42183481412	-1.78971725539317	2.43713421841034e-05	0.000601873349208769	2683.5457899572	6928.73358227746	-1.36839587813037	0.00108030191042035	0.0111796837077447	2503.15902390796	6397.086200296	-1.35361014603138	0.00122164219637767	0.0328762824985863	2115.55676151843	2858.94496698614	-0.434443653713216	0.29353781348195	0.572608978243524	6928.62130217316	2683.58927834517	1.36834912187693	0.00108071418267776	0.0111828879568789	3262.14228275345
137786672	6849	5137	6476	4511	354.490063060672	397.174057654266	270.120784895126	300.264067506436	5114.61573890916	6040.69938075734	-0.240089894898354	0.559805215012522	0.770678770409645	5949.6466384905	7454.91623728214	-0.325378974109213	0.429184174804625	0.700443208831997	6150.08588361456	5720.78557595853	0.104383768872583	0.799966909537476	0.985803282050774	4253.52509524044	5447.95246294648	-0.357042906731066	0.386175799163709	0.665968394329783	4993.8793079833	6661.5963933396	-0.415687331394272	0.31291218861567	0.571513104357472	5720.45022731725	6150.4464183166	-0.104552907511855	0.79964902497997	0.985768798042275	5490.92413232163	5320.27942562004	0.0455370938786519	0.912291771440463	1	6661.48844214027	4993.96023547197	0.415640574797971	0.312966470676014	0.571612246896327	7454.91623728214
137787087	4763	4980	8780	8443	315.273314983227	492.413989840925	468.355269677468	718.715577418998	9572.7458731966	4200.88049792497	1.18821208115937	0.00433692713576589	0.0353461118250898	8066.38560361927	5184.37457871104	0.637743310094018	0.12226612187979	0.335815291833276	5962.12386458045	3978.40165186137	0.583613573917198	0.157331604494567	0.545678614322037	7961.1020116058	5281.44910671685	0.592025100701697	0.151194721528497	0.374486135432565	6770.58438809133	6458.00154544899	0.0682009639871257	0.868617384199339	0.976131563921914	3978.16843910944	5962.47338058947	-0.583782711839146	0.157212050366392	0.545263960627957	10277.0562946836	7213.10806028843	0.510721289134	0.214979234172163	0.515868986720237	6457.89689346365	6770.69410719839	-0.0682477206774122	0.868527838978629	0.976030935131928	5184.37457871104
137792001	10204	7474	11621	8868	462.70116596509	506.264699273658	424.666407803692	517.141588650462	10054.6139573658	8999.75611663794	0.159894601747594	0.697336673433077	0.874964728175668	10676.4790930923	11106.7222124708	-0.0569946300728407	0.889849346614165	1	8947.96638314065	8523.13364099026	0.0701698968929072	0.864649979970985	1	8361.84468439693	7926.41324959641	0.0771536257510946	0.851349100142438	0.977491401367731	8961.3913026123	9692.1770264384	-0.113089768308716	0.783326399273786	0.913123177764852	8522.63402297705	8948.49093494813	-0.0703390366465868	0.864326176292037	1	10794.3772938426	9547.1037852016	0.177138141305535	0.666516955448244	0.874099563692354	9692.01996528325	8961.53652388431	0.113043011359163	0.783413842059602	0.913196851486358	11106.7222124708
137787190	9889	10741	8708	8640	329.207893688025	534.142319960986	233.620283703168	369.900776116408	9796.10590280012	8721.93111760142	0.16755523970145	0.683616761661574	0.868423530842995	8000.23751096017	10763.855183507	-0.428072162852818	0.29825882671759	0.557106774989721	12859.2524724477	8260.02197469632	0.638577308516113	0.121446522421426	0.488686171962482	8146.85802699382	11391.167802393	-0.483592203244995	0.24014792452412	0.517409624681084	6715.0623543477	13928.7653557682	-1.0525745386461	0.0112181387196553	0.0645157681275064	8259.53777988793	12860.0063113251	-0.638746448654401	0.121348657561427	0.488292375558525	10516.8497931183	7153.95716546072	0.55587582437697	0.177322938951087	0.454288263977937	13928.5396415427	6715.17117371668	1.05252778166399	0.0112216730383213	0.0645360940736586	10763.855183507
137792398	51	63	15	0	1.48973288325668	2.74899016514062	0.353104905101231	0	1.38777878078145e-17	44.9711983491759	-8.50656855357096	2.2737086405605e-09	1.54571342492714e-07	13.7739216836391	55.5191831283058	-2.00038220541082	0.000588514089684547	0.00701274451000808	75.4406202886694	42.5850260583223	0.822398945895758	0.102457458490047	0.433623084560081	1.38777878078145e-17	66.8185072761535	-9.06724857540462	9.95921715802465e-12	1.33174166021634e-09	11.5470581848458	81.7218307539175	-2.80739542855083	9.00761983875192e-07	3.12736776438643e-05	42.5825247402668	75.4450475774819	-0.82256772568068	0.102457458490047	0.433455597853028	1.38777878078145e-17	12.3076308653121	-6.66527477654818	0.000857570223219347	0.0135831224842949	81.7205051481163	11.5472467733143	2.80734889467673	9.00761983875192e-07	3.12736776438643e-05	55.5191831283058
137800489	1068	584	609	877	64.934733516504	53.0411663691216	29.8399001754422	68.5739300537109	994.360162752993	941.949154931086	0.0780779102587591	0.853669932526004	0.982235202591236	559.495805294006	1162.48990407344	-1.05482565211817	0.0122994343385173	0.0729564289550775	699.187316135482	892.060032436368	-0.35146327734775	0.401460612390065	0.799192985728193	826.939510279349	619.355131059407	0.41696211949247	0.31964357485158	0.591243555709779	469.604656209213	757.345770863925	-0.689258070244953	0.102709246829784	0.282626300779903	892.007736318985	699.228308729136	0.351294162328801	0.404227640890843	0.800489125054674	1067.5252707454	500.303013392187	1.09314060465581	0.00968424006878388	0.075684765183136	757.333496874531	469.612267546014	0.689211321861828	0.102709246829784	0.282626300779903	1162.48990407344
137781569	1253	953	1079	675	77.2592872524177	87.7782534915466	53.6161140606819	53.5250443701053	765.331095086595	1105.11621885347	-0.530004314871109	0.206035118332614	0.472357176710395	991.29585707415	1363.85625472036	-0.460236738125538	0.269024000396496	0.520019208728866	1140.95792877334	1046.58593365225	0.124500906748722	0.766461888493837	0.970863543965884	636.468874595593	1010.69104532819	-0.667057400270584	0.110878385690015	0.326998789427384	832.040174569991	1235.85851860405	-0.570657762731115	0.172296052351569	0.389893038202131	1046.52457946341	1141.02481880987	-0.12467002996708	0.766150752327681	0.970696809416113	821.645638239588	886.426922064648	-0.109525889976408	0.795018876448924	0.960410936216968	1235.83849040898	832.053659194562	0.570611010581709	0.172296052351569	0.389893038202131	1363.85625472036
137786084	9093	5133	5964	5942	312.237169808119	263.29528591903	165.040035678535	262.399917994254	6737.09392367715	8019.8717549495	-0.251452683525193	0.541053367186383	0.755194634224078	5479.26020177981	9897.43564364689	-0.853056153657193	0.0392501122718811	0.16212074154277	6145.29704236534	7595.1429703329	-0.305595359467976	0.457751616661994	0.826990592740646	5602.84924769104	5443.71033922088	0.0415720072581094	0.919949447535093	1	4599.05595672073	6656.40926345715	-0.533383268469325	0.195841497193102	0.425377429449761	7594.6977497183	6145.65729633635	0.305426220461443	0.458000289472831	0.826990592740646	7232.77436763065	4899.65084006381	0.561850527566205	0.173067997519962	0.446789623929325	6656.30139631424	4599.130486072	0.533336511909675	0.195880495721159	0.425460454985001	9897.43564364689
137804013	16168	6820	11734	9884	1652.53539799015	1041.29373095367	966.528841013949	1299.21445570848	11206.5621303335	14259.9094315572	-0.347620076213878	0.397833731128786	0.670084286880582	10780.2948496244	17598.3379608004	-0.70703456955875	0.0865586872443894	0.266293627859737	8164.99083903596	13504.7145224819	-0.725935768578359	0.0786639915629389	0.37042420446641	9319.85540334799	7232.82602047376	0.36574429971673	0.374073336529336	0.650859113780414	9048.53004999599	8844.08129096892	0.032977820625079	0.936327292299329	1	13503.9228917903	8165.46949131974	0.725766628585977	0.0787329799847009	0.37074906697009	12031.0787882741	9639.93782846148	0.319662198051158	0.436883750978993	0.727847631705291	8843.93797303631	9048.67668335692	-0.0330245775418247	0.936236746273872	1	17598.3379608004
137779460	15342	8243	16660	12217	511.03987012472	410.159253590727	447.220874154308	523.3485393567	13851.7344605427	13531.3905452312	0.0337540052161372	0.934663605813793	1	15305.9268555751	16699.2644181952	-0.125691883738826	0.759615480668833	0.915136811076716	9868.62111310415	12814.777264272	-0.37688781184973	0.359484580421827	0.757512257018278	11519.6969459649	8741.96153582526	0.398070297618359	0.333254206695005	0.601008614541238	12847.1625241097	10689.4027459061	0.265271273784863	0.518697290335834	0.700711639124269	12814.0260766509	9869.19963545245	0.376718671632344	0.359699725006391	0.757797862664936	14870.8667670159	13686.8448822353	0.119694458051592	0.77080091018858	0.945168117966283	10689.2295249067	12847.3707145508	-0.265318030839682	0.518623659963355	0.700612171361568	16699.2644181952
137793710	684	168	2112	2510	20.3040590733789	7.44955716128112	50.5236762843997	95.8195495547781	2845.86741709223	603.267247578193	2.23773626407779	2.3483664420262e-07	1.02149441441852e-05	1940.33724359706	744.518667624187	1.381798177734	0.00107255424156046	0.0113433415162837	201.147782434929	571.314374679967	-1.50561042589883	0.000563503461372626	0.0182066472342607	2366.73429906495	178.17426028689	3.73064682365569	1.40862136966914e-15	3.15214965682085e-13	1628.62714382576	217.884167256079	2.90151044068611	1.34298641296023e-10	1.21832694833788e-08	571.280880179115	201.159578970509	1.50544135962588	0.000563503461372626	0.018153098271807	3055.2551435417	1735.07796233983	0.816227302967955	0.0493142021680346	0.210801628774345	217.880635145683	1628.65353719089	-2.90155718068038	1.34298641296023e-10	1.21832694833788e-08	744.518667624187
137789842	2165	1896	14607	13750	34.4207642352	45.0293159465667	187.153477268239	281.137606411656	15589.8609852597	1909.48574228312	3.02926128241016	8.42601163736134e-12	8.69641001081485e-10	13419.7874913486	2356.53793931279	2.50956341845974	7.50329825407794e-09	3.85135962383761e-07	2269.92725894782	1808.35685796135	0.32792520840745	0.428222147016449	0.826990592740646	12965.1993397995	2010.77171408744	2.68875170831349	7.87875669154039e-10	7.13971629113557e-08	11264.0134236126	2458.72440070059	2.19570059906617	3.15609075709956e-07	1.25010087769764e-05	1808.25084992528	2270.06033132916	-0.328094340407682	0.427983947118162	0.826990592740646	16736.8740414653	12000.2228397629	0.47996136677951	0.24343965058557	0.533884225698168	2458.68455620592	11264.1959590221	-2.19574735498787	3.15441105466503e-07	1.24943556175799e-05	2356.53793931279
137793447	1037	676	12505	5664	24.7166298062118	24.0686427696097	240.197485152966	173.615053350323	6421.89550624256	914.607646887841	2.81158843478583	1.69679758542943e-10	1.40120834889405e-08	11488.6306751647	1128.74743449511	3.34727901416785	1.03374420913242e-13	1.29768607296417e-11	809.330667461747	866.166502975252	-0.0979531289817619	0.816650334196622	0.994305370215163	5340.71639348028	716.923976951742	2.89693533485377	6.4075539229117e-11	7.37863575426713e-09	9643.0784945222	876.649763804317	3.45928415444267	2.49403887936411e-14	4.9220076059591e-12	866.115724696828	809.378116870951	0.0977840118646266	0.816650334196622	0.994305370215163	6894.3855728211	10273.3453271568	-0.575409620783166	0.162734603968735	0.428526964732589	876.635556516818	9643.23476257837	-3.45933090773146	2.49403887936411e-14	4.9220076059591e-12	1128.74743449511
137787893	9516	6241	15859	13402	195.300721768331	191.336579602187	262.300716835041	353.730628223347	15195.2960598847	8392.95103937521	0.856362408272531	0.0383808418487239	0.166759643698787	14570.0293247697	10357.8570825428	0.492274914038652	0.231701780237533	0.49914640178386	7471.80606831093	7948.46435079509	-0.0892234152138046	0.828427861621958	1	12637.061810084	6618.77861120247	0.933012844169549	0.0242946585430284	0.120049991403473	12229.4798989358	8093.24424070154	0.595572411753176	0.148489972020656	0.352248775887886	7947.99841901972	7472.24408477785	0.0890542758032145	0.828748710219905	1	16313.279435135	13028.7911774077	0.324337601289826	0.430030602710481	0.723825789347438	8093.11308993384	12229.6780797907	-0.595619168693332	0.148458316936028	0.352173683511888	10357.8570825428
137802166	3582	3631	14718	9113	100.293686301192	151.868838029841	332.101681571227	328.142905924601	10332.3967352973	3159.25724713949	1.70947222948631	5.16338738377488e-05	0.00107757237073522	13521.7658008613	3898.8953366546	1.79411690168839	2.24811802160001e-05	0.000480805833915898	4347.08715300152	2991.9417211938	0.538936325080424	0.191878633987177	0.610218956032842	8592.86104871135	3850.79288023891	1.15795994015038	0.00542148913321579	0.0413685653066884	11349.6098922725	4708.64199199018	1.26924814438776	0.00235415114034354	0.0203798808528622	2991.76633321883	4347.34199246968	-0.539105461530258	0.191739883689768	0.610011331811502	11092.5976345308	12091.4138026059	-0.12438852306412	0.762182238372222	0.940324319992814	4708.56568802825	11349.7938147782	-1.26929490099973	0.00235330070987511	0.0203798808528622	3898.8953366546
137800935	7366	4835	9792	6083	252.782098334453	247.859453085774	270.807238318973	268.463997948585	6896.96074690676	6496.68517286521	0.0862508248971748	0.83414107805314	0.969294130925005	8996.13379487793	8017.65355149809	0.166125025564606	0.686246698370751	0.86588693537461	5788.52836928994	6152.62281880886	-0.0880104727316056	0.830916075364813	1	5735.8015226679	5127.67212166368	0.161689994164648	0.69461193240345	0.871834661120985	7550.9774178884	6269.96808719693	0.268209962632217	0.514552980091889	0.697542356357394	6152.26215652669	5788.86770879903	0.0878413341118954	0.831236991793845	1	7404.40321679249	8044.50674867436	-0.119624826020153	0.771280115061916	0.945168117966283	6269.86648225635	7551.09978331397	-0.268256719338221	0.514479715278149	0.697443036534574	8017.65355149809
137798704	13651	4142	18391	12476	461.212664523611	209.04571056763	500.744704604721	542.08296585403	14145.390540062	12039.9553917384	0.232497422907174	0.571517237903921	0.78166977245946	16896.2372498591	14858.6671293965	0.185397132443129	0.651745503008282	0.836736278777523	4958.86162276323	11402.3270177244	-1.20123373790106	0.00393484258170743	0.0720397482295743	11763.9142453802	4392.72418619709	1.42115692206351	0.000690444823240185	0.00899136281096037	14182.0047515184	5371.29783484882	1.40070730943309	0.000817568624634285	0.00910583509528832	11401.658625784	4959.15232562089	1.20106459899576	0.00393978369458116	0.0720397482295743	15186.1282700073	15108.9309784198	0.00734929735632524	0.985893125124737	1	5371.21079268082	14182.2345731625	-1.40075406617503	0.000817250822816258	0.00910583509528832	14858.6671293965
137794904	4043	2543	3275	1777	307.022775317928	288.474627068867	200.425243345746	173.543325971586	2014.78669696579	3565.85192847259	-0.823593078891785	0.0472137411890865	0.190821503638199	3008.81268529371	4400.67851243865	-0.548507106396794	0.184136452974349	0.421357617475878	3044.52233230473	3377.00355702888	-0.149535782161807	0.717367912825123	0.943256992697908	1675.57105370388	2696.93522680537	-0.686620492083463	0.0978223574582743	0.297537350771145	2525.46222120268	3297.7426619955	-0.384893370170369	0.351353100428828	0.609482723531603	3376.80559731629	3044.70081293146	0.149366646592189	0.717674723560496	0.943689706713308	2163.02857102498	2690.52922450185	-0.31484136338738	0.446423195308819	0.736867653295695	3297.68922137659	2525.50314783645	0.384846614529371	0.351411522306175	0.609541271289746	4400.67851243865
137800690	1251	174	21371	9698	26.708728223375	5.54931727943758	367.701165928379	266.275810857234	10995.6739805589	1103.35225059642	3.3168103990152	1.5660006261586e-13	2.25048165933906e-11	19634.0333070243	1361.67932120033	3.84978321914407	5.95657973967605e-17	1.2979724417645e-14	208.331046272777	1044.91538337193	-2.32588756524507	1.63926281226389e-07	2.42633048415221e-05	9144.47155125689	184.537446018239	5.62999908204578	1.0492973967795e-28	1.64364942224103e-25	16480.0000360741	225.664866403608	6.18978813174526	8.14266735020621e-33	1.52661441704116e-29	1044.85412710819	208.343263906293	2.32571849009321	1.63926281226389e-07	2.42633048415221e-05	11804.6747745324	17557.1207915709	-0.572696521137625	0.164390670536724	0.431926106159528	225.661208208026	16480.2670968776	-6.18983487346628	8.14266735020621e-33	1.52661441704116e-29	1361.67932120033
137794668	3192	1917	6040	4168	145.205772908094	130.267932850241	221.42782909745	243.838538881263	4725.71984972802	2815.28343858311	0.747219750656602	0.0710377068320526	0.247497834744709	5549.08318847957	3474.39330072553	0.675473864295621	0.10220356640427	0.29449825059953	2295.06867556494	2666.18441962288	-0.216246331212284	0.601053059688231	0.898626011843461	3930.10218517392	2033.04286365148	0.950888801250116	0.0221805547759416	0.113229222319077	4657.66254792802	2485.95683271078	0.905792513496387	0.0291436624491507	0.125800866803721	2666.02812704408	2295.20322178425	0.216077197631905	0.601338261542199	0.898776026582362	5073.41565515678	4962.0878957348	0.0319997726136246	0.938500361084881	1	2485.91654691995	4657.73802700281	-0.905839269168463	0.0291354653521189	0.125765483402143	3474.39330072553
137783310	10671	4057	15312	11244	271.692335496749	154.302045539828	314.179938959285	368.168595641776	12748.5399996422	9411.64270250859	0.437805818808537	0.287318630245698	0.551280785732536	14067.4875652802	11615.0361887435	0.276369960102957	0.501294287568127	0.724881013598058	4857.09874619543	8913.20712720514	-0.875840326284292	0.0344259255609333	0.241021443556701	10602.2319562684	4302.57905702653	1.30107189220865	0.00183631001928544	0.0188884984629126	11807.6666705031	5261.07132479956	1.16628616043456	0.00508435677237171	0.0352613621038282	8912.68464367873	4857.38348351865	0.875671187640164	0.0344602551901009	0.241021443556701	13686.5059854973	12579.4086848444	0.121685312982001	0.767129332681223	0.943467631065531	5260.98606883021	11807.858015848	-1.16633291713278	0.00508263116675152	0.0352493945713858	11615.0361887435
137786353	3782	5233	10290	14542	156.256625431842	322.969907945517	342.615143361049	772.671144141421	16487.8363326631	3335.65407201994	2.30531246149134	8.62930466851304e-08	4.15943443567816e-06	9453.65810243099	4116.5886884069	1.19940237383447	0.00399899505080629	0.0312690547337588	6265.01807359504	3158.99674760044	0.987814267673257	0.0173583587312516	0.170516684469416	13711.9950970825	5549.76343236059	1.30492282937786	0.00177340684394702	0.0182929501823886	7935.00481790133	6786.08751051642	0.225656110257632	0.58335775194454	0.7591614242971	3158.81156711458	6265.38534584186	-0.987983405137174	0.0173395268842247	0.170331693240281	17700.9169386259	8453.63377120511	1.0661656125804	0.0102121153405344	0.0787703219018024	6785.97754196332	7935.13340651526	-0.225702867020142	0.583279744616456	0.759059908282104	4116.5886884069
137789372	6568	4102	12131	3689	231.273065700033	215.765486986137	344.241146391336	167.05297154913	4182.62617355182	5792.86184190835	-0.469861631093868	0.254469727864889	0.522222991605158	11145.0280827498	7149.05707810325	0.640568740032137	0.120399506482536	0.332758965507817	4910.97321026105	5486.0732640705	-0.159769626719001	0.698139065874606	0.933891140037101	3478.44161979343	4350.30294894038	-0.322660728887968	0.433870241476865	0.711757510142703	9354.67237487126	5319.42653600278	0.81441195483838	0.0489772582553119	0.173651790299549	5485.75167390714	4911.26110580838	0.159600488646413	0.69844334959698	0.9340041198508	4490.36445810178	9966.08929017763	-1.15018131491073	0.00572377902083596	0.053058596612109	5319.34033439885	9354.82396928799	-0.814458711497181	0.0489644340173937	0.173644677888292	7149.05707810325
137792938	13198	10094	9676	13311	731.846405229456	836.121765484289	432.396274091689	949.240239472335	15092.1195995135	11640.416583615	0.374646936896122	0.362206937720342	0.63991708727794	8889.56186781712	14365.5916877483	-0.692423640830536	0.093274369843147	0.27614091189913	12084.6574006081	11023.9473833691	0.132530476578195	0.747103323618539	0.956335674898808	12551.2557319112	10705.0042897965	0.22954509550595	0.576486298275063	0.783875528346486	7461.52525242134	13089.7470977643	-0.810878253369483	0.0497772643053395	0.176027804517688	11023.3011714661	12085.3658312413	-0.132699616914909	0.746791441632421	0.95612000703681	16202.5118800312	7949.20808479042	1.02731877513124	0.013261733887614	0.0911664506853465	13089.5349796626	7461.64616826891	0.810831496372277	0.0497902763125089	0.17607381900013	14365.5916877483
137786313	77	44	112	195	6.15204962620558	5.25141318200169	7.21142997926179	20.0362920396388	221.103594208961	67.9028158375374	1.70107142130316	0.000234158426357669	0.00384717889209641	102.890198743457	83.8193260000625	0.295576559580921	0.546746820971911	0.75153285353542	52.6935834625694	64.3022370129965	-0.287393376794026	0.614332329676875	0.906073996456663	183.865379074906	46.6684174705173	1.97545123560063	4.48178039766391e-05	0.000996809778101112	86.3482166835723	57.0828702200356	0.597014817122295	0.238041750039579	0.488548010617629	64.298462702303	52.6966772484614	0.287224599445194	0.614332329676875	0.906073996456663	237.377169140666	91.997425583371	1.36599297311661	0.00252236505908004	0.0294121650467039	57.0819438951584	86.3496173495714	-0.597061488305781	0.238041750039579	0.488548010617629	83.8193260000625
137779206	1624	1277	1098	701	50.3410638066857	59.1318776667346	27.4291890282636	27.9452512569669	794.810084050325	1432.33233014199	-0.849614277549968	0.0422505795637619	0.175254230832075	1008.75160380392	1767.67742256666	-0.809191806507424	0.0522892921347278	0.194306683637328	1528.85407290816	1356.47300987526	0.17254536665188	0.678406779152206	0.929288325669599	660.98489702997	1354.30306733515	-1.03470616449947	0.0138824616549844	0.0816199421163025	846.691822822624	1656.01604548386	-0.967652801249454	0.020788979905914	0.101061034987739	1356.39349058011	1528.94370216036	-0.172714494460757	0.678107700038365	0.928798382991606	853.293511878335	902.036186245864	-0.0801866692823873	0.849479530694698	0.997937026360881	1655.98920871898	846.705544878021	0.967606048328586	0.020788979905914	0.101061034987739	1767.67742256666
137779981	0	1	8	0	0	0.0421795483870447	0.182042070869511	0	NA	NA	NA	NA	NA	7.34280405900967	1.38777878078145e-17	5.90712362873217	0.0226768237312078	0.10889589907348	NA	NA	NA	NA	NA	NA	NA	NA	NA	NA	6.1488206635886	1.32120475933463	2.14953346731226	0.325868652055929	0.579190286794639	NA	NA	NA	NA	NA	1.38777878078145e-17	6.55667591522441	-5.77076842797602	0.0226768237312078	0.127594779469398	1.32118210273078	6.14892180175077	-2.14957738930687	0.325868652055929	0.579008180117452	1.38777878078145e-17
137781114	6	2	13	0	0.0928423753821915	0.046229521390929	0.162111046266333	0	1.38777878078145e-17	5.2816418786418	-5.44855423572744	0.0751017388087311	0.247497834744709	11.9364637252793	6.538190906844	0.858594517151322	0.436352566552615	0.708314441375748	2.41079525803205	4.99717686010475	-1.02831925404211	0.746294653999543	0.955483967885096	1.38777878078145e-17	2.12622367001853	-4.16974921044398	0.509803921568627	0.722423872024065	10.0047206466766	2.61776701307202	1.90213251937659	0.133361551109446	0.336782722686632	4.99687862121108	2.41094123628541	1.02815664501963	0.746294653999543	0.955595668138531	1.38777878078145e-17	10.6645123222493	-6.46100906593019	0.00243493287103269	0.0285381117948186	2.61772336046076	10.0048842481389	-1.90217776326341	0.133361551109446	0.33685483890134	6.538190906844
137780220	3319	2928	5338	3128	93.9031863436032	123.748105143955	121.709901107956	113.813415857774	3546.56030222278	2927.29542240159	0.276832027561526	0.502304801807735	0.727039632348988	4904.13928500774	3612.62857909417	0.44094287975157	0.285022983470813	0.53761639573482	3505.44830298213	2772.26436142938	0.338506757646725	0.412142332539952	0.811112313494301	2949.46129163199	3105.23963542872	-0.074245377326233	0.857826150870483	0.983075224111083	4116.32271855018	3797.00391413447	0.116507201696228	0.777792051845221	0.90808332031208	2772.10185060619	3505.65380397103	-0.338675893193334	0.411908988834168	0.810786896996879	3807.5007386217	4385.36667094448	-0.203858843547551	0.620992146104923	0.841052469724629	3796.94238308624	4116.38942517877	-0.116553957801107	0.777704955393252	0.907981633961462	3612.62857909417
137804158	3785	5797	14618	10399	119.88304120156	274.277117575317	373.124776861304	423.581596453334	11790.4728676106	3338.30002439305	1.82039199090166	1.73168652460731e-05	0.000422792195997135	13429.8934499489	4119.85408868315	1.70475580040173	5.37477251028587e-05	0.000992508439726211	6940.24468970187	3161.50257299637	1.13433584622107	0.00643941270751972	0.0979290886336663	9805.46123037371	6147.90287766624	0.673482089688173	0.102710213000672	0.308468223925601	11272.4959565429	7517.47282386851	0.584486832902159	0.156195084767921	0.362500208078058	3161.31724562284	6940.65154502423	-1.13450498387743	0.00643167990428003	0.0979290886336663	12657.9501166398	12009.2597820266	0.0758919340698221	0.853558248975172	0.999984925238323	7517.35100336201	11272.6786294123	-0.58453358979414	0.156162177718834	0.362423836839109	4119.85408868315
137799947	5878	9325	8871	10027	114.939500794683	272.384865914087	139.793367729361	252.153137644553	11368.6965680631	5184.29279631715	1.13282480550205	0.00645474896079239	0.0487887915791452	8149.98944295222	6398.01501463325	0.349170650264518	0.396201136918313	0.665596457800047	11164.0026706963	4909.73342345392	1.18511133923757	0.00442519381330415	0.0754971150110909	9454.69352619211	9889.45600357175	-0.0648581640195597	0.874786881363653	0.993684673588776	6840.75806962777	12092.5213784086	-0.82186889491952	0.0468233105260614	0.167211244478624	4909.44561745343	11164.6571307887	-1.18528047852486	0.0044196972107887	0.0754033388625679	12205.1420891609	7287.86821902861	0.743905425202575	0.0716268296244362	0.264823918074314	12092.3254201511	6840.86892590379	0.821822137970284	0.0468356633614482	0.167255357826327	6398.01501463325
137785541	379	213	328	285	9.61942551448711	8.07576993608009	6.70900372950817	9.302687303897	323.146254807224	334.262081566282	-0.0488666718721415	0.917773902247667	1	301.334494485988	412.536303784023	-0.452936068809968	0.291326750015578	0.546545262496736	255.022258763423	316.555443551336	-0.311855927130671	0.470649380228306	0.826990592740646	268.728536011191	225.89815310235	0.250408108961634	0.568770910783591	0.776659157751193	252.914458252508	276.239405416989	-0.1269725083654	0.779637092463328	0.90919942495542	316.536882619794	255.037213531777	0.311686860035284	0.470649380228306	0.826990592740646	346.927518251739	269.450192959903	0.364313429663923	0.395936785785051	0.691116151136419	276.234927668432	252.918558116156	0.126925771972773	0.779637092463328	0.90919942495542	412.536303784023
137790999	726	640	369	693	28.7997048435558	37.925018275613	11.7964694072602	35.3539780249721	785.739625909861	640.310581385535	0.29518491789774	0.480830381502206	0.727039632348988	339.002159483317	790.234271668081	-1.22064085289212	0.00425672589599968	0.0323427153769081	766.231095291067	606.39593137187	0.337394556115405	0.421670177731421	0.824195231738469	653.441505512479	678.744863348473	-0.0547796859974121	0.896840765044049	1	284.531180989873	829.965592844352	-1.54392139749138	0.000327570773835966	0.00431480519306883	606.360380444441	766.276018120334	-0.337563668154107	0.421670177731421	0.824195231738469	843.555704610729	303.133346731934	1.47605461818425	0.000579377753256086	0.0100986039230987	829.952142064782	284.535793203284	1.54387465161622	0.000327570773835966	0.00431480519306883	790.234271668081
137786647	9729	5527	4603	9158	91.9516794780125	78.0324667020674	35.0595793338602	111.312961811275	10383.4180618561	8580.81365777276	0.27508823683907	0.503475187002069	0.727039632348988	4228.87750570597	10589.7005021283	-1.32428625718761	0.00152665789190167	0.0146928099946436	6616.99790540106	8126.37795372047	-0.296436710273625	0.471246657479972	0.826990592740646	8635.2926258303	5861.55952619059	0.558952689294536	0.17513348541185	0.417737365138338	3549.53529014269	7167.34155685051	-1.01377035488861	0.0146369165561329	0.0756666701929869	8125.90159292089	6617.38581137875	0.296267571051358	0.47149945494529	0.826990592740646	11147.3727991467	3781.53461922365	1.55962103783545	0.00020713141652003	0.00466412652278075	7167.22541015147	3549.59281194517	1.01372359842651	0.0146413949934803	0.0756898218206155	10589.7005021283
137793734	0	3	10	0	0	0.188308250465717	0.338631963311896	0	NA	NA	NA	NA	NA	9.18027145595026	1.38777878078145e-17	6.2242354866336	0.00724341375080319	0.0479668494312076	3.60790619854606	1.38777878078145e-17	4.91646471920676	0.264705882352941	0.640922831770331	1.38777878078145e-17	3.18672025003422	-4.72774134654768	0.264705882352941	0.517409624681084	7.69119333397789	3.91441738453916	0.965384885652363	0.43910101463399	0.692329158725306	1.38777878078145e-17	3.60812233178642	-4.91656105363751	0.264705882352941	0.640922831770331	1.38777878078145e-17	8.19981968010581	-6.08740200032867	0.00724341375080319	0.0602599344694092	3.9143527232736	7.69131945656062	-0.9654304903507	0.43910101463399	0.692329158725306	1.38777878078145e-17
137783448	5909	4520	6213	4978	502.545755978244	574.241351495156	425.830963099954	544.465227840376	5644.10372794703	5211.63430416322	0.115000417176738	0.780165711791503	0.931848640291313	5708.02235557174	6431.75748415168	-0.17221509999297	0.675671980056036	0.857133674015318	5411.40712088436	4935.62695252642	0.132758833426068	0.747286067137926	0.956335674898808	4693.87057337007	4793.60487827103	-0.030329142475004	0.941783945489483	1	4791.06965685465	5861.48160889082	-0.290899057233639	0.479923527281672	0.692329158725306	4935.33762868673	5411.72435282464	-0.132927971555613	0.746974580499964	0.956242704560088	6059.36861866593	5104.21435140355	0.24746453955026	0.547779378267723	0.77329980353011	5861.38662339232	4791.14729780008	0.290852300727839	0.479994067789739	0.692329158725306	6431.75748415168
137802186	5986	3899	10129	6009	170.636168076429	166.028261735992	232.688656337757	220.287684563831	6813.05900989276	5279.54708171607	0.367875831370635	0.371631970072002	0.650023192523354	9305.74361745921	6515.56942456831	0.514224598605027	0.211974427393445	0.467997067858325	4667.93951680363	4999.9431376414	-0.0991323790988396	0.810083296656504	0.992598987389941	5666.02515140349	4135.01516986187	0.454435605275412	0.2703453426735	0.526221129619126	7810.85138135256	5056.17969433995	0.627430537266862	0.128455018777675	0.335888076761987	4999.65004368498	4668.21316525103	0.0989632413076841	0.810402090164016	0.992754805720732	7314.32850162987	8321.36579805855	-0.186098168378775	0.650967284516437	0.862744768217105	5056.0977585987	7810.97795805219	-0.627477293846436	0.128426760899285	0.335814187205035	6515.56942456831
137800807	8616	5598	6456	5056	304.142609051026	295.188123054255	183.657793369083	229.526206539383	5732.54069399412	7599.16532782684	-0.406663303456959	0.323371813693386	0.596803808161149	5931.27216830663	9378.23699978419	-0.66096123397392	0.109217210728821	0.30951151761906	6701.99983756999	7196.71673278192	-0.10275172220882	0.802938774154338	0.988489197854609	4767.41864038031	5936.85722231945	-0.316480983378404	0.442187795332324	0.717140833577715	4978.4565208258	7259.41311225358	-0.544132887375928	0.18693364417551	0.413289418893535	7196.29486730604	6702.3927265235	0.102582583098968	0.803257096537015	0.988743862841561	6154.31223736474	5303.84862149744	0.214545102524873	0.602247166808064	0.823408650032151	7259.29547355332	4978.53719838722	0.544086130737115	0.186971323379529	0.413372723407296	9378.23699978419
137794550	6204	4729	5302	5927	371.628715087911	423.15667624453	255.947835670281	456.589624847409	6720.08681482287	5471.81962075959	0.296448113614204	0.471405427687045	0.727039632348988	4871.0652386753	6752.85517795499	-0.471246434208268	0.252820196439445	0.513088642126561	5661.62407617824	5182.03311627429	0.127686775417553	0.756596725638308	0.964165670263687	5588.70538865093	5015.25584293493	0.156189834504869	0.704542199840021	0.871834661120985	4088.56170165436	6132.50914529628	-0.584857240617557	0.156422212214919	0.362729648995197	5181.72934848091	5661.95597631497	-0.127855913729545	0.756283981268145	0.963991440338647	7214.51597942179	4355.79122351663	0.727943121178479	0.0781602423073395	0.272666975222219	6132.40976785049	4088.62795841391	0.584810484160623	0.156455129155433	0.362729648995197	6752.85517795499
137796071	0	4	0	0	0	0.121970079466819	0	0	NA	NA	NA	NA	NA	NA	NA	NA	NA	NA	4.80506315221159	1.38777878078145e-17	5.31950957240607	0.0751017388087311	0.358582975227564	1.38777878078145e-17	4.24722936079939	-5.12910220303193	0.13984461709212	0.360544610020008	1.38777878078145e-17	5.21113973185483	-5.45635659614122	0.0751017388087311	0.22606889479781	1.38777878078145e-17	4.80534945858519	-5.31960671094358	0.0751017388087311	0.358582975227564	NA	NA	NA	NA	NA	5.21105405646052	1.38777878078145e-17	5.45632794273422	0.0751017388087311	0.22606889479781	NA
137802041	3801	2704	6831	3690	148.191171033492	157.480054410093	214.626334767547	185.013944892588	4183.75998080902	3352.41177038298	0.319582002477994	0.438336229028372	0.711143198165434	6275.79348425247	4137.26955682318	0.601108269836402	0.145317961792897	0.35746051986074	3237.27319279096	3174.86697510789	0.0280682700431212	0.946492087139447	1	3479.38454372952	2867.68070677682	0.278941230103784	0.49913596407841	0.722423872024065	5267.63378001518	3506.52464020855	0.587112024814234	0.155162069891792	0.360936112498416	3174.68086433349	3237.46297284188	-0.0282374056912049	0.946165056157911	1	4491.58168398302	5611.92619878806	-0.321274286255757	0.435465420043401	0.727847631705291	3506.46781631919	5267.71914371241	-0.587158780953701	0.155129380361153	0.360936112498416	4137.26955682318
137781003	6600	4653	11599	7318	370.689270263589	390.385376472913	525.001920031072	528.581698165598	8297.21270920171	5821.08533387712	0.511325034758063	0.214631038614559	0.483953561348777	10656.2671758914	7183.88801437991	0.568859652089512	0.167490899912739	0.393801384994345	5570.63609243622	5512.80206827167	0.0150480491578162	0.971285981382323	1	6900.3125836233	4934.65549214815	0.483704438297845	0.240542661093784	0.517409624681084	8944.42623674994	6033.9536775151	0.567884945398484	0.168402304210558	0.383861706193428	5512.47891130656	5570.96265868333	-0.0152171875334458	0.970957872863406	1	8907.67717921679	9529.0299006731	-0.0972839872619489	0.813064790683304	0.971895197888922	6033.85589714105	8944.57118310197	-0.567931702125861	0.168367466720151	0.383782296481251	7183.88801437991
137783747	4649	3679	4915	4658	249.265017132093	294.663255253798	212.373131811461	321.184742899775	5281.28540569657	4100.33430776743	0.365131272739898	0.375575519612561	0.655481763898755	4515.5192405972	5060.28936821967	-0.164319423006437	0.690035300827189	0.87000193114118	4404.55324801326	3883.18028685757	0.181741062106067	0.659319351930324	0.917718243956391	4392.13491383884	3901.69836494769	0.170818413116444	0.67865797760006	0.859441770356166	3790.13076998912	4770.88755062521	-0.33198578695489	0.420547774645833	0.679216355634023	3882.95265583688	4404.81145625382	-0.181910199248495	0.659021968960844	0.917373800760168	5669.85633680906	4037.85516364664	0.48970043932799	0.235023364443888	0.533884225698168	4770.81023798638	3790.19219065656	0.331939030703514	0.420613141098185	0.679419475045016	5060.28936821967
137791435	5	5	5	1	0.164044798607632	0.245051222410563	0.132201605110197	0.0421935529597471	1.14513511380301	4.39962571359291	-1.84983105394997	0.398816130225675	0.670084286880582	4.58658421229856	5.44973670409327	-0.238643213658186	1	1	6.00224491714016	4.16185225165911	0.506821036484939	0.775535270148748	0.974021077163082	0.937920039933566	5.30774610468795	-2.34575397214956	0.245787508828574	0.517409624681084	3.83520293391246	6.50789842678262	-0.731984108412684	0.775535270148748	0.906200919694948	4.16160295567649	6.00260140516484	-0.50698618398004	0.775535270148748	0.974021077163082	1.23534706546535	4.09191567219513	-1.65869774361288	0.398816130225675	0.691116151136419	6.50779173495584	3.83526659894988	0.731938417650199	0.775535270148748	0.906200919694948	5.44973670409327
137791747	7054	4793	7780	7013	191.826500883506	194.704050823098	170.501031191987	245.262203241465	7951.40149584643	6221.50612617864	0.353934711859564	0.389805637511207	0.669206194120225	7147.66209445949	7678.05192280339	-0.103264381561606	0.80190370628562	0.936324527741646	5738.24553617051	5892.0169778651	-0.0381586080378605	0.926522881854185	1	6612.72078314614	5083.12982254476	0.379521197984791	0.356783065581944	0.629161517225155	5999.445030494	6215.50322342561	-0.051030760862396	0.901616103119317	0.99963330810065	5891.67159190005	5738.58192800375	0.0379894694981616	0.926849840303218	1	8536.42328567571	6391.56785432076	0.417448445208793	0.310580379658706	0.595912036970682	6215.4025010773	5999.5422532389	0.0509840042335385	0.901706184426727	0.999733182398605	7678.05192280339
137788561	65	20	133	44	1.55513915575864	0.71479302159066	2.56437659268878	1.3538240130602	49.8986419519234	57.3189947919587	-0.200120914253859	0.744575658364326	0.905394657710709	122.183396423619	70.7577220510936	0.787252203790915	0.0995522677729093	0.288080466176229	23.9604382881032	54.2789133659054	-1.1769590712032	0.0321186780619835	0.238661868494387	41.4838412697489	21.2156734563037	0.963800105906921	0.0902831357385272	0.285492634109542	102.542174132259	25.959854809334	1.97847169212884	0.00019186761492724	0.00281187624844892	54.2757265928226	23.9618476090776	1.17679059538542	0.0321186780619835	0.238661868494387	53.5759051392137	109.2497882695	-1.02697581995845	0.0345701857340258	0.170225803585902	25.95943285748	102.543837218243	-1.97851829310781	0.00019186761492724	0.00281187624844892	70.7577220510936
137779409	5521	4065	7544	6718	173.31934863884	190.626932575768	190.855748043922	271.220765526736	7616.92835505734	4869.4244640199	0.645439756928126	0.117877153790352	0.341392685454556	6930.84334629572	6009.43238179042	0.205801402131349	0.617009966237771	0.819063000009197	4866.67642869604	4611.54020154381	0.0776769546552165	0.850738816091478	1	6334.55822202793	4311.06330447788	0.555189706100652	0.178370583348163	0.422061598276351	5817.45614208404	5271.44558456913	0.142198231662301	0.729948796080227	0.877409694080473	4611.26987517539	4866.96172748132	-0.0778460924095608	0.850416444899343	1	8177.34165093185	6197.68436570248	0.39988903613622	0.331354253664403	0.620049289655997	5271.36016048697	5817.55041568747	-0.142244988178031	0.729863341121974	0.877409694080473	6009.43238179042
137799840	1273	863	14979	1202	75.6157885857536	76.5754021658233	717.036339361885	91.8210355885007	1362.84752285517	1122.75590142234	0.279527223719747	0.501852405221709	0.727039632348988	13761.5526367424	1385.62558992019	3.31192567099439	1.67483243830115e-13	2.01485831561875e-11	1033.2089994442	1063.29143645227	-0.0414418706998646	0.923180386703505	1	1133.38979003111	915.243261405674	0.308393177561392	0.460050697468844	0.722423872024065	11550.8772645261	1119.14809359466	3.36742321587433	7.95070724940113e-14	1.42787827986412e-11	1063.22910301244	1033.26957303166	0.0412727484730745	0.923504012349693	1	1463.12368611416	12305.8357963172	-3.0721321530481	4.9035885983709e-12	1.21939456471228e-09	1119.12995666911	11551.0644485824	-3.36746997007521	7.94535438722897e-14	1.42787827986412e-11	1385.62558992019
137791034	208	727	673	581	20.9204819194538	109.228801666417	54.5503670686211	75.151580553477	658.753211703653	183.442782054624	1.84360205541042	2.64852752798679e-05	0.000616162561992499	618.294110417566	226.408483862401	1.44892540452105	0.000838376962245781	0.0094055826286422	870.38839454793	173.723368106281	2.32390789073086	1.6772910295204e-07	2.44951581951159e-05	547.834024183498	771.011054544274	-0.492895500803782	0.241827891857282	0.517409624681084	518.957579490143	942.785672325117	-0.861070803962968	0.0406511355613164	0.151464393792649	173.713179754452	870.439423278602	-2.32407696960238	1.6772910295204e-07	2.44951581951159e-05	707.226402232402	552.881589146211	0.355055683239753	0.400413695803149	0.691770893823767	942.770393318095	518.965990593593	0.861024054232779	0.0406511355613164	0.151464393792649	226.408483862401
137789521	1245	1640	30	31	131.272733719993	258.311317553344	2.54918113645572	4.20359153362358	35.1591295923974	1098.0603458251	-4.96046420639538	1.53397641982682e-21	5.2773437255436e-19	27.5548191723562	1355.14852064018	-5.61326182453049	9.63358823092773e-26	1.01143918617258e-22	1963.4414181432	1039.90373253064	0.91682303755784	0.0280062246317775	0.216632894344533	29.2258203092046	1739.27579558139	-5.88881499102664	8.87560890880349e-28	9.73210516850302e-25	23.1144188498204	2126.74808637034	-6.51502491124341	7.75732491019523e-32	1.24660211306837e-28	1039.84277004219	1963.55652373788	-0.916992165222329	0.0279776984753912	0.216412239689944	37.7519148827401	24.6309043889011	0.612020130815916	0.302271281658001	0.584561486202176	2126.71362148596	23.114794855787	6.51497824600389	7.75732491019523e-32	1.24660211306837e-28	1355.14852064018
137798968	2580	1533	8117	2637	29.6204945770044	26.2911245868802	75.100427491876	38.9346581944426	2989.86093881018	2275.50915423297	0.393858536462618	0.340537765497754	0.614939597852075	7457.2719170478	2808.25164429747	1.40894096065306	0.000774396359147695	0.00888333820987444	1835.33991427459	2154.99603839233	-0.231645805688526	0.576071343112097	0.881854978700088	2486.48563896702	1625.79898588579	0.612928149152067	0.139356572690614	0.360544610020008	6259.3189940164	1987.99236103427	1.654656062359	8.95413438642269e-05	0.00156648612306172	2154.86971089657	1835.44751031384	0.231476674206104	0.576350607636402	0.882287659740253	3209.84283059936	6668.42690373892	-1.05482663112162	0.0111900670066155	0.0852785985933879	1987.96014465892	6259.42042803534	-1.65470281778972	8.95021590124859e-05	0.00156580060144861	2808.25164429747
137794545	2225	1587	4426	2064	57.9242259167989	61.7165383524975	92.8572668189495	69.1024671551718	2340.18938009165	1962.40478980656	0.2539737337073	0.539389510826017	0.755194634224078	4066.26344456263	2421.8459448566	0.747573413263125	0.071127884152587	0.23946714011652	1899.98927137549	1858.47336600036	0.0318479279087903	0.93994776062295	1	1946.19022346856	1683.06765620012	0.209552983752465	0.613345734452286	0.817868901650166	3413.04362366555	2058.01861496028	0.729794690539306	0.0783918758308187	0.233288415666899	1858.3644202111	1900.10065728384	-0.0320170589854511	0.93962182906699	1	2512.37239975113	3636.12200266094	-0.533344892176667	0.196996415357391	0.485446358309607	2057.98526382336	3413.09893361195	-0.729841445749874	0.0783729328043054	0.233232042623183	2421.8459448566
137790281	6	0	4	0	0.0747715615446208	0	0.0401716300941177	0	1.38777878078145e-17	5.2816418786418	-5.44855423572744	0.0751017388087311	0.247497834744709	3.66783425286509	6.538190906844	-0.808725968676383	0.775535270148748	0.920509230862826	1.38777878078145e-17	4.99717686010475	-5.3835117727956	0.0751017388087311	0.358582975227564	NA	NA	NA	NA	NA	3.06396966450785	1.38777878078145e-17	4.7287093402433	0.264705882352941	0.506358364913678	4.99687862121108	1.38777878078145e-17	5.38344392927798	0.0751017388087311	0.358582975227564	1.38777878078145e-17	3.27030706326626	-4.79695345005498	0.264705882352941	0.533884225698168	1.38777878078145e-17	3.06402083976603	-4.72872611895581	0.264705882352941	0.506358364913678	6.538190906844
137789018	2691	1958	3008	2894	332.574131690141	361.477994521445	299.58968989476	459.967272281184	3281.24940399097	2373.40939209934	0.467252490817543	0.258176877373059	0.522222991605158	2763.51350826438	2929.07145453764	-0.0839288467679235	0.83950113143578	0.965773340666583	2344.1542984799	2247.71157816193	0.0605883475934586	0.884357194384941	1	2728.81709057029	2076.52463184761	0.394090036044317	0.340593567841029	0.610629246464501	2319.56801203285	2539.12491424543	-0.130442684158543	0.752778823960181	0.890244847637518	2247.57981582271	2344.29172219237	-0.0607574806886702	0.884033410355488	1	3522.66988228848	2471.177989105	0.511432814415991	0.215865062322237	0.517235116863023	2539.08376687639	2319.60560213801	0.130395928912761	0.752864895989311	0.890346637403675	2929.07145453764
137788825	27	2	5	7	0.454352022153667	0.0502751187834902	0.0678067562253129	0.151488748582563	7.94773279904153	23.8035181534085	-1.5703060929128	0.0340353545895002	0.153330190977572	4.58658421229856	29.3959701253055	-2.64505890661096	0.000466300757657527	0.00589847475376427	2.41079525803205	22.5383092614742	-3.17111054584529	0.0011736023733715	0.0318179871176684	6.59557741058869	2.12622367001853	1.58232912587001	0.217137789484305	0.483042374050599	3.83520293391246	2.61776701307202	0.550867393528957	1	1	22.5369829804071	2.41094123628541	3.17094664873988	0.0011736023733715	0.0318179871176684	8.53834069066387	4.09191567219513	1.03079803340491	0.43910101463399	0.727847631705291	2.61772336046076	3.83526659894988	-0.550912315095267	1	1	29.3959701253055
137790337	2663	1762	4145	2558	61.759271908314	61.0423596869449	77.4693298733664	76.2930852601866	2900.29016545928	2348.71383660245	0.30430016528811	0.461415705510472	0.727039632348988	3808.10213844821	2898.59438528815	0.393710169978126	0.340143438444966	0.602862280097029	2109.50107668642	2224.3238744381	-0.0764809403661848	0.854225196078564	1	2411.99464800473	1868.66056924719	0.368207241044253	0.373607870748251	0.650668726612861	3196.35346384567	2284.95554874385	0.484263425975799	0.241589118932631	0.491435081170555	2224.19348305038	2109.6247445779	0.0763118078924278	0.854546833292615	1	3113.68198589738	3405.26920458853	-0.12915714542733	0.754628457023321	0.93513107137794	2284.91852013893	3196.40526231434	-0.484310181315554	0.241543821289284	0.491342937736556	2898.59438528815
137801586	2158	250	5349	1061	66.5305434520021	11.5134120529311	132.897402275527	42.0667200568013	1202.98069905505	1903.31185340505	-0.661864667846861	0.111522957887629	0.327925444418092	4914.24524360931	2348.91867199925	1.06493970847644	0.0105221190961123	0.0645010368582805	299.319047354592	1802.50993202281	-2.5898473171013	5.30992752145584e-09	1.16319272285012e-06	1000.43751485775	265.137798090848	1.91535235014123	1.05397360408262e-05	0.0003034560895393	4124.80525149046	324.220372254623	3.66890061191618	1.95299065789655e-15	4.77591128493007e-13	1802.40426672462	299.336598889941	2.58967822064531	5.30992752145584e-09	1.16319272285012e-06	1291.49483545699	4394.40361321405	-1.7665540030745	3.15685069815325e-05	0.00109097326695393	324.21511698226	4124.87209557904	-3.66894735802559	1.9429334575404e-15	4.75131705736347e-13	2348.91867199925
137786241	2601	2866	20697	2626	81.6977432023853	134.474612749521	523.903585564758	106.076227549834	2977.38905897674	2294.03082085711	0.376133433337072	0.362675404628142	0.640350523910311	19014.8136618809	2831.10944623503	2.74763464550009	3.60164734640098e-10	2.41833867462703e-08	3431.22126355944	2172.5368161881	0.659295469819639	0.111264999566688	0.459892634989572	2476.11347566855	3039.48671767728	-0.29573161626609	0.473996345945648	0.722423872024065	15960.2521093046	3716.60340082703	2.10240216532663	8.81514168177236e-07	3.07001637084388e-05	2172.40946047872	3431.4224132173	-0.659464604439364	0.111173981333443	0.459678602319821	3196.45334589462	17003.4026928951	-2.41124407828594	2.46754918943293e-08	2.79468269088349e-06	3716.54317265313	15960.5107475599	-2.10244892179132	8.81057764890239e-07	3.06842687221372e-05	2831.10944623503
137788086	6702	3513	8014	5428	203.960453586263	159.703378620563	196.546424242225	212.439378138338	6154.3169935966	5911.04771452722	0.0581786540302265	0.887874034763539	1	7362.64339560407	7294.91162376166	0.0133358990216184	0.974490415546473	1	4205.81633609271	5598.0001316622	-0.412524396446527	0.316915657485808	0.705523820415052	5118.1863445807	3725.65023032942	0.458130599557736	0.266649685095579	0.520529427999469	6179.89164018161	4555.621660335	0.439935884089815	0.285815445229206	0.532660361726862	5597.67198051649	4206.06289399537	0.412355258761138	0.317113621649992	0.705534328241391	6607.12026498761	6583.80826252293	0.00509194293655738	0.990523230541862	1	4555.5478360371	6179.99178707525	-0.439982640521139	0.285764398669013	0.532565228732227	7294.91162376166
137799072	4101	827	3455	3226	392.303813256807	118.176923121107	266.351456134488	396.872274528569	3657.67341344199	3617.0070076821	0.0161209613331465	0.969503748600666	1	3174.18291699038	4463.80958444503	-0.491868376277621	0.23336992765861	0.501244057007491	990.10942763748	3425.44951467531	-1.79053587317039	2.56400858033428e-05	0.00182360947924684	3041.8678373737	877.06414783078	1.79406774108131	2.53625039068616e-05	0.000623542276544255	2664.26730596614	1072.46392342754	1.31275632820354	0.00179228420326911	0.0164717361132143	3425.24871513455	990.167474645253	1.79036674591573	2.5682911509896e-05	0.00182665538810319	3926.78887501887	2838.40646180711	0.468237280739065	0.256751743624615	0.533884225698168	1072.44654300981	2664.31048194506	-1.31280308165791	0.00179162639785319	0.0164656906449759	4463.80958444503
137803798	2639	1887	4191	3157	120.049509619191	128.229311052898	153.64305161381	184.692482545141	3579.44071268595	2327.54621760462	0.620886842022095	0.133412786386493	0.362147796041706	3850.3634198767	2872.47118307415	0.422692585955755	0.305860418263701	0.56626835051739	2259.15236611145	2204.27727124528	0.0354543385334246	0.932703261976138	1	2976.80608578016	2001.22693570281	0.572856959331382	0.166400329201796	0.403311142727164	3231.82587435419	2447.05335840951	0.401309804342458	0.331475168559813	0.584904183706562	2204.14805495885	2259.28480684795	-0.0356234713570138	0.932377225758129	1	3842.8002891891	3443.06005409749	0.158448221608075	0.700976964084657	0.898289495763633	2447.01370304176	3231.87824765551	-0.401356559792211	0.331418928477443	0.584691013667985	2872.47118307415
137793196	7545	3221	13226	9072	332.817174416816	212.24214124225	470.163885546675	514.639555697883	10285.910637766	6654.56033105871	0.628241063540854	0.127677299152572	0.361775776147705	12151.0303252464	8212.48910129358	0.565182211248305	0.170146168485415	0.398502113170506	3856.23092472449	6302.13706729573	-0.708641159914165	0.0864814828872087	0.395009041727938	8554.20116733631	3415.97519834724	1.32430692640278	0.0015354833097742	0.0162987168360834	10199.0699711636	4176.9611785371	1.28789859944938	0.00204161082240202	0.0184763315697509	6301.76764071622	3856.45698926168	0.708472022322268	0.086555940183365	0.395349129619849	11042.6913734362	10865.6758155508	0.0233093043839409	0.954974132192043	1	4176.89349035698	10199.2352490969	-1.28794535594458	0.00204086553558965	0.018469586814037	8212.48910129358
137783370	2331	3651	2949	4113	121.534850695503	284.357573623759	123.910353009114	275.785167340283	4663.36045058664	2055.89510708644	1.18154422444948	0.00463752416756485	0.0372874021773115	2709.30882120309	2537.2234213138	0.0946776218692948	0.819342867395456	0.948505992541839	4371.03135925654	1947.01253017987	1.16664534385928	0.00517712142207243	0.0850557261844563	3878.24136869043	3872.00349886758	0.00232593014413387	0.996218371394926	1	2274.07078976222	4734.57764142174	-1.05789897684411	0.0110224494039648	0.0636833761403186	1946.89839435996	4371.28760237988	-1.16681447879108	0.00517078897280206	0.0849311936424586	5006.46823170063	2422.70711685229	1.04712139317209	0.0118321311398117	0.0876626523791612	4734.50091717777	2274.10764258204	1.05785222096918	0.0110259217380362	0.0637034379204775	2537.2234213138
137795116	3056	2535	9988	1976	100.730254963181	124.818498965001	265.313519285587	83.7620235102777	2240.41434137616	2695.33359763545	-0.266697301158817	0.518875313769562	0.734604244572371	9176.20360267011	3326.36182152511	1.46392214310336	0.000483615958921838	0.00607756334013961	3034.94464979518	2552.58700160921	0.249683376530002	0.545497974078615	0.856842467963843	1863.21291706435	2688.4509793533	-0.528946541854253	0.201351099630585	0.46341082791998	7702.12073195148	3287.36840220653	1.22830667710601	0.00324449775238938	0.0259030200259958	2552.43736793778	3035.12256895984	-0.249852511269289	0.545225607251655	0.856763927817004	2405.25652198762	8205.52862902886	-1.77036705791804	2.90765168879851e-05	0.00103615662517651	3287.31512970044	7702.24554666404	-1.22835343330456	0.00324335526050253	0.0258938987405202	3326.36182152511
137789001	0	2	16	6	0	0.260333986818964	1.12357149117311	0.672374682648874	6.81393492262701	1.38777878078145e-17	5.80354875187323	0.0226768237312078	0.112472686684317	14.6926499278656	1.38777878078145e-17	6.89505275453367	0.00031520810287973	0.00425962155436679	2.41079525803205	1.38777878078145e-17	4.3551925187535	0.509803921568627	0.826990592740646	5.65264305995652	2.12622367001853	1.36439126154676	0.325868652055929	0.591475149142972	12.3182238434333	2.61776701307202	2.19846590473055	0.0439913106172877	0.159975148651319	1.38777878078145e-17	2.41094123628541	-4.35528728425835	0.509803921568627	0.826990592740646	7.32111984647598	13.1291879855481	-0.837218118240772	0.465630136200708	0.741508126749076	2.61772336046076	12.3184249256611	-2.19851118719562	0.0439913106172877	0.159993289156488	1.38777878078145e-17
137789074	46	97	70	79	1.82349951257294	5.74399380351402	2.23624881432384	4.02743507499987	89.5819234589727	40.5612689877868	1.14016240685028	0.0224214058831725	0.112472686684317	64.3037974929051	50.0768474666815	0.360333394177449	0.502628054298117	0.724881013598058	116.14581191148	38.4086339401743	1.59262026373678	0.00139014328850544	0.0363500363650917	74.4861913368044	102.87656148871	-0.465039713717471	0.32331890542338	0.591475149142972	53.9602586957046	125.812526884695	-1.21866123441791	0.0103422850542412	0.0605308868757335	38.4063774253671	116.152625443888	-1.59278907863578	0.00139014328850544	0.0363500363650917	96.1788886124338	57.4926742520571	0.74045712834676	0.124668324860226	0.370314455485881	125.810486786899	53.9611345266253	1.21861454398445	0.0103422850542412	0.0605308868757335	50.0768474666815
137795251	0	1	8	6	0	0.0454363070828808	0.196097866153806	0.234700224345532	6.81393492262701	1.38777878078145e-17	5.80354875187323	0.0226768237312078	0.112472686684317	7.34280405900967	1.38777878078145e-17	5.90712362873217	0.0226768237312078	0.10889589907348	NA	NA	NA	NA	NA	5.65264305995652	1.06572368485927	2.28637949685364	0.15069115124609	0.373660894032876	6.1488206635886	1.32120475933463	2.14953346731226	0.325868652055929	0.579190286794639	NA	NA	NA	NA	NA	7.32111984647598	6.55667591522441	0.149508964413493	1	1	1.32118210273078	6.14892180175077	-2.14957738930687	0.325868652055929	0.579008180117452	1.38777878078145e-17
137802517	4537	2802	7550	2900	269.778824626416	248.886659341953	361.793111745964	221.763830079107	3288.05224753566	4001.55208585638	-0.283325240532187	0.492127693896908	0.727039632348988	6936.35568735075	4938.38109124512	0.490132806402217	0.234377891157734	0.50303480114861	3354.59980350617	3789.62947211329	-0.175922410643876	0.669891783344894	0.923747287294047	2734.47463418735	2971.61273806255	-0.119972200240327	0.771807694456196	0.923617273507225	5822.08297823015	3633.6093225654	0.6801286594241	0.099893685795823	0.276433965932894	3789.40732489873	3354.79646146746	0.175753274426574	0.670190961686732	0.924187943242102	3529.97323757981	6202.61360693859	-0.813208323421414	0.0495354308097732	0.211589168421582	3633.55043929403	5822.17732681175	-0.680175415637025	0.0998705675604778	0.276369991263915	4938.38109124512
137796897	1146	647	801	446	24.0506061031679	20.2833692649255	13.5471577331602	12.0373227036854	505.689229376035	1010.7439170564	-0.998963835500901	0.0180129283116542	0.0994653575497131	735.890720410843	1247.39031138506	-0.761227482477729	0.0692087556694509	0.234947654093618	774.611567665561	957.211493566591	-0.305372503501193	0.467339505322407	0.826990592740646	420.539291900462	686.168579883061	-0.706129727075758	0.094460219121261	0.289537267422307	617.663423986904	839.043070548392	-0.441761979208981	0.292858268716933	0.543176037064597	957.155378370478	774.656981774265	0.305203386123957	0.467339505322407	0.826990592740646	542.900901405287	658.038739443871	-0.277507685075433	0.51196222974425	0.743378515618745	839.029472670055	617.673434623902	0.441715229294795	0.292858268716933	0.543176037064597	1247.39031138506
137781583	23	52	28	13	1.69223592898306	5.71519203748091	1.66021896409723	1.23007067428824	14.7505664442026	20.2755635560579	-0.457476496677264	0.605806649571441	0.80973829823391	25.7173682641849	25.0421010846513	0.0390068154070245	1	1	62.2712856549712	19.1971759218456	1.68987109035977	0.00301995105537379	0.0602504989244246	12.2531557117983	55.1526658742762	-2.1582220092344	0.000339820177696737	0.0051112870349036	21.5721148013638	67.4571753065756	-1.63748674783596	0.00295598790854035	0.023991275601133	19.1960454731113	62.2749409177379	-1.69003959381291	0.00301995105537379	0.0602504989244246	15.8417267153326	22.9878082907215	-0.536254884097507	0.472815350711965	0.741508126749076	67.4560808625575	21.5724658173255	1.63744013984227	0.00295598790854035	0.023991275601133	25.0421010846513
137779905	6368	5053	5024	5193	189.52548298586	224.650952424696	120.500389714932	198.763445634325	5887.87228820381	5616.46501710228	0.068077237391939	0.868916984988481	0.993435501568401	4615.66010310582	6931.36372637373	-0.586585563207011	0.155076629723797	0.37164971916998	6049.52021738031	5319.01823781071	0.185649036251695	0.652035398177914	0.913280900068885	4896.59921961582	5358.86786470902	-0.130142181219421	0.752124502801754	0.907265695623898	3874.18496005162	6552.666665807	-0.758158300722835	0.0667552566429917	0.218993841346461	5318.70644015833	6049.87485673067	-0.185818174744959	0.651739119936014	0.913180018092673	6321.0721830248	4127.40304614636	0.614910713632399	0.136317861651037	0.390935875460582	6552.56047979222	3874.24774282252	0.758111544257368	0.0667718854992283	0.219048393111933	6931.36372637373
137783086	2094	1487	1693	1149	151.705864246154	160.927797955472	98.8455023943173	107.053126915001	1302.75573803922	1846.8648693736	-0.503491366797602	0.225328945117315	0.49856938489902	1555.39209286132	2279.25679941723	-0.551237479611442	0.183616730412199	0.420585009823579	1780.26823969242	1749.05232343515	0.0254946485155938	0.952311401980339	1	1083.41482135471	1577.01456302426	-0.541547244470552	0.192943641285994	0.446052504048266	1305.51974971103	1928.34036691713	-0.562652517540235	0.175355267652413	0.394909190354753	1748.94979174036	1780.37260732465	-0.0256637788707892	0.951985265783154	1	1398.61071392522	1390.85261412332	0.00798994889740129	0.986524174729262	1	1928.30911719053	1305.54090710081	0.562605763442364	0.175390989079408	0.394929606656452	2279.25679941723
137800374	1646	905	2858	1735	146.122275392993	120.013356810897	204.466933340577	198.079582272213	1967.16679210644	1451.7359809274	0.438289853826086	0.290506579201022	0.553654724470237	2625.70498183544	1791.62369127422	0.551415024688263	0.183108113648711	0.419803558170509	1083.49183316169	1374.84906287578	-0.343586709430644	0.409250180230592	0.807951914936134	1635.96824836845	959.785560571912	0.769295047696556	0.0651580381594451	0.231665981977405	2203.89710793904	1173.61295866552	0.909073760491724	0.0293462961300542	0.126432970190341	1374.76846640449	1083.5553544254	0.34341758483175	0.409481154631441	0.808262225027603	2111.90508386375	2347.94695794474	-0.152868005084212	0.712190048225578	0.905696716137008	1173.59393914752	2203.93282358993	-0.909120514065661	0.0293380801060159	0.126397573003666	1791.62369127422
137804858	2375	1748	2616	1743	74.0252153716937	81.3864119869963	65.7094858039721	69.8661946683973	1976.23725017516	2094.7024085949	-0.0839990068576645	0.840076299460661	0.973675566037144	2403.37389251495	2585.11595870992	-0.105154414540386	0.799710884057428	0.934519983808483	2092.74013226692	1983.76463605792	0.0771262353902446	0.853045566012774	1	1643.51163986101	1853.81313620385	-0.173693588664263	0.675627584235065	0.858259800693021	2017.28138254293	2266.80059405281	-0.168206115562375	0.684703360875098	0.83920550299455	1983.64834588566	2092.86281759974	-0.0772953673514227	0.852724149871157	1	2121.64289094279	2149.13422760002	-0.0185950769144083	0.965397062481808	1	2266.76385964534	2017.31407407429	0.168159360620457	0.684786568857404	0.839231029966723	2585.11595870992
137779764	13	5	22	5	0.549513403622017	0.31571800562434	0.749431394214852	0.271805711875569	5.68014289744932	11.4556498710634	-1.00046068175411	0.312308126727794	0.583451400813008	20.2050126322538	14.157432405152	0.510616888331027	0.509845741921987	0.724881013598058	6.00224491714016	10.8442973469071	-0.846064664244973	0.403427190549729	0.799192985728193	4.70970580785348	5.30774610468795	-0.165442213760394	1	1	16.9451869196968	6.50789842678262	1.37122308767145	0.127280866783699	0.333593306255786	10.8436564578872	6.00260140516484	0.845898306679418	0.403427190549729	0.79933755754182	6.10390763910328	18.0585097925055	-1.55128624539104	0.0599735783565841	0.239566356486434	6.50779173495584	16.9454629671692	-1.37126918514852	0.127280866783699	0.333593306255786	14.157432405152
137798725	619	275	1508	1170	15.3805615203343	10.2072474792521	30.1965374905983	37.3870363945954	1326.56569051565	545.938278433331	1.28065521019313	0.00244393816547158	0.0230448754091353	1385.42824341766	673.768327985404	1.03989343700962	0.0133567998162506	0.0768598311299842	329.24930891831	517.021489014426	-0.650958851572542	0.12877745420134	0.504109884155568	1103.21622403857	291.651071659711	1.91897763753032	9.92354792913457e-06	0.000288625207010505	1162.85896650233	356.639942242443	1.70492089714081	7.65461953569884e-05	0.00137770904251322	516.991177078323	329.268615025246	0.650789763186791	0.12877745420134	0.504109884155568	1424.17245762847	1238.86767482017	0.201047352824683	0.629147889570812	0.846884291456874	356.634161616449	1162.87781206535	-1.70496764294204	7.65461953569884e-05	0.00137770904251322	673.768327985404
137791421	0	0	7	0	0	0	0.10649158247246	0	NA	NA	NA	NA	NA	6.42406744750018	1.38777878078145e-17	5.71790890271179	0.0226768237312078	0.10889589907348	NA	NA	NA	NA	NA	NA	NA	NA	NA	NA	5.37762472988081	1.38777878078145e-17	5.51255450382813	0.0409645848047624	0.151464393792649	NA	NA	NA	NA	NA	1.38777878078145e-17	5.73509686996342	-5.58189329098474	0.0409645848047624	0.184644140088564	1.38777878078145e-17	5.37771337644851	-5.5125715582002	0.0409645848047624	0.151464393792649	1.38777878078145e-17
137802243	3343	1464	2678	1973	91.5238075345217	59.8732989415128	59.0857208958252	69.4669809372518	2237.01291960159	2948.46304139015	-0.398382283403785	0.335170122202881	0.609610124538499	2460.33475011145	3638.75178130534	-0.564558440585069	0.172064262243045	0.401043423742669	1752.73240239582	2792.31096460391	-0.67183688830267	0.105243554206355	0.442993188022248	1860.38414525505	1552.62235159306	0.260882823762581	0.529349315469721	0.74110255926015	2065.09202295014	1898.5143698466	0.121360008613493	0.770201643344659	0.904950729682898	2792.14727867942	1752.83515582454	0.671667756229472	0.10533056384716	0.442993188022248	2401.60484433611	2200.06972050787	0.126422075717763	0.760314912085583	0.939024974087733	1898.48360344437	2065.12548925592	-0.121406763276272	0.770115079162764	0.904917781778967	3638.75178130534
137780156	0	1	0	0	0	0.114822103942511	0	0	NA	NA	NA	NA	NA	NA	NA	NA	NA	NA	NA	NA	NA	NA	NA	NA	NA	NA	NA	NA	NA	NA	NA	NA	NA	NA	NA	NA	NA	NA	NA	NA	NA	NA	NA	NA	NA	NA	NA	NA	NA
137799048	5955	4709	7384	4161	163.192003400957	192.770337270231	163.073375027937	146.64540551375	4717.78319892823	5252.20557387016	-0.154816544471134	0.707108442178732	0.877049885534437	6783.84758482824	6481.82695504994	0.0657051130906042	0.87337716613029	0.990828378353509	5637.67986993047	4974.04960856924	0.180668235828135	0.660865851110828	0.9187033465182	3923.50171762149	4994.04522430684	-0.3480539967749	0.398368684061509	0.672151685816866	5694.07384485256	6106.57349588046	-0.100889087262559	0.806547276193868	0.931695451828385	4973.75803245202	5638.01036641203	-0.18083737406195	0.660567988407629	0.918360922087625	5064.8950739897	6066.23793273838	-0.260272672372525	0.527319065044698	0.757218526869986	6106.47453871671	5694.16611903805	0.100842330662716	0.806635342121124	0.931744250062065	6481.82695504994
137783521	2548	1502	3698	2361	178.223932899515	156.939021565695	208.452817563746	212.381274836175	2676.93013569232	2247.28566223355	0.252370802848101	0.541529252299001	0.755194634224078	3397.43272977204	2773.42070801143	0.292773349648294	0.478179290564305	0.724881013598058	1798.22639444905	2128.26723413065	-0.243111940449258	0.557355925779817	0.865181328665864	2226.23863256077	1592.92252700097	0.482907681713455	0.243921874068214	0.517409624681084	2851.65417032385	1947.79210413266	0.54995904335456	0.184167630440437	0.408861589663406	2128.14247343662	1798.3318148227	0.242942809154449	0.557630732484864	0.865362625801461	2873.88848703511	3038.04073212661	-0.0801500299562911	0.846676043529224	0.996088757134156	1947.76053919451	2851.70038291872	-0.55000579834609	0.184130498724009	0.408779155347617	2773.42070801143
137805264	5501	3709	4187	3277	281.382803573682	283.404765951132	172.596955908235	215.568840488619	3715.49758356502	4851.78478153794	-0.384956135860933	0.350470718399072	0.627109774232086	3846.68852583945	5987.66304661705	-0.638354980079435	0.122171473303108	0.335815291833276	4440.46955739504	4594.83469891518	-0.0493090718011798	0.905199547684215	1	3089.9569581164	3933.51429289063	-0.348215499153462	0.398621655558107	0.672151685816866	3228.74131691873	4809.79102477088	-0.574968580408894	0.163833480682327	0.376729931356398	4594.56535179784	4440.72987111835	0.0491399342952574	0.905525366637826	1	3988.86739497738	3439.77389327066	0.213645502396164	0.604424490740604	0.825455079940516	4809.713081709	3228.7936402346	0.574921824248203	0.163867560120539	0.376808295951747	5987.66304661705
137796599	348	338	342	430	8.20826968514121	11.9092244889129	6.50088887572152	13.0435096960429	487.548312846827	306.920572121846	0.667384290112916	0.119379251241242	0.344863267008096	314.196624026156	378.793833790922	-0.269588206187814	0.52949353076573	0.742667086083728	404.673565731601	290.661911343029	0.477117264467099	0.265544328976502	0.642621969792227	405.452508777724	358.464520882348	0.177681820333169	0.687824880984958	0.868093901933709	263.710412588736	438.337253494449	-0.732636590359194	0.0882565777586541	0.255911377655792	290.644868248757	404.697293357294	-0.477286346916981	0.265544328976502	0.642621969792227	523.425286214197	280.951757798472	0.897242612077211	0.0354168911922373	0.172397369509788	438.330148977986	263.714687401056	0.73258984888299	0.0882565777586541	0.255911377655792	378.793833790922
137795872	708	1360	12810	9519	15.7314913755705	45.1408732021226	229.3823680977	272.007953211362	10792.7224815819	624.434866905248	4.11106964614339	1.48242823655037e-18	4.10487994379423e-16	11768.8413454491	770.641869937551	3.93256472206243	2.16384899050188e-17	5.43267217202309e-15	1628.22252935095	591.360978520759	1.46094755026037	0.000574553959011542	0.0184823832878165	8975.68816671748	1442.32713468267	2.63752521807333	1.56221556860924e-09	1.35949950077781e-07	9878.27599851239	1763.64899167649	2.48563769715245	1.0419833237477e-08	6.16908968886205e-07	591.326308919016	1628.31798377243	-1.46111667040609	0.000562979833464663	0.018153098271807	11586.791341952	10523.915089932	0.138803736075542	0.735586964873395	0.923029217773302	1763.620410741	9878.43607795903	-2.48568445247975	1.04138465815853e-08	6.16554527348699e-07	770.641869937551
137789653	8108	4845	6164	3534	174.417904260475	155.691719028396	106.859765623952	97.7681744179755	4006.88604868324	7151.11739285592	-0.835673599326065	0.043545236386192	0.17950946575615	5663.00490362087	8825.2958864024	-0.640062555002617	0.120828196055833	0.333626762367971	5800.50047241356	6772.39696615411	-0.223491812218112	0.587123650971409	0.889053240306473	3332.28840969823	5138.2774309777	-0.624749036002673	0.130464048355697	0.360544610020008	4753.28382831552	6282.93591190426	-0.40249385730215	0.328551634303761	0.581021432838078	6771.99997365615	5800.84051375024	0.223322673466869	0.587406657764378	0.888930629185206	4301.69444650277	5063.9588813013	-0.235364804768826	0.56783025375701	0.793865836314647	6282.83409682267	4753.36085693921	0.402447100759282	0.328607685194054	0.58093789890742	8825.2958864024
137796948	3176	2195	6665	1918	127.685309535547	131.822448191008	215.940875116202	99.1659734821251	2174.65352039877	2801.17169258973	-0.365238973891347	0.376995126139247	0.65694945004741	6123.28538172754	3456.97783258445	0.824776632089792	0.0464070527701025	0.17641706795323	2627.89314304109	2652.82001750453	-0.0136361169250009	0.974691049111154	1	1808.52332875048	2327.87046263243	-0.364169411202542	0.378941669338642	0.656205844014247	5139.62464661755	2846.46236096201	0.852483610606255	0.0397903865244113	0.151464393792649	2652.6645083266	2628.0472000676	0.0134669826845721	0.975018386352176	1	2334.65742071913	5475.55052457614	-1.22976486332229	0.00324030673478837	0.0361265777185616	2846.41623325069	5139.70793591866	-0.852530366501349	0.0397796581854482	0.151464393792649	3456.97783258445
137793717	480	325	610	495	26.0313688834504	26.3289499336627	26.6599829624614	34.5234830481495	561.245786085023	423.342481919478	0.406641130325173	0.337025442810782	0.61188923957155	560.414528812411	522.471447549652	0.101156850318186	0.819088082871893	0.948335666073934	389.109830412439	400.918239326524	-0.0432280044659616	0.924306751231586	1	466.742565156324	344.677618677641	0.437278845168479	0.306322643696972	0.573276632213228	470.375795642373	421.479078626082	0.158453493409144	0.712670108708474	0.862209728206241	400.894733181573	389.132645661397	0.0430589151437639	0.924306751231586	1	602.544972499995	501.124553642387	0.265753721190844	0.531887698380358	0.76270257986106	421.472247293305	470.383419475527	-0.158500238071118	0.712670108708474	0.862209728206241	522.471447549652
137786357	173	122	211	108	4.46078072955626	4.69914679571267	4.38451430679062	3.5813120596725	122.46234589747	152.573331623146	-0.317101617798812	0.49536588745211	0.727039632348988	193.843838486818	188.312145563874	0.041848980815008	0.930989950385383	1	146.076087547032	144.488726637137	0.0154492501260768	0.982124416744428	1	101.83099026497	129.389835984042	-0.345047238646149	0.471609341597297	0.722423872024065	162.691109857941	158.232128274929	0.0404583781967736	0.935003290271667	1	144.480251967488	146.084655661163	-0.0156182493033786	0.982124416744428	1	131.47847192794	173.329963240014	-0.398692967806185	0.380271257823241	0.678932873145006	158.229562819264	162.693747652404	-0.0405051004127912	0.935003290271667	1	188.312145563874
137791009	52	50	5	13	7.02330464438807	10.0879419892349	0.544229941036976	2.25805830922913	14.7505664442026	45.8531840657589	-1.62945686680378	0.00760600770950319	0.0538347914750559	4.58658421229856	56.6076502374828	-3.58768098515452	2.88451394105576e-07	1.08159907484587e-05	59.8768605009366	43.420304196618	0.461651307333607	0.367926715020658	0.76789278003454	12.2531557117983	53.031603781185	-2.10176875767338	0.000498242253194664	0.00697639127879899	3.83520293391246	64.8635999852728	-4.02994789906093	1.3272876239176e-08	7.57901445758839e-07	43.4177539177548	59.880375394801	-0.461820048867536	0.367926715020658	0.767746486877742	15.8417267153326	4.09191567219513	1.91440506246261	0.0452021776641502	0.196678474819404	64.8625475709011	3.83526659894988	4.02990172616666	1.3272876239176e-08	7.57901445758839e-07	56.6076502374828
137799700	816	596	1818	1211	23.8726045118883	26.0465563563205	42.8625284969771	45.5624872948039	1373.05178819952	719.689153624574	0.931790342113437	0.026083764185459	0.126170208945941	1670.23253164504	888.196280272028	0.911021727190729	0.0294822969325225	0.132589971679791	713.553840266117	681.570695308224	0.0660847421197842	0.881803721275125	1	1141.87610546611	632.081502266208	0.8531140913836	0.0420903588662343	0.170302872682014	1401.91217055491	772.907161344719	0.858993732627018	0.0404133166494752	0.151464393792649	681.530737752167	713.595675053135	-0.0662538545325954	0.873985825813475	1	1474.07871912276	1493.54514053745	-0.0189579411379428	0.965377872859746	1	772.894635185994	1401.93488998983	-0.859040484088305	0.0404133166494752	0.151464393792649	888.196280272028
137788646	5329	2332	5110	4676	302.902342935419	198.006691421567	234.07340670412	341.810226195566	5301.69393632344	4700.08351219161	0.173756593411539	0.673156778386311	0.859173569985361	4694.67032490113	5800.44676412565	-0.30512894305869	0.458740172064896	0.724881013598058	2791.91095608191	4451.16737630586	-0.672920131091658	0.103817798714445	0.438533108106177	4409.10754468756	2473.16320025432	0.834101783076962	0.0442667309892502	0.176567735648283	3940.5029448676	3024.12155998874	0.381869103575286	0.354852275966905	0.613169470407329	4450.90645074796	2792.07462814645	0.672750995275274	0.103904033669729	0.438559106275352	5691.76640266423	4198.05550389611	0.439134406788954	0.28670659956736	0.563124449253268	3024.0725533454	3940.56680232564	-0.381915859418735	0.354793457789726	0.613142199014354	5800.44676412565
137781996	3728	2419	4983	2082	214.479822905232	207.893454406143	231.033889330354	154.04404024983	2360.59791073679	3288.02692930338	-0.478059596371006	0.247459832370593	0.522222991605158	4577.99243922651	4057.81148343413	0.174012984791396	0.672929314614982	0.854686094192063	2896.0682533959	3113.89189047294	-0.104633583434399	0.800397022484939	0.985803282050774	1963.16285432356	2565.4293912974	-0.385992572092802	0.350742136376031	0.623219498519393	3842.56824635906	3136.94163524295	0.292720607900495	0.478058431870057	0.692329158725306	3113.70935396502	2896.2380313605	0.10446444828501	0.800714316594608	0.98619407507711	2534.28246565413	4093.71989768356	-0.691824087702386	0.09467903838873	0.302518629282626	3136.89080037272	3842.63051677912	-0.292767363772468	0.47798814416508	0.692329158725306	4057.81148343413
137779571	4294	3559	6096	4479	253.46973225128	313.824223239718	289.990177447615	340.015539114357	5078.333906683	3787.22994366729	0.423193280503202	0.304687039928627	0.574889806267193	5600.53170499505	4673.88366887852	0.260939653010613	0.526343969209656	0.73939990860548	4260.88801048175	3586.65761510947	0.248495133807476	0.546664399354637	0.856842467963843	4223.35152928694	3774.43465317556	0.16212626555819	0.694240983995023	0.871834661120985	4700.84635197449	4615.27365403296	0.0265172952641492	0.949213492593885	1	3586.44736579568	4261.13779679131	-0.248664270674079	0.54639139113521	0.856763927817004	5451.97290413302	5008.09414728125	0.122504714285447	0.766234633436565	0.942959370797451	4615.19886308637	4700.92253084556	-0.0265640515982146	0.949122960627773	1	4673.88366887852
137793440	6445	4909	5964	8136	208.321097325159	237.026974752873	155.353925322473	338.201017297088	9224.66704533586	5684.37779465288	0.6984780568866	0.0906936866999399	0.285063761110786	5479.26020177981	7015.17566678967	-0.356487618598366	0.386551639818884	0.662160321606094	5877.12193240425	5383.33442292125	0.126599259325896	0.758570754008261	0.964773045593647	7671.62436325952	5206.15141058741	0.559306001649072	0.174976791958946	0.417454422069158	4599.05595672073	6365.92999003016	-0.469011370233194	0.255144512035071	0.506358364913678	5383.01885515214	5877.46646543744	-0.126768397778946	0.758257729478013	0.964624759303718	9903.36794940343	4899.65084006381	1.01521500586185	0.01443210863154	0.0970133421798926	6365.82683004605	4599.130486072	0.46896461369784	0.25519171333909	0.506358364913678	7015.17566678967
137795968	4074	2174	2517	2597	141.956106016343	113.158452967206	70.6790220967849	116.374717454573	2944.50864850641	3593.19343632604	-0.287238180088036	0.486415060822905	0.727039632348988	2312.42026505924	4434.42098195933	-0.939298278178444	0.0237322286483376	0.112698811126501	2602.75172644009	3402.89708611595	-0.386724787911744	0.349095435390011	0.74476866065968	2448.76868151793	2305.59931306967	0.0869161104190715	0.834194035990222	0.965987707744512	1940.93858573699	2819.22992898681	-0.538491718467473	0.19323058280034	0.420516700700528	3402.69760856416	2602.90430962866	0.386555653006012	0.349305940657792	0.745217757698635	3161.15379530849	2067.80174697352	0.612305036004112	0.139075120748442	0.390935875460582	2819.18424257165	1940.97004012854	0.538444963260248	0.193269083206747	0.420600486939968	4434.42098195933
137794609	3781	3549	4052	2947	321.564647715982	450.88109656113	277.718825443588	322.326039864522	3341.34118863518	3334.77208789556	0.0028299221804253	0.99533491218594	1	3722.66085208125	4115.50022164814	-0.144723765562862	0.725723081857976	0.891912599144121	4248.91590735379	3158.16147246847	0.427983521983961	0.299596540414866	0.685355243768594	2778.7920591875	3763.82934386119	-0.437721957645864	0.289043746686374	0.548159817135249	3124.6375034643	4602.30582931622	-0.558633466017862	0.176134216134247	0.396346028664561	3157.97634094516	4249.16499183577	-0.428152658519056	0.299406088133618	0.684922505649522	3587.18285402719	3328.86596536069	0.107802886639229	0.79416978754527	0.960410936216968	4602.23124851065	3124.6881397713	0.558586709912147	0.176170210830432	0.396427025731452	4115.50022164814
137792832	2979	2428	7293	2342	189.449342552722	230.656496030093	373.768825827964	191.541607044683	2655.38779779445	2627.4208200359	0.0152630517838437	0.971486567789364	1	6700.2437454934	3242.54988109418	1.0470609756284	0.0117754763676515	0.070775285932414	2906.84314622075	2488.27081640204	0.224283250518944	0.587245741780359	0.889053240306473	2208.32307777122	2574.97416968111	-0.221589136832302	0.592087202354449	0.796984553623439	5623.90016330047	3148.61267750902	0.836846605353711	0.0434436800713166	0.159081366250729	2488.12495284728	2907.01355583017	-0.224452384993733	0.586963507844458	0.888930629185206	2850.76119526255	5991.47777398906	-1.07154496241504	0.0100202001209863	0.0776039737196764	3148.56165351187	5623.991300317	-0.836893361403617	0.0434321118303668	0.159039005852798	3242.54988109418
137787200	8444	5076	7757	8202	129.110561140521	115.939004235523	95.5832072292186	161.282388263838	9299.49832428979	7447.46405850671	0.320395196643793	0.436044558799476	0.710849574985197	7126.53145374865	9191.02071730082	-0.367016811072402	0.372415554767618	0.64579988618787	6077.05605456362	7053.04941022434	-0.214877248145477	0.601568619793631	0.899151349972658	7733.85734303434	5383.26007613119	0.522700112452297	0.204752657039728	0.469590647237108	5981.70882526793	6582.49266263168	-0.138063593000634	0.73734250430434	0.884355030485076	7052.63596630792	6077.41230811743	0.214708109247856	0.601854843869583	0.899088394013031	9983.70485750968	6372.67242958273	0.647660728165754	0.116424644116048	0.352043749416725	6582.38599329256	5981.8057605965	0.138016836341024	0.737428277902904	0.884457905760718	9191.02071730082
137781665	5629	4229	6868	3660	175.834000912502	197.33481059955	172.892502061412	147.030126776814	4149.74576309296	4964.67874942184	-0.258677106043954	0.530133373061861	0.747466987626839	6309.78625409228	6126.9867917264	0.0424158438780843	0.91824472347347	1	5063.01891995364	4701.74991573728	0.106788439918482	0.795637599325111	0.98434792083634	3451.09682564673	4484.99037723028	-0.378034285187108	0.359277956864653	0.63274699598794	5296.16593625369	5484.11790983499	-0.0502983791219855	0.903112134135463	1	4701.47430141293	5063.31572871128	-0.10695757780604	0.795320321535312	0.98434792083634	4455.06490754564	5642.32318641318	-0.340844208520699	0.408060763454638	0.698146436308346	5484.02903944012	5296.25176231632	0.0502516226158396	0.903202211237968	1	6126.9867917264
137785178	3245	2006	5135	1954	217.073247002823	200.45502086722	276.825640055294	168.100806714275	2215.47058169566	2862.02859718537	-0.36941895032351	0.371500954130054	0.650023192523354	4717.63841263225	3532.08203894262	0.417538316227133	0.311350647903062	0.573790416095975	2401.62039359323	2710.45400163829	-0.174535232206524	0.673076780561511	0.926796050219361	1842.46859046274	2127.43011656451	-0.207451450174039	0.616555264605341	0.820402948072705	3959.78142882511	2601.37047310085	0.606146683621566	0.142781651302269	0.341685023682729	2710.29511404411	2401.76118607817	0.174366098336895	0.673376095781318	0.927207635223759	2378.47755254246	4218.59400905556	-0.826707539861227	0.0462417027825348	0.199757869384221	2601.32831705489	3959.8455986922	-0.60619343927714	0.142751021636472	0.341660902635887	3532.08203894262
137800902	2623	1898	6385	3596	89.044949990063	96.2501955252957	174.681200823322	156.994458665697	4077.18209863135	2313.43447160581	0.817492574206962	0.0486455430051566	0.195564040275334	5866.04279915381	2855.05571493141	1.03884181021834	0.0124747070675946	0.0738095222353885	2272.32167957808	2190.91286911623	0.0526125047607268	0.899696167817712	1	3390.74969373654	2012.89277595068	0.75230328880148	0.0696200664648775	0.243999942470615	4923.7056264159	2461.31796565408	1.00029820292483	0.0161560453315748	0.0822350017804911	2190.78443623066	2272.45489232495	-0.0527816375920914	0.899371571864376	1	4377.16245114413	5245.51926686179	-0.261093081778319	0.526235470594247	0.756634435689881	2461.2780791312	4923.78541673562	-1.00034495860708	0.0161511633914947	0.0822101524845811	2855.05571493141
137795079	1050	4350	2066	689	33.6134457824181	208.02110625657	53.300135940926	28.3659017852373	781.204396838903	926.073440584835	-0.245426794580477	0.557848705054965	0.768319343502246	1898.07596214029	1142.89750238323	0.731793678907097	0.078766869092588	0.2482069771215	5207.88136776627	877.025079848877	2.56981104801748	4.09016798057136e-09	9.14277752881593e-07	649.669809753479	4613.31461993131	-2.82777485853486	1.61760118404481e-10	1.65766326944405e-08	1593.15473308402	5641.02858883022	-1.82396958035961	1.72617764347027e-05	0.000415798122299724	876.973665057343	5208.18666863765	-2.56998017804351	4.09016798057136e-09	9.14277752881593e-07	838.686800975013	1697.28711269468	-1.01696384112735	0.0153968416268435	0.101629816139332	5640.93717572903	1593.18055161653	1.82392282476049	1.72698794415438e-05	0.000415993305862797	1142.89750238323
137782041	691	489	388	360	31.894339893195	33.7162168551514	14.432499787044	21.3693694908584	408.181802618115	609.441136551062	-0.578193250799983	0.170946469377058	0.411002809580208	356.457906599991	752.137934966327	-1.07695864159171	0.0112885701325794	0.0685085110147975	585.452332789154	577.161300805068	0.0204976377341766	0.966896405959297	1	339.447832467886	518.604692289163	-0.611227809087974	0.151192481802871	0.374486135432565	299.182832372337	634.151428148851	-1.08334300694275	0.0110956280746132	0.0639747412666963	577.127463566458	585.486658018229	-0.0206667441220728	0.966896405959297	1	438.21946865719	318.742612750387	0.458982852849075	0.280628232031784	0.553085173365192	634.141150500178	299.187682016199	1.08329626202359	0.0110956280746132	0.0639747412666963	752.137934966327
137798625	3901	5914	4602	2177	156.168541277052	353.666017617793	148.469922263078	112.080399243286	2468.3096002466	3440.61018281846	-0.479131290129934	0.246288539402807	0.522222991605158	4227.95878219669	4246.11623269788	-0.00617753076333929	0.988668047361849	1	7080.31829622937	3258.39448830186	1.11961406908157	0.00714184411939282	0.0979290886336663	2052.74062827832	6271.9849966388	-1.61130723947476	0.000132467075001778	0.00244117895360419	3548.76415078412	7669.19637290347	-1.11171984173884	0.00753509486461966	0.047274000073679	3258.20348127201	7080.73336293441	-1.11978320685328	0.00713334922273817	0.0979290886336663	2649.91892457041	3780.71307901711	-0.512705782027929	0.214702312789293	0.515312579940562	7669.07209374705	3548.82166009023	1.11167308524451	0.00753756209410061	0.0472894790834009	4246.11623269788
137789316	2186	3266	10021	13426	88.8284722849015	198.249739046894	328.161298056625	701.620573125322	15222.5074340485	1928.00740891689	2.98093401230567	1.62950177005674e-11	1.62330887957942e-09	9206.52147847183	2379.3957412533	1.9520104790465	4.55053304257933e-06	0.00011998654362728	3910.10538880877	1825.89763577613	1.09853280992548	0.00840912824597908	0.107977938661441	12659.6919845471	3463.69909026259	1.86982169963715	1.05065409282326e-05	0.0003034560895393	7727.56833074758	4235.31638978081	0.867538190067844	0.0362227417741309	0.147848193837881	1825.79059952645	3910.33461157009	-1.09870194423557	0.00839929549903931	0.107851680657652	16342.4928562613	8232.63945582311	0.989186227852128	0.0170090322465703	0.109184242350459	4235.24775596609	7727.6935578401	-0.867584946508632	0.036212834993244	0.147807757924166	2379.3957412533
137795626	670	539	2266	917	7.00200501293436	8.41454792749811	19.0845438276975	12.3245362680192	1039.71245328849	590.919469625993	0.814980783499124	0.0527818598567148	0.208937397124576	2081.82066411512	729.280132937975	1.51316009802929	0.000358818939396924	0.0046984126202892	645.312850497273	559.620522417074	0.205435313393544	0.626050004094322	0.906073996456663	864.656467808575	571.631239022454	0.596956349713588	0.155665984491325	0.38227939976425	1747.38260578272	698.990556237295	1.32176799684668	0.00175177006764344	0.0161521815499353	559.587713391727	645.35068486571	-0.205604421258366	0.626050004094322	0.906073996456663	1116.21430664439	1861.59515457667	-0.737896938936968	0.0764918736812376	0.268237444218172	698.979227882934	1747.41092358751	-1.32181474812033	0.00175177006764344	0.0161521815499353	729.280132937975
137785535	4640	3009	7646	2362	261.382172694665	253.206342148068	347.109532125295	171.116352080641	2678.0639429501	4092.39645064964	-0.611741935042675	0.139014932663044	0.362147796041706	7024.55314423102	5050.49316739138	0.475975698919015	0.248090550551745	0.513088642126561	3602.42233835151	3875.6628106729	-0.105484004972061	0.798456689993143	0.985075031031189	2227.18155649706	3191.14264087776	-0.518824124364346	0.209589818216812	0.476993017174624	5896.11235656723	3902.04329441147	0.595532990152078	0.149206396901346	0.352783508921388	3875.4356203152	3602.63352414386	0.105314868453383	0.798774042932709	0.985466556909435	2875.10571291786	6281.481466716	-1.12746904189017	0.00679544586450831	0.0602599344694092	3901.98006122098	5896.2079047996	-0.595579746436659	0.149174666790716	0.352783508921388	5050.49316739138
137784303	786	512	678	629	20.9133111668836	20.3500098064265	14.5379848039108	21.5230857314242	713.175960710017	693.229629572052	0.0408743110131232	0.925557546804278	1	622.88772800115	855.542277412198	-0.457760306403676	0.27660248310896	0.525408236418648	612.988170984207	656.512440716163	-0.0990130798214407	0.815195537537868	0.992865197670662	593.094373345861	542.996903790263	0.127314804862939	0.766354533987418	0.919977826272394	522.813276587377	663.977427177242	-0.344660634126108	0.410977467106302	0.668075943277281	656.473952036348	613.024110417424	0.0988439707038944	0.815195537537868	0.992754805720732	765.653246269262	556.989290357009	0.458882041159737	0.2766422173358	0.547303757195472	663.966666203938	522.821750172601	0.344613885944404	0.414714262684805	0.672983372899793	855.542277412198
137795398	3685	2382	3526	3265	77.9992006179636	75.3162737590307	60.1463436030208	88.8770195018918	3701.89189647732	3250.10161195441	0.187762470492354	0.649070084514536	0.840238616817962	3239.41228615801	4011.00741280749	-0.308216172020061	0.454867338293315	0.724881013598058	2851.77147178122	3077.97505979616	-0.11013341208969	0.790122846689224	0.982651929123092	3078.64187088285	2526.18974683093	0.285323392832925	0.489688006005323	0.722423872024065	2719.01820049847	3088.96068370157	-0.184006243947064	0.656016677861577	0.813799251131989	3077.79462867808	2851.93865298373	0.109964277038058	0.790439017862043	0.983045141664921	3974.2606843991	2896.73581651421	0.456227786805949	0.269079335019664	0.541365403156875	3088.91062635312	2719.06226371908	0.183959488319308	0.65609861719129	0.813900898189768	4011.00741280749
137804490	3815	2228	5358	4166	172.302808545183	150.316761080357	195.018039826747	241.975121559554	4723.4522352138	3364.75954812411	0.489315303276506	0.23568669902495	0.514276849395962	4922.51375519241	4152.50809144569	0.245410057652863	0.551435429191144	0.756845505884003	2667.40108341212	3186.56082695536	-0.256569764937318	0.534438715765384	0.851448327822291	3928.2163373018	2362.86798337375	0.733309849087685	0.0766641657873014	0.25191944256041	4131.7455057143	2889.25618263305	0.516054208764936	0.211588961562231	0.452094477194756	3186.3740307052	2667.55745646969	0.256400630088043	0.534708377603788	0.852001870802196	5070.98120339476	4401.79747507094	0.204156781619881	0.620193131718745	0.840169260271284	2889.20936145635	4131.81246227013	-0.516100964578432	0.211547749608362	0.452094477194756	4152.50809144569
137795490	633	589	626	867	34.6602274420295	48.1767391756162	27.6233467369579	61.0520754917357	983.022090115412	558.286056421447	0.816038867913854	0.0521772680185845	0.207035826858894	575.114105102951	689.006862682346	-0.260585909880613	0.536509226085113	0.74877176337123	705.173367858438	528.715341347864	0.415331399951204	0.322460095101012	0.710155062866811	817.510270895753	624.657785729051	0.388122982881475	0.355315690582613	0.627482130333122	482.714026540998	763.829683568308	-0.661845034553972	0.116202338092662	0.312462342249738	528.684343936298	705.214711365995	-0.415500508534952	0.322460095101012	0.710013794702326	1055.3530117609	514.269197626858	1.03688683759772	0.0141360302982349	0.0957383366379571	763.81730450836	482.721850315806	0.661798286009292	0.116202338092662	0.312462342249738	689.006862682346
137783352	937	773	887	666	68.8509194338501	84.8484778814763	52.5252389207034	62.9358380089252	755.126829671021	826.409233754962	-0.130155613611749	0.758958189778451	0.917026317443595	814.900942618445	1019.90075840874	-0.323665328397043	0.438884404980693	0.70846292511986	925.460069828727	782.638988407107	0.241737607984791	0.563350076339207	0.871398585813209	627.982559135769	819.795477460722	-0.384452575329315	0.359497348360205	0.632930061780611	683.981412184971	1002.43766796203	-0.551326311467616	0.186799574713253	0.413200882049299	782.59310638328	925.514326966907	-0.241906725948354	0.563350076339207	0.871398585813209	810.690605043634	728.691199171462	0.153757357097118	0.715526481666865	0.907036497920392	1002.42142230607	683.992497508699	0.551279560534187	0.186799574713253	0.413200882049299	1019.90075840874
137796052	4778	3539	3684	2815	213.417426229137	236.13409785762	132.610409947668	161.702140460424	3191.67863065102	4214.11025978767	-0.40090751424113	0.331203655389531	0.604160643340436	3384.57060064083	5200.70158009144	-0.619709950730991	0.133550358736918	0.348299651239356	4236.94380422578	3990.93077883528	0.0862855471298377	0.834515467858894	1	2654.32609961175	3753.22403454681	-0.499760380552771	0.226345811369914	0.499473097538963	2840.85821929292	4589.33800459937	-0.691918297611274	0.0943703077529491	0.264581515152671	3990.69683164504	4237.19218688017	-0.0864546842216493	0.834194565534413	1	3426.50903761514	3026.53916922872	0.179048865303936	0.664500971797612	0.873296475970328	4589.26363393482	2840.90425693872	0.691871541575117	0.09439238217516	0.264581515152671	5200.70158009144
137803547	3784	2801	6176	2801	168.7529875005	186.59837602163	221.963668027458	160.644953806443	3175.80532904616	3337.41804026868	-0.0716165606020109	0.862769411097167	0.988397691643405	5674.02958573129	4118.7656219244	0.462154008210848	0.262329969897674	0.513088642126561	3353.4025931928	3160.66729786439	0.0853798890160448	0.836533753257276	1	2641.12516450507	2970.55220713107	-0.169565839522513	0.681594213590614	0.86161869403056	4762.53750061088	3632.31254009248	0.390846387350144	0.343272062082591	0.600165904004828	3160.48201945342	3353.59918097133	-0.085549024783114	0.836212935747832	1	3409.46787526716	5073.81736377535	-0.573519922288739	0.164905178589808	0.432847714063517	3632.25367783522	4762.61467919091	-0.390893143482176	0.343214446083059	0.600065170032379	4118.7656219244
137784709	3741	2983	4590	3466	125.496482774819	149.482897701156	124.088288625793	149.529210840697	3929.78715519067	3299.4927229204	0.252189807851863	0.540875348246907	0.755194634224078	4216.93410008535	4071.96155129797	0.0504739729985547	0.90302255149357	1	3571.29487020889	3124.75046718897	0.192686132212189	0.640569167873384	0.907300413257103	3268.16958204294	3163.5688366596	0.0469324573739857	0.910113996091412	1	3539.51047848121	3868.32695012642	-0.128138622595556	0.756238639802738	0.893209624017325	3124.56729416784	3571.50423124952	-0.192855268171118	0.640275526961466	0.906884501074478	4218.92308657067	3770.85459653865	0.161966345464808	0.694507044601999	0.897166448812961	3868.26426330258	3539.56783783097	0.12809186655691	0.756324991472443	0.893311615820402	4071.96155129797
137805259	1543	1060	4318	1233	29.0024137727617	29.762437200844	65.4071339872113	29.8047121378753	1397.99554792814	1360.89161587186	0.0387820668409347	0.927301619169338	1	3967.04130555865	1679.51161504798	1.2399687925881	0.0030353912432734	0.0252018213289465	1269.0594333688	1288.81572379885	-0.0223184300109582	0.959260435734772	1	1162.62043208432	1124.16785508124	0.0485298396202098	0.909250768441003	1	3329.76057292331	1374.61424551991	1.27635149250836	0.00233565818118661	0.0203798808528622	1288.74017047037	1269.13383296126	0.0221493041735578	0.959585854914155	1	1500.85768869409	3547.3956603454	-1.24092861792361	0.00303924534108015	0.0344558250313338	1374.59196881562	3329.8145332626	-1.27639824684725	0.00233481659606929	0.0203798808528622	1679.51161504798
137786532	3191	1450	4631	1646	93.9361038531573	63.7629130404154	109.863842233081	62.3145132065101	1866.25794608264	2814.40145445853	-0.592661158937375	0.152509290464759	0.379867918965864	4254.60176396571	3473.30483396671	0.292710950632027	0.477767512937349	0.724881013598058	1735.97145795252	2665.34914449049	-0.618566844914327	0.135679301751881	0.513272461194675	1552.04801801057	1537.77491854783	0.0133369602377508	0.976083279913589	1	3571.12719218245	1880.35941510389	0.925353955475599	0.0260877907246392	0.115933227954442	2665.19290087424	1736.07322882257	0.618397713054465	0.135785650496626	0.513444469392126	2003.5719800851	3804.53774500652	-0.92512379857012	0.0260508233508684	0.141592640713441	1880.3289428991	3571.18506388307	-0.925400710550785	0.0260803551558305	0.115913834511236	3473.30483396671
137788766	3082	3500	4354	3468	90.9161012828682	154.230626356477	103.507270782683	131.565159041993	3932.05476970518	2718.26518487615	0.532567535108231	0.197349447280297	0.45612953480725	4000.11535189342	3354.66195725482	0.253871205113657	0.538182450415021	0.749512963004456	4190.25260202603	2574.30415505439	0.702814698661832	0.0894612927080971	0.402741281969497	3270.05542991516	3711.86332822071	-0.182817869186437	0.657724598859402	0.843207088330801	3357.52158983832	4538.76348820251	-0.434872982346856	0.291785712783997	0.541454550166147	2574.15324835655	4190.49824755284	-0.7029838345426	0.0893848825775858	0.402566683613086	4221.35753833342	3576.97110778445	0.238948768643109	0.562195105220281	0.787913478144425	4538.68993708794	3357.57600004665	0.434826226205135	0.291837452451462	0.541550561304271	3354.66195725482
137794555	3218	4629	4660	6833	276.167160047979	593.427384466887	322.289513040112	754.13839396303	7747.3161896026	2838.21502582211	1.44866567228349	0.000552364235554941	0.00731796879813265	4281.24474573467	3502.69343645472	0.289561602257853	0.482500776592964	0.724881013598058	5541.90304493846	2687.90157306471	1.04385545947466	0.0120633388344777	0.138471680874116	6442.99447466735	4909.20274979441	0.392236436529677	0.34097902758751	0.611220375592129	3593.49023358029	6002.83089821517	-0.740224114341644	0.0734574009932385	0.22606889479781	2687.7440074595	5542.22792679938	-1.04402459620904	0.0120497231547686	0.138471680874116	8317.32262718886	3828.36241099564	1.11935805936942	0.00713231465124368	0.0602599344694092	6002.73362217957	3593.5484676754	0.740177357968223	0.0734753984880638	0.22606889479781	3502.69343645472
137804045	623	394	229	333	32.4524597946348	30.6584506956581	9.61322970228399	22.3078360619331	377.569005578649	549.466215002496	-0.541210938968256	0.202923294365693	0.466637261683961	210.380862823765	678.122195042011	-1.68789038274075	0.000105550632181757	0.0017692369391395	471.717347738587	520.362589683346	-0.141648132226537	0.74485839155963	0.955483967885096	313.988885806024	417.854253388611	-0.412104396955378	0.335885091600094	0.604640488939605	176.571627650444	510.957081709606	-1.53207500836526	0.000438551571672463	0.00548140736638171	520.332081897112	471.74500560189	0.141479032499612	0.74485839155963	0.955595668138531	405.354366970295	188.117692458762	1.10686475760897	0.0107410902758641	0.0821305692951932	510.948800402145	176.574490378314	1.53202826967971	0.000438551571672463	0.00548140736638171	678.122195042011
137796295	7	6	2	1	0.141918098466631	0.181712750628105	0.0326771372745575	0.0260731426259481	1.14513511380301	6.16365188933934	-2.32393837027559	0.15069115124609	0.376128893871984	1.83030275810667	7.62664915373533	-1.98072085061023	0.143685221306379	0.353896485576322	7.19944042864425	5.8324927927374	0.291420341834132	0.999999999999998	1	0.937920039933566	6.36826738985041	-2.60324949496253	0.15069115124609	0.373660894032876	1.52145069588334	7.80467628189424	-2.24820456035245	0.0922986509761439	0.261474703897055	5.83214560830739	7.19986710255759	-0.291586374508647	0.999999999999998	1	1.23534706546535	1.62703681143361	-0.398172691737363	1	1	7.80454857262464	1.52147689008157	2.24815951884234	0.0922986509761439	0.261474703897055	7.62664915373533
137793725	0	0	8	0	0	0	0.195678181047003	0	NA	NA	NA	NA	NA	7.34280405900967	1.38777878078145e-17	5.90712362873217	0.0226768237312078	0.10889589907348	NA	NA	NA	NA	NA	NA	NA	NA	NA	NA	6.1488206635886	1.38777878078145e-17	5.70124377047287	0.0409645848047624	0.151464393792649	NA	NA	NA	NA	NA	1.38777878078145e-17	6.55667591522441	-5.77076842797602	0.0226768237312078	0.127594779469398	1.38777878078145e-17	6.14892180175077	-5.70126087167123	0.0409645848047624	0.151464393792649	1.38777878078145e-17
137785893	5129	2569	5044	3301	126.997468344759	95.0212802055401	100.649519466435	105.114232987995	3742.70895774028	4523.6866873666	-0.273415363262897	0.507142574200975	0.727039632348988	4634.03457329082	5582.75341239032	-0.268697403918472	0.51410790127794	0.728931536079311	3075.64980046013	4284.11235000867	-0.478101185592495	0.24683078137746	0.640922831770331	3112.58713258346	2724.50903102455	0.192114612012677	0.641884115718662	0.83135593300911	3889.60774721843	3331.45900630828	0.223480886016104	0.588038631072355	0.763356372865466	4283.86121696172	3075.83010583859	0.477932049446104	0.246997419712769	0.640922831770331	4018.0808161336	4143.83385027439	-0.0444699740568208	0.914623493779301	1	3331.40501932271	3889.67077991658	-0.223527641960684	0.587960474315954	0.763293351908391	5582.75341239032
137782963	2865	2534	4035	3611	120.924085373629	159.767781254507	137.247988255262	196.005974870827	4094.18920748962	2526.8746298174	0.696186992456684	0.0925313234072044	0.285472310689085	3707.04255242268	3118.46467058417	0.249429688327447	0.545473985355084	0.751440119619886	3033.74743948149	2393.04945127794	0.342218946868576	0.40742658171523	0.804786898021084	3404.89355277802	2687.39044842179	0.341394381754191	0.408287511039983	0.681618842654295	3111.5281343615	3286.0716197329	-0.0787178609172324	0.849214412409242	0.962694036600984	2392.90916945433	3033.92528846338	-0.342388081382993	0.407194987377302	0.804578579450477	4395.42083936346	3314.89978184545	0.407010454969329	0.323762933192604	0.610135781349292	3286.01836824091	3111.57855823035	0.0786711051228572	0.849303380057443	0.962794892901963	3118.46467058417
137781667	139	74	326	131	1.66490922694978	1.32404238608707	3.14678900028643	2.01790488847757	148.539919142123	122.585862883911	0.276578159236651	0.548856392459161	0.759398537621402	299.497047406069	151.304273370117	0.984605038917107	0.0260095749513263	0.12117167451104	88.6099501425084	116.089355606257	-0.38966046846014	0.422163239167853	0.824195231738469	123.51824322278	78.4843484964901	0.65356082297966	0.167805914492236	0.405731389725991	251.372179039661	95.9864750004897	1.38827904240324	0.00225817739733919	0.0200491219752711	116.082545653414	88.6151494536811	0.389491538029719	0.422163239167853	0.824195231738469	159.474684312844	267.807112255741	-0.747662701527514	0.0913071958421476	0.298254590107167	95.9849182344984	251.376253910644	-1.38832575467945	0.00225817739733919	0.0200491219752711	151.304273370117
137801589	3130	5556	3777	2297	45.2137876119594	119.890065651741	43.9691227229232	42.6718217712819	2604.36647119298	2760.60042285809	-0.0840570957971761	0.83940085428242	0.973566342282429	3470.01188701192	3406.90836167862	0.0264824697264632	0.94952232572766	1	6651.71700445606	2614.39736141296	1.34719596659619	0.00128488529090314	0.0344091652598096	2165.89150063765	5892.31492320098	-1.44381657695457	0.000581799150253061	0.00772327806601067	2912.57417970842	7204.9482484942	-1.30664312800918	0.0017699521296541	0.0163064631502695	2614.24410451252	6652.10694573373	-1.34736510361008	0.00128313360778023	0.034362255271435	2795.98603053486	3102.94240847647	-0.150289840872466	0.716177432399422	0.907036497920392	7204.83149238621	2912.62137951588	1.30659637167436	0.00177060502024941	0.0163124781922896	3406.90836167862
137794202	198	395	373	732	4.29846340948594	12.8097173824268	6.5257606247878	20.4367937410405	829.958109327375	174.622939275872	2.24788539374897	3.94893732291328e-07	1.5897973555686e-05	342.677053616737	215.523815832579	0.668771242740228	0.124140380771425	0.338215913547815	472.914558120449	165.370613791319	1.5150080607383	0.000554249613391038	0.018013934764012	690.215539154212	418.914784325386	0.720248712753441	0.0890991774065249	0.282934399149304	287.615739204458	512.253864331944	-0.832284224340741	0.0519066391698707	0.182696428041888	165.360915063206	472.942286166558	-1.51517712529853	0.000554249613391038	0.018013934764012	891.027514994877	306.419508015927	1.53948318362835	0.000329765487953221	0.00657175508135347	512.245562010362	287.620401403223	0.832237481034394	0.0519066391698707	0.182696428041888	215.523815832579
137796937	667	410	856	455	13.8039777950136	12.6752543637084	14.2766543890269	12.1099807171354	515.893494911334	588.273517206504	-0.189426724377515	0.657757886362858	0.84637031439165	786.420513692785	726.014732647726	0.115310325323013	0.786995118520079	0.928966335219582	490.872713809376	557.114696929889	-0.182666637221134	0.669582752553063	0.923553694586791	429.025607402593	434.822748374061	-0.019325179160067	0.968422239912463	1	660.076090936449	531.705603581651	0.312050096475866	0.46149317809661	0.692329158725306	557.082034792149	490.901494597558	0.18249753539752	0.669582752553063	0.923670011173011	553.855934917496	703.22345210643	-0.344482578030545	0.41499709467334	0.707263373952375	531.696986048254	660.086788873089	-0.312096844167922	0.46149317809661	0.692329158725306	726.014732647726
137800037	2051	1411	1582	1314	83.8835212518547	86.2049918047636	52.1424862325318	69.1130397480658	1489.83393599743	1808.93955197382	-0.279990214501191	0.499788146229722	0.727039632348988	1453.41378320231	2232.45272877507	-0.619129450137039	0.135678708641413	0.348299651239356	1689.28025556676	1713.13549265812	-0.0202548188117102	0.962585348736434	1	1238.99727098906	1496.41421220691	-0.272301118751107	0.512474076973675	0.72506816180856	1219.92327984492	1829.78489830329	-0.584793730271781	0.159279479282092	0.368139482729454	1713.03506635311	1689.37928930911	0.0200856889297046	0.962911628272282	1	1599.45298569323	1299.66165057597	0.299383994301442	0.471031486700334	0.741508126749076	1829.75524564853	1219.94305013864	0.584746976386179	0.159312673633077	0.368216204170635	2232.45272877507
137793227	85	58	113	100	1.53266648616469	1.56225217328519	1.64203134148855	2.31890187753982	113.391885089924	74.9586950173531	0.596008608968599	0.214851431522959	0.484065946036942	103.808922472036	92.5270616460531	0.165982269670072	0.749654836683327	0.907332184956586	69.4545597971463	70.9844499278124	-0.0320006599718844	0.965596008172737	1	94.2875977015481	61.5158521169298	0.615285992729621	0.220189462816885	0.488443750715586	87.1193577349231	75.2378981260007	0.212008100099595	0.675988935859179	0.832679432618097	70.9802839237364	69.4586361655789	0.0318318142329255	0.965596008172737	1	121.740657401973	92.8189667957986	0.390419313418026	0.422669015215743	0.71596488450361	75.2366775934986	87.1207708970867	-0.212054786438655	0.675988935859179	0.832679432618097	92.5270616460531
137796260	475	376	721	685	6.9679799315481	8.23939901184364	8.52359507343248	12.9228257954929	776.669167767449	418.932561146943	0.890330627384775	0.0357750075688952	0.157080097133679	662.392839198687	517.029113710765	0.357400787461755	0.395375359164086	0.665596457800047	450.16756080474	396.741863370567	0.182105331533336	0.674403993828287	0.928333158778588	645.898113994305	398.764696522108	0.6956252269055	0.100985426193658	0.3046231631949	555.97227145042	487.614994375395	0.18934961437438	0.658832217211911	0.81639167343212	396.718602038206	450.193955377481	-0.182274424900683	0.674403993828287	0.928333158778588	833.817897337992	592.315520668378	0.493212077104589	0.240862169517289	0.533884225698168	487.607091322143	555.981282378918	-0.189396360866148	0.658832217211911	0.81639167343212	517.029113710765
137785995	1328	722	1186	985	37.5351500369274	30.4839813534188	27.0146306157786	35.8038680973551	1116.81134715078	1171.26502847268	-0.0687012503600875	0.87084244755082	0.994935524508852	1089.59927284474	1445.49126171544	-0.407705236739322	0.32699552355172	0.584231327583355	864.40234287999	1109.23156912461	-0.359785871852409	0.390596784501045	0.792113790157367	928.775295591546	765.708399878898	0.278510214248183	0.506547209354175	0.722423872024065	914.552088222239	936.301759740674	-0.0338352982612427	0.937994513451538	1	1109.16654274454	864.453020696797	0.359616751608414	0.390596784501045	0.792113790157367	1198.98566754634	974.331725499452	0.299251434846197	0.472965066051934	0.741508126749076	936.286585804192	914.566909957273	0.0337885468008421	0.938083963513407	1	1445.49126171544
137796493	712	479	690	522	23.8990557676127	24.0176588093996	18.6648327707119	22.533304675257	591.858582552365	627.962803457492	-0.0854592305306437	0.843145069884986	0.975463770345892	633.912410199555	774.9957369891	-0.289823988550338	0.491043001078055	0.724881013598058	573.480229196733	594.70207915644	-0.052487309069776	0.906157662062131	1	492.201511613533	507.99938293861	-0.0455378827425563	0.917964001856784	1	532.066949602878	621.183602420206	-0.223255285857858	0.598576163304101	0.77164603036991	594.667213704546	573.5138525979	0.0523182026819745	0.906157662062131	1	635.41007267013	566.847773252456	0.164613619270253	0.700567591884598	0.898289495763633	621.173534912686	532.07557314436	0.22320853797375	0.598576163304101	0.77164603036991	774.9957369891
137802999	2704	1781	5079	3250	73.6738585175002	72.4878229278334	111.521654718661	113.879021358818	3684.88478761764	2384.8751857227	0.62766891600433	0.129200906245968	0.362147796041706	4666.1898961145	2943.22152240341	0.664832082020207	0.107892507336477	0.30721167831089	2132.24807268299	2258.57015489045	-0.0830497590399182	0.841725140088719	1	3064.49801184089	1888.81065694876	0.698142239147966	0.0921580781109923	0.285492634109542	3916.59762475991	2309.59441582164	0.761952986247263	0.0660472957419836	0.217559598770592	2258.43775603803	2132.37307404692	0.0828806264459173	0.842045810012017	1	3956.00229617609	4172.58775749818	-0.0769086076978912	0.852409499002575	0.999458001136783	2309.55698794877	3916.66109483072	-0.761999741724832	0.0660308467387389	0.217505415802072	2943.22152240341
137787169	170	411	7157	8868	1.60913357766531	5.8113817659994	54.5944451513662	107.949962856954	10054.6139573658	149.927378623332	6.06617789684039	8.41899562068325e-32	7.35237363704746e-29	6575.29734824544	185.04674510942	5.15021018975171	2.99322244850755e-25	2.88072717148448e-22	492.06992418614	141.982900021062	1.7920682965182	4.99120463461076e-05	0.00310617411152794	8361.84468439693	435.883279310451	4.26143364274394	1.74800855435563e-19	6.60928062017568e-17	5519.02521064879	533.002386192831	3.3719760892472	1.06260153240308e-13	1.72568253752421e-11	141.974572238334	492.098775157125	-1.7922373535856	4.99120463461076e-05	0.00310617411152794	10794.3772938426	5879.7483059667	0.876433918724272	0.0342101826266205	0.170225803585902	532.993747645314	5519.11464816007	-3.37202283976634	1.06260153240308e-13	1.72568253752421e-11	185.04674510942
137796684	532	355	784	352	12.1199195994908	12.0812220931319	14.3938983923418	10.3129854938658	399.111344252665	469.205657788762	-0.233433027143026	0.585982425181035	0.79337218771087	720.272420661342	579.071719425233	0.314771884302665	0.455549175330682	0.724881013598058	425.026142555397	444.352548944865	-0.0642358179796201	0.887293670172437	1	331.904440870368	376.49354683249	-0.181752792570883	0.679360566051772	0.860084125015319	604.554054138788	460.382558801961	0.393071289252042	0.354212551685225	0.612534510977262	444.326496748783	425.051063289037	0.0640667239142446	0.887293670172437	1	428.481660794123	644.072555492675	-0.587946207125079	0.164445357631351	0.431926106159528	460.375097045333	604.563852337721	-0.393118035618502	0.354212551685225	0.612534510977262	579.071719425233
137790573	4536	2968	5557	2274	214.426893335202	209.587082768343	211.700004763973	138.245277562728	2578.28890426266	4000.67010173217	-0.633812897502849	0.125456792429023	0.357201521802903	5105.33973352887	4937.29262448642	0.0482897044145801	0.90706159407524	1	3553.33671551096	3788.79419698163	-0.0925732239068508	0.822797798530809	0.999013888405714	2144.20425010247	3147.66087268756	-0.55380547158511	0.180665897732024	0.42712409845443	4285.20223798913	3848.8752130383	0.154937547432704	0.707212577103652	0.857281682033367	3788.57209872962	3553.54502381021	0.0924040874857444	0.823117550579909	0.999512919235226	2767.98983522778	4565.28397612442	-0.721854998433839	0.0811854909843285	0.280370174432896	3848.81284142599	4285.27168132102	-0.154984303570345	0.70712813493465	0.85725664294427	4937.29262448642
137804020	3160	2071	4391	1881	106.131642802202	103.904010669938	118.848992523293	81.2456722438038	2132.70265184156	2787.05994659623	-0.38605419637146	0.350481063815959	0.627109774232086	4034.10812173737	3439.56236444333	0.230022579108838	0.577009459134206	0.781412082966809	2479.43906404862	2639.45561538595	-0.09023944473783	0.827799388171961	1	1773.63514310106	2196.36462711779	-0.308381568733245	0.456377364115723	0.722423872024065	3386.0537461111	2685.66133402796	0.334335560983931	0.418170072956022	0.676833834630545	2639.30088960888	2479.58441841294	0.0900703107929108	0.828119117988107	1	2289.62006300642	3607.36809542958	-0.655827634943682	0.113181831566662	0.345987966673182	2685.61781206534	3386.10861868483	-0.334382316592077	0.418105020292786	0.676825927942661	3439.56236444333
137789308	2010	1489	1406	1282	53.0575382180657	58.7137939621004	29.9096011894979	43.5203821463054	1453.55210367775	1772.77820282227	-0.286426257725879	0.490073767354967	0.727039632348988	1291.71844531724	2187.82559165026	-0.760136632170027	0.0675431164738874	0.230444742143848	1782.66266032673	1678.88921214402	0.0864953223527341	0.835686979344215	1	1208.82370500338	1579.13562488783	-0.38548597042109	0.353502585267007	0.626196421236305	1084.20275065873	1930.9339318794	-0.832549614065956	0.045724233378145	0.164067592111883	1678.79079330367	1782.76716832448	-0.0866644525129202	0.835367323697414	1	1560.5017572596	1155.07057301201	0.433953709532898	0.296431886745458	0.577156304180698	1930.90264012459	1084.22032159299	0.832502860295129	0.0457362648392013	0.164110763373581	2187.82559165026
137792675	0	3	1	2	0	0.0884537710955874	0.0159065118465922	0.0507673299007674	2.27885972628865	1.38777878078145e-17	4.26934373876731	0.509803921568627	0.727039632348988	NA	NA	NA	NA	NA	3.60790619854606	1.38777878078145e-17	4.91646471920676	0.264705882352941	0.640922831770331	1.88085776115882	3.18672025003422	-0.717602056936205	1	1	0.750427299066666	3.91441738453916	-2.1688788288665	0.398816130225675	0.653691191739563	1.38777878078145e-17	3.60812233178642	-4.91656105363751	0.264705882352941	0.640922831770331	2.45242146039954	0.8055373104273	1.43738599125991	1	1	3.9143527232736	0.750440973005363	2.16883531810736	0.398816130225675	0.653691191739563	NA
137789939	3048	1997	3632	1211	90.3831444123188	88.4595971150114	86.7945761898008	46.18173699144	1373.05178819952	2688.27772463824	-0.969249470532357	0.020067776366566	0.108645429227288	3336.79697815324	3317.65408745441	0.00830629129748252	0.984753351016783	1	2390.84550076	2545.90480054902	-0.0906708282936278	0.827055640911561	1	1141.87610546611	2117.88533818013	-0.89113621741565	0.0325379761280474	0.150921703994941	2800.75897260455	2589.69943081659	0.113051807263145	0.784890449730481	0.914188514083473	2545.75555857801	2390.9856616001	0.0905016946508533	0.827375245237865	1	1474.07871912276	2983.81907846395	-1.01731078955092	0.0147165077311366	0.0981014754874545	2589.65746389756	2800.80436043953	-0.113098562692304	0.78480326066345	0.914086962021448	3317.65408745441
137790936	364	329	1952	882	4.35255389007186	5.87669403065966	18.8103488558075	13.5632883653982	1000.02919907121	321.03231896438	1.63881271619864	0.000136594569462915	0.00241927948067468	1793.34148200069	396.209302183927	2.17799473254874	5.60121911412185e-07	1.93099938952219e-05	393.898672059116	304.02631512698	0.373369273763125	0.384338350899153	0.788354481871958	831.654129970947	348.919742433681	1.25281825616684	0.00332297062371493	0.0301625603386045	1505.24484553083	426.666209376777	1.81862769362681	2.39865497264204e-05	0.000544241703116273	304.008488632866	393.921768039384	-0.37353835667693	0.384338350899153	0.788354481871958	1073.61140023612	1603.63152875482	-0.578854205485647	0.164398386103366	0.431926106159528	426.659293987478	1505.26923947814	-1.81867444147078	2.39865497264204e-05	0.000544241703116273	396.209302183927
137795448	0	1	4	3	0	0.0601410310216982	0.129780880190507	0.155328572890141	3.4125951970147	1.38777878078145e-17	4.82915070550803	0.264705882352941	0.522222991605158	3.66783425286509	1.38777878078145e-17	4.93096655077486	0.13984461709212	0.348299651239356	NA	NA	NA	NA	NA	2.8238156661399	1.06572368485927	1.31718212340038	0.639289678135405	0.828953824062271	3.06396966450785	1.32120475933463	1.17699903708269	0.639289678135405	0.798686093885514	NA	NA	NA	NA	NA	3.66954030926036	3.27030706326626	0.146952227090065	1	1	1.32118210273078	3.06402083976603	-1.17704263659145	0.639289678135405	0.798686093885514	1.38777878078145e-17
137794414	2106	1986	1602	1794	58.5332738858604	82.4552099173011	35.882378591604	64.1239880465069	2034.06142036027	1857.44867887998	0.131016907685651	0.752291234728685	0.911209045969781	1471.78825341264	2292.3184005265	-0.639182288134222	0.123477706389406	0.33664873255223	2377.67618729685	1759.07562504629	0.434687164126869	0.293718048594576	0.677126771876911	1691.60076062503	2106.21949793253	-0.316238182609887	0.445156747384671	0.720205819646115	1235.34606722052	2575.43482357958	-1.05979100570181	0.0111377048186566	0.0641844474923507	1758.97250580085	2377.81557612659	-0.434856296239295	0.293530614390114	0.676565829001456	2183.72141106387	1316.09245482595	0.730446168395351	0.078828225858159	0.274578585746492	2575.39308781567	1235.36608744146	1.0597442512338	0.011141201234927	0.0642045966658268	2292.3184005265
137792098	3780	3114	3823	1942	226.906765434076	279.234234262021	184.941427963054	149.91963201788	2201.86489459691	3333.89010377119	-0.598464626225687	0.148147023990662	0.375678615895909	3512.27316844235	4114.41175488939	-0.22826824493562	0.579849693605631	0.784706364126018	3728.12942122932	3157.32619733649	0.239727326035832	0.561165025556876	0.869053307777448	1831.15350322539	3302.4983886814	-0.850755343537059	0.0405047666993114	0.1667941312779	2948.04659023295	4038.20545401155	-0.453920760352462	0.271470928505461	0.513993096950736	3157.14111477574	3728.34797621134	-0.239896462167334	0.560888582166307	0.868572407813878	2363.87084193524	3140.73325799478	-0.40994966151437	0.321227910181131	0.609071119602512	4038.14001434034	2948.09436487306	0.453874004394746	0.271520152300355	0.514079598649988	4114.41175488939
137794198	8	7	45	48	0.323229010589852	0.422486459378212	1.46523445663801	2.49410779717616	54.4338753858848	7.04565753912049	2.92545934346975	1.16813096372833e-05	0.00031426044623715	41.3356921969537	8.71511001746225	2.23110866728118	0.00081268383033984	0.00926523746949142	8.39664397523491	6.66780244979683	0.321414176865601	0.999999999999998	1	45.2555391502659	7.42879151152409	2.58795772000315	0.000162827573117695	0.00293060610729655	34.6816477783657	9.10146473006188	1.92055553111654	0.00701326971967909	0.0453925610337572	6.66740631779182	8.39714083722189	-0.321580621471491	0.999999999999998	1	58.4448213875055	36.9540924116155	0.658550566323213	0.227066071445416	0.533884225698168	9.10131600292648	34.6822112145753	-1.92060184275949	0.00701326971967909	0.0453925610337572	8.71511001746225
137790962	1939	1283	3196	1603	35.631051034716	35.2185838699002	47.3294936477327	37.8824434295584	1817.50423395215	1710.15732989398	0.0878062604698826	0.833165213702563	0.968497812075038	2936.23352804702	2110.54445174897	0.476335966200463	0.24945227856215	0.513088642126561	1536.03733482208	1619.58467758081	-0.0764324512042455	0.855115738640456	1	1511.50228873425	1360.66625292672	0.151666654108418	0.715786881503663	0.880786544933023	2464.54221176192	1663.79674039454	0.566839191830412	0.171597363525017	0.388468251618618	1619.48973508171	1536.12738517085	0.0762633223341126	0.855436745151134	1	1951.23126700611	2625.62754811919	-0.42827586883199	0.300705908507564	0.582420400849649	1663.76977754503	2464.58215118311	-0.566885946395238	0.171562184006634	0.388441945996346	2110.54445174897
137791444	3290	1678	3459	1533	36.8180734996109	28.0512053514822	31.1953589954507	22.0628165619113	1738.13772582231	2901.7178827901	-0.739337793570399	0.0748113284445695	0.247497834744709	3177.85781102801	3581.06304308892	-0.172320901695377	0.676314399892205	0.857133674015318	2008.93541015612	2748.04138259287	-0.451967890140664	0.274677503444461	0.650436802866879	1445.49761316454	1779.5759709861	-0.299935039068595	0.46969638248601	0.722423872024065	2667.35186340477	2176.02582056888	0.293724546775098	0.477568112794683	0.692329158725306	2747.88029168375	2009.05318269571	0.451798757225216	0.27485672789257	0.650443005003015	1866.02545498968	2841.69262263579	-0.606770940377939	0.143078231634527	0.397584723397114	2175.9905571486	2667.39508936914	-0.293771301906421	0.477497979659577	0.692329158725306	3581.06304308892
137784257	2453	1686	2518	2305	166.249192237093	170.692317357634	137.528271551509	200.903064898881	2613.43692925559	2163.49717035473	0.27255609616538	0.509748058272383	0.727039632348988	2313.33898856891	2670.01636591057	-0.206853272893933	0.616875124913	0.818978137443412	2018.51309268424	2048.91609646792	-0.0215881713396511	0.959689373356749	1	2173.4348921281	1788.06021843965	0.281570964916573	0.496544217443752	0.722423872024065	1941.70972509885	2186.40008039815	-0.17118918934861	0.679513245485969	0.834695555949071	2048.79598721648	2018.63142668591	0.0214190394567571	0.960015989482127	1	2805.7238375979	2068.62328718197	0.439659829271957	0.287694781978708	0.564924101301652	2186.36464886505	1941.74119198676	0.171142434504855	0.679596191950853	0.834695555949071	2670.01636591057
137800107	2152	1589	5661	7475	155.11542541745	171.092521595313	328.836592734011	692.911158422917	8475.22044853437	1898.01994865237	2.15867316364476	4.80472837690975e-07	1.88747686031337e-05	5200.88697848795	2342.38787144476	1.15074198690027	0.00578395908961309	0.0413872016889353	1902.38369200851	1797.49828121824	0.0817888262969572	0.844422736125399	1	7048.35164157347	1685.18871806358	2.06429977322121	1.39190316620943e-06	5.26283386809875e-05	4365.4007312327	2060.61217991977	1.08302012522858	0.00936525402456627	0.0564272857645131	1797.39290969536	1902.49521828239	-0.0819579572256991	0.844102201884228	1	9098.78164244669	4650.72415757624	0.968191887050518	0.0195572979809352	0.120342082627175	2060.57878675465	4365.47147418625	-1.08306688057604	0.00936225764477355	0.056409232054664	2342.38787144476
137798989	684	584	539	531	12.1101925372119	15.4455081842667	7.69056017802438	12.0904677836426	602.062848029905	603.267247578193	-0.00293304431211388	1	1	495.185158922566	744.518667624187	-0.588184258137951	0.163222026568458	0.386439357285592	699.187316135482	571.314374679967	0.291268482766617	0.489064982944993	0.826990592740646	500.687827095175	619.355131059407	-0.306761036939207	0.470906802748236	0.722423872024065	415.624895213983	757.345770863925	-0.865366806143278	0.0410538658257433	0.151464393792649	571.280880179115	699.228308729136	-0.291437592406798	0.489064982944993	0.826990592740646	646.365106029591	442.795195482784	0.545494636455574	0.195498948315036	0.482656268481746	757.333496874531	415.631631806151	0.865320058342764	0.0410538658257433	0.151464393792649	744.518667624187
137792224	953	403	648	459	56.1959842668073	35.4986499188751	30.7936841481545	34.8079706423471	520.428724035445	840.520979866566	-0.691500331131651	0.100893638334938	0.304235186192976	595.326022491063	1037.31622658568	-0.800948515074225	0.0564789121601856	0.205875947542734	482.49224116345	796.003390758367	-0.722198312609097	0.0867225630563388	0.395945074262642	432.797303180361	427.399031818687	0.0181356550221991	0.968279476308993	1	499.679093934184	522.628125284617	-0.0646437178373395	0.882535396734046	0.986914394728746	795.956725333817	482.520530672005	0.72202920661512	0.0875144824060325	0.399394219080531	558.724838693583	532.343083051311	0.0696784989240392	0.869747338726074	1	522.619654850064	499.687192628775	0.0645969712856365	0.882535396734046	0.986914394728746	1037.31622658568
137789317	3458	2736	4064	3125	125.502814278796	148.33340881215	118.865668810901	145.858631372766	3543.15888045071	3049.89121570724	0.216260970374043	0.600238471163026	0.80378713884334	3733.68553419317	3763.92545856622	-0.0116317779643143	0.978183168316162	1	3275.58392282162	2888.36760480911	0.181476319918092	0.660321420403849	0.918594097388396	2946.63251982355	2901.61769658451	0.0222136135440965	0.957950513627105	1	3133.891175772	3548.02167934809	-0.179034319468373	0.664463726594464	0.821921317402806	2888.19828819087	3275.77594872082	-0.181645455343351	0.660024164239384	0.918115909437894	3803.84906097675	3338.72444784195	0.188143135896816	0.648355678033191	0.860187961148419	3547.96418300746	3133.94196203534	0.178987563589525	0.664546138157728	0.822023257987276	3763.92545856622
137800329	3650	2901	3357	1959	172.256591895669	204.514979675932	127.675800842874	118.897044391882	2221.13961798674	3219.23216760019	-0.535403275450922	0.195530268696386	0.452846825889447	3084.14801306739	3972.91107625079	-0.365305591489341	0.375897421156666	0.647466926355712	3473.12362452432	3048.74043017472	0.187999940649917	0.648779481611982	0.912908743845842	1847.18321014494	3076.60530027893	-0.735967353180152	0.0759500692417385	0.24988928962993	2588.69564871231	3761.99078737255	-0.539229733545211	0.191923978719593	0.418702265769968	3048.56171274605	3473.32723057873	-0.188169076443647	0.648484300319536	0.912510296123607	2384.56368196197	2757.89552150013	-0.20985126956516	0.611787119859664	0.832726423616694	3761.92982370507	2588.73760004776	0.539182977751187	0.191962334115999	0.418728775736063	3972.91107625079
137796399	3901	1820	3276	1826	201.907685209473	140.715745557867	136.645412494817	121.543380019231	2070.34325263079	3440.61018281846	-0.73277199904227	0.0771029776567741	0.252845206625464	3009.73140880315	4246.11623269788	-0.496485955351733	0.229126406905416	0.494755422589861	2178.93927498713	3258.39448830186	-0.580525347758429	0.1606910255297	0.552258802204834	1721.77432659375	1930.1713632832	-0.164813795461194	0.69125081422762	0.871834661120985	2526.23336056262	2360.16893244498	0.0981190612284925	0.813067210003228	0.937205968370357	3258.20348127201	2179.0670134787	0.580356213879823	0.160812332101646	0.552675705525362	2222.6726393686	2691.35076470918	-0.276040904312	0.504389984696483	0.741508126749076	2360.13068502211	2526.27429969275	-0.098165816442763	0.812979241826506	0.937200603741173	4246.11623269788
137779623	21	12	6	0	0.581102691965316	0.496031489031645	0.133800922089091	0	1.38777878078145e-17	18.5115845882487	-7.23211641617845	4.77658993920414e-05	0.00100796701821161	5.50532791999466	22.8651666792655	-2.02755442765747	0.00716778383359179	0.0479668494312076	14.3827077168524	17.5266064101492	-0.285783711645592	0.680490405794443	0.930513285226784	1.38777878078145e-17	12.7314309803221	-6.68631620209611	0.000857570223219347	0.0105654578624721	4.60641983601216	15.5854586303777	-1.72382574997486	0.0452021776641502	0.162453449375088	17.5255738761937	14.3835555274333	0.285615899319035	0.680490405794443	0.930397130778497	1.38777878078145e-17	4.9135109756272	-5.36451218207508	0.0751017388087311	0.264823918074314	15.5852048139948	4.60649599150547	1.72377966245219	0.0452021776641502	0.162453449375088	22.8651666792655
137795033	0	0	2	0	0	0	0.0593705390222156	0	NA	NA	NA	NA	NA	1.83030275810667	1.38777878078145e-17	3.97750186066166	0.509803921568627	0.724881013598058	NA	NA	NA	NA	NA	NA	NA	NA	NA	NA	1.52145069588334	1.38777878078145e-17	3.78211992000944	0.509803921568627	0.692329158725306	NA	NA	NA	NA	NA	1.38777878078145e-17	1.62703681143361	-3.84793944575179	0.509803921568627	0.741508126749076	1.38777878078145e-17	1.52147689008157	-3.78213608891177	0.509803921568627	0.692329158725306	1.38777878078145e-17
137793166	0	1	12	3	0	0.129569897109438	0.838813120130385	0.334645197556893	3.4125951970147	1.38777878078145e-17	4.82915070550803	0.264705882352941	0.522222991605158	11.0177338216498	1.38777878078145e-17	6.48405011214321	0.00243493287103269	0.0209389722468776	NA	NA	NA	NA	NA	2.8238156661399	1.06572368485927	1.31718212340038	0.639289678135405	0.828953824062271	9.23354813006662	1.32120475933463	2.72522334042521	0.0623388434335586	0.209140963252043	NA	NA	NA	NA	NA	3.66954030926036	9.84295042709085	-1.40299022182271	0.235949906641284	0.533884225698168	1.32118210273078	9.23369923832374	-2.7252673726876	0.0623388434335586	0.209140963252043	1.38777878078145e-17
137793051	3002	2909	2901	2880	107.985749815012	156.312565169402	84.0964673123998	133.22995614085	3265.37610238663	2647.70645490364	0.302482869189106	0.463769283036584	0.727039632348988	2665.21009274573	3267.58461654768	-0.293955950859102	0.476457322539153	0.724881013598058	3482.70130703041	2507.4821444516	0.473932724609053	0.25130827257132	0.640922831770331	2715.61615546378	3085.08954773073	-0.184019944053205	0.65599482605894	0.84217108860043	2237.05610045139	3772.36504715402	-0.75381425856044	0.0688644809043294	0.224603231572282	2507.33515475809	3482.90547454689	-0.474101859807193	0.25113969078564	0.640922831770331	3505.62871994186	2383.27318688054	0.55668857950246	0.178153223475991	0.454595071507065	3772.30391537373	2237.09235344584	0.753767502891808	0.0688815177042939	0.224640842568062	3267.58461654768
137789003	1569	930	1856	1623	49.7507986257777	44.0508679820585	47.427403425058	66.1834298090524	1840.1803791297	1383.82320317109	0.411136402680022	0.32165060089576	0.596803808161149	1705.14402503144	1707.81175079552	-0.00224317567428935	0.997277075568229	1	1113.42209130086	1310.53287735946	-0.235165537894368	0.572646381181063	0.879576977890389	1530.36076746762	986.29883388311	0.633722095494814	0.128253189441329	0.360544610020008	1431.2154664598	1206.03252115113	0.246998346475477	0.553029225140752	0.730167341972808	1310.45605100465	1113.48736713375	0.234996413296632	0.572923718874256	0.879699995649535	1975.57578471878	1524.76366854885	0.373633644244852	0.367354528176023	0.663325721831969	1206.01297628049	1431.23866075644	-0.247045099614306	0.552953813196763	0.730067775193707	1707.81175079552
137793988	32	16	49	13	0.39895695021376	0.297982286451245	0.492318777430372	0.208436151621151	14.7505664442026	28.2134568159348	-0.931446813152273	0.177496256849098	0.423372958203673	45.010589987395	34.8383065023131	0.368951474741121	0.533963071749257	0.746217269558588	19.1715730129362	26.7147179986871	-0.478036281658306	0.457585664185782	0.826990592740646	12.2531557117983	16.9735510352591	-0.46509214216666	0.556403055150941	0.763765585845026	37.7662317635348	20.7726607972141	0.861063655886936	0.155901245322363	0.361892923778633	26.7131469232078	19.1727015806568	0.477868093614587	0.457585664185782	0.826990592740646	15.8417267153326	40.2402693582595	-1.34032758012349	0.0262297303838413	0.142132584491123	20.7723229119666	37.7668451822253	-0.861110187972351	0.155901245322363	0.361892923778633	34.8383065023131
137793388	2125	1194	4921	1632	41.3388954515956	34.6975387432201	77.1485134934186	40.8294683834024	1850.38464445927	1874.20637726462	-0.0184697377172975	0.965845727485554	1	4521.03158165274	2312.99926894938	0.966856037054284	0.0200004728118942	0.104945688552733	1429.48561638897	1774.94585259634	-0.312282622473961	0.451798454874188	0.826990592740646	1538.84708289752	1266.27899998158	0.281239642308868	0.498628398765158	0.722423872024065	3794.7576061395	1548.38309912518	1.29320901433926	0.00203399902235719	0.018437111202656	1774.8418030624	1429.56942047183	0.312113493736414	0.452043794885594	0.826990592740646	1986.53081768861	4042.78440488525	-1.02507133889156	0.0138234035218763	0.0938432717428744	1548.35800653092	3794.81910178511	-1.29325576904508	0.00203325813261168	0.0184303954341247	2312.99926894938
137788792	2926	2585	4850	3815	219.844104523214	290.131883912908	293.66791785227	368.628306559128	4325.48588795723	2580.6756614265	0.745076138024287	0.0719414915216972	0.247497834744709	4455.80221249539	3184.86114287491	0.4844441876857	0.240519095850147	0.509586321404027	3094.80516547836	2444.00123437255	0.34057246429177	0.409627357603289	0.808340998655527	3597.25003574045	2741.47752592862	0.391929756885934	0.342452396746256	0.613660815545465	3740.00671169215	3352.20752588435	0.157942084955552	0.702025707611201	0.854983887545891	2443.85796583315	3094.98659378097	-0.340741598960354	0.409394990461348	0.808237802906119	4643.73491913337	3984.45505022774	0.220885833391036	0.591959950214076	0.814363183463478	3352.15320267315	3740.06732009605	-0.15798884088504	0.701941530482077	0.854983887545891	3184.86114287491
137800460	1494	892	3534	2269	51.4257748116671	45.865856636492	98.0327204954324	100.442700127389	2572.61986797339	1317.67439364668	0.965161044663854	0.0205684303326442	0.111143926495245	3246.76207423318	1626.17674382921	0.997472042413726	0.016638520316838	0.0916363995828434	1067.92809892189	1247.88724207389	-0.224687347611834	0.59021874024984	0.890269895477673	2139.48963042089	945.998658449507	1.17726144644977	0.00500452783296299	0.0395920978993068	2725.18731537491	1156.75478615686	1.23622666315444	0.00321003135865416	0.0257203421019383	1247.81408791043	1067.99070780963	0.224518223810323	0.590499928309418	0.89014740374742	2761.90370581304	2903.3081381711	-0.0720484839917086	0.862172471033967	1	1156.73603982223	2725.23147856642	-1.2362734168673	0.00320890406153217	0.0257203421019383	1626.17674382921
137804853	750	804	2846	2810	27.5908031899411	44.1828307512948	84.3746994967987	132.942253644229	3186.00959436358	661.478200674297	2.26774414236044	1.66115779485692e-07	7.56534931259491e-06	2614.68029972084	816.357473969974	1.67922708743213	7.83225153471463e-05	0.00136845193607291	962.573590067782	626.442535137412	0.619559232577936	0.139515691972591	0.513272461194675	2649.61147993079	852.67193637808	1.63558615114797	0.000116185508332133	0.00222334048666988	2194.64343560918	1042.63792576304	1.07370746303416	0.0103328260432485	0.0605070068508603	626.405809109045	962.63002287185	-0.619728348329115	0.139515691972591	0.513444469392126	3420.42290820518	2338.08847545055	0.548804354605291	0.184397207833384	0.466973579899509	1042.62102866976	2194.67900130374	-1.07375421622471	0.010329563904222	0.0604879044032238	816.357473969974
137780078	435	146	770	713	8.80032480062616	4.41221542639002	12.5537776698544	18.5503714825457	808.415771257508	383.653194844959	1.07499252276359	0.0112785267824818	0.0738437800239425	707.4102914528	473.490442963775	0.579122876061635	0.17023908444738	0.398502113170506	174.809147156703	363.330855484464	-1.05516724893637	0.0164263532712143	0.163823915643022	672.299984304977	154.842579190653	2.11746585096792	1.88677473661463e-06	6.71704058018811e-05	593.758102474116	189.354934364738	1.64838987628884	0.000177020660410788	0.00264801251191616	363.309552652672	174.819399665648	1.05499820039384	0.0164263532712143	0.163972981990286	867.900222770491	632.570992224079	0.456161650561582	0.27707683743181	0.547784642824485	189.351864567049	593.767725724058	-1.6484366115791	0.000177020660410788	0.00264801251191616	473.490442963775
137795122	3584	2560	5138	2353	121.814536745915	129.976695348416	140.734145423625	102.850564809825	2667.8596776301	3161.02121538835	-0.244708037359564	0.553496417787566	0.764551019727734	4720.39458315998	3901.07227017214	0.275033560375082	0.504543105741137	0.724881013598058	3064.87490763721	2993.61227145799	0.0339250157218212	0.935237755546987	1	2218.69524107044	2714.96425264099	-0.291201057061682	0.481120911167595	0.722423872024065	3962.09484689999	3319.7879640464	0.255181576214038	0.536186835716011	0.718561692791844	2993.4367855579	3065.05458137085	-0.0340941509939456	0.93491114677777	1	2864.15067997308	4221.05862967468	-0.559491887755745	0.175738885792039	0.45164617267471	3319.73416618775	3962.15905425617	-0.255228332164794	0.536112120979922	0.718561692791844	3901.07227017214
137800204	1303	992	9753	3943	73.3282528176094	83.3936537776748	442.322884577802	285.369356195208	4470.6132168738	1149.21542527044	1.95969178185668	4.39264788894899e-06	0.000135884826929803	8960.3035780213	1418.27959271834	2.6593076377725	1.1875568627145e-09	7.25666360184642e-08	1187.64913141294	1088.34969064203	0.125914535423891	0.763670377630493	0.96923309921052	3717.94429955855	1052.05175168914	1.82118559710159	1.86096093148342e-05	0.000491697267800377	7520.90298294699	1286.43303595648	2.54744865933904	5.02026253089021e-09	3.2086893869309e-07	1088.28588832571	1187.71875857736	-0.12608365937784	0.763359447773796	0.969121411430284	4799.53983191898	8012.46668064448	-0.73934373954386	0.0736367445287752	0.264823918074314	1286.41218821131	7521.02486101443	-2.54749541385395	5.01733780844313e-09	3.20682005722595e-07	1418.27959271834
137784054	0	0	0	0	0	0	0	0	NA	NA	NA	NA	NA	NA	NA	NA	NA	NA	NA	NA	NA	NA	NA	NA	NA	NA	NA	NA	NA	NA	NA	NA	NA	NA	NA	NA	NA	NA	NA	NA	NA	NA	NA	NA	NA	NA	NA	NA	NA
137782201	0	1	4	3	0	0.0563797157082986	0.121664178435412	0.145614077978848	3.4125951970147	1.38777878078145e-17	4.82915070550803	0.264705882352941	0.522222991605158	3.66783425286509	1.38777878078145e-17	4.93096655077486	0.13984461709212	0.348299651239356	NA	NA	NA	NA	NA	2.8238156661399	1.06572368485927	1.31718212340038	0.639289678135405	0.828953824062271	3.06396966450785	1.32120475933463	1.17699903708269	0.639289678135405	0.798686093885514	NA	NA	NA	NA	NA	3.66954030926036	3.27030706326626	0.146952227090065	1	1	1.32118210273078	3.06402083976603	-1.17704263659145	0.639289678135405	0.798686093885514	1.38777878078145e-17
137787151	2265	1522	3054	1183	67.7311312214262	67.9875175244964	73.5975604395686	45.4944589239523	1341.30518490436	1997.68415481949	-0.574666332467719	0.166395245549594	0.404082400582789	2805.77478970136	2465.38461521831	0.186585472044202	0.651768946565295	0.836736278777523	1822.17060078884	1891.88437135438	-0.0541858809850684	0.897129873348696	1	1115.47423522331	1614.13314563639	-0.533041830391329	0.199873646118736	0.460326513272829	2355.04042261145	1973.72775374818	0.254844408022933	0.538174631724254	0.720105439784243	1891.77346706299	1822.27742481771	0.0540167501025968	0.897453973323476	1	1439.99639420283	2508.96883865487	-0.801003820571196	0.054100831368526	0.227167799398315	1973.69576852797	2355.07858754926	-0.254891162882515	0.538099957739112	0.720005522137179	2465.38461521831
137779756	164	117	132	126	2.27405949225058	2.42347332853092	1.47504805334099	2.24689178354748	142.870881645198	144.635472561509	-0.0179058165099183	0.982009494176457	1	121.264672750274	178.515944183713	-0.557277891746397	0.219050792450321	0.477234031693786	140.090032933552	136.971246668804	0.0321373979096711	0.962709772813997	1	118.803623082514	124.087181115923	-0.0625938589989198	0.91600190583078	1	101.771033494338	151.748209155156	-0.57528023586412	0.207747035710549	0.446322842763171	136.963212659844	140.098250131714	-0.0323063902662295	0.962709772813997	1	153.388551641104	108.428247304717	0.499602219533449	0.274317585888553	0.544777580725548	151.745748770907	101.77268408411	0.575233522342656	0.207747035710549	0.446322842763171	178.515944183713
137781919	6942	2678	4792	5186	108.843751080939	62.7225739735312	60.5494167235301	104.569502157974	5879.93563740481	6122.72390429016	-0.0583771360649428	0.887516551026822	1	4402.51624895816	7556.14364583575	-0.779301120337813	0.0595011868228862	0.213741588372477	3206.14572464015	5798.46616316538	-0.854817439801317	0.0391500118803544	0.261351590516524	4889.99875206366	2840.10690255801	0.783866276386408	0.0583949962986232	0.217051232004882	3695.28062890222	3472.80829590573	0.089595936879674	0.828485390646546	0.946966468741787	5798.12626100649	3206.33367993934	0.854648302971579	0.0391883218069658	0.261351590516524	6312.55160185978	3936.80571825286	0.681171213235768	0.0991945727049172	0.313362805073612	3472.75201838302	3695.34051251712	-0.0896426928390641	0.82839687336993	0.946966468741787	7556.14364583575
137781560	3895	2583	6739	2421	122.818489628367	121.667645874834	171.248197944662	98.1758605203903	2744.95857115739	3435.31827807241	-0.323656333776025	0.433046051350413	0.708819466692797	6191.27092140741	4239.58543214542	0.546303139391	0.185415084878998	0.423612030715638	3092.4107448511	3253.38283751036	-0.073219624601038	0.8597603142326	1	2282.81406873764	2739.35646406561	-0.263004820011735	0.524561893645757	0.735715165493185	5196.68895909667	3349.61396093739	0.633595388627053	0.125244772240423	0.329793643008549	3253.19212425584	3092.59203278819	0.0730504890652869	0.860082961241707	1	2946.92203999606	5536.34449982762	-0.909709542808851	0.0283405239742309	0.148846305666312	3349.55967975439	5196.77317312859	-0.633642144713702	0.125217098487377	0.329720772678957	4239.58543214542
137800136	1681	812	3446	3225	61.7600830140352	44.5646597928582	102.03042464529	152.378436620709	3656.53960618467	1482.6054253555	1.3022585077188	0.00188285660399619	0.0193623831749717	3165.91440540569	1829.72002785344	0.790966832348834	0.0566946165405777	0.206030876786385	972.151272703209	1404.08369264295	-0.530358719780509	0.203154263264801	0.637030817503397	3040.92491343756	861.156183840084	1.82002429223999	1.9964774442494e-05	0.000518752966260538	2657.32705172914	1053.01218582567	1.33539808814757	0.00150065933106561	0.0142502742587081	1404.00138248235	972.208266969437	0.530189596347273	0.203298036242765	0.637404978912254	3925.57164913731	2831.01259994253	0.471552863029536	0.253413031622715	0.533884225698168	1052.99512061954	2657.3701152408	-1.33544484153883	0.00150010157493215	0.0142502742587081	1829.72002785344
137786782	729	719	1636	854	27.4958497342821	40.510062791345	49.7275634421977	41.4239133773683	968.28259568418	642.956533797741	0.59057459452082	0.15926344166897	0.391028947506016	1503.02485276864	793.499671956151	0.921480440431895	0.0279450854419328	0.126812491854178	860.810711878521	608.901756844747	0.499340916297014	0.235663440259722	0.640922831770331	805.252259696251	762.526807079617	0.0786583736175605	0.8562602375191	0.981896413344168	1261.56480574617	932.411412188471	0.436187279771203	0.295764742095636	0.547753965069774	608.866059029702	860.861179147009	-0.499510030150501	0.235663440259722	0.640922831770331	1039.52907507481	1344.02482204338	-0.370632390963978	0.373583809663414	0.67171097119456	932.396301294314	1261.58525084337	-0.436234031849636	0.295712976924989	0.547658096382811	793.499671956151
137785552	2033	1138	1780	1531	72.3950806854169	60.5352511384142	51.0817707368792	70.113315659883	1735.87011130411	1793.06383771253	-0.0467818273830284	0.911424133732822	1	1635.32103825693	2212.86032711063	-0.436298996068678	0.292217789940302	0.547771994160127	1362.44183844505	1698.10054023801	-0.317730691027426	0.444172629488892	0.826990592740646	1443.61176529105	1206.88926778716	0.258375868439511	0.534566947351109	0.746215986977073	1372.60887463598	1475.76327978342	-0.104487425551324	0.802472888440465	0.927855800048058	1698.00099525895	1362.52171229315	0.317561562929624	0.444415496223695	0.826990592740646	1863.59100321725	1462.32661251784	0.349764823872844	0.398974545927728	0.691181255621275	1475.73936397898	1372.63111920917	0.104440671938234	0.802560243293793	0.927910698262091	2212.86032711063
137802989	1341	806	2275	1759	34.2043584135674	30.7101629693865	46.7636428651826	57.6995129251625	1994.37816631221	1182.7308221363	0.753735502383636	0.0700670141049998	0.247497834744709	2090.08917570336	1459.64132959346	0.517925478940261	0.211807684870297	0.467807793567999	964.968010726894	1120.09014593252	-0.215078802751681	0.606957806315157	0.90289404489609	1658.59842284599	854.792998243601	0.956228284032601	0.0223545269504463	0.113229222319077	1754.32286004897	1045.23149077925	0.747074369477754	0.0731994267441466	0.22606889479781	1120.0244830393	965.024583896502	0.214909680955839	0.607242278702576	0.902664544045423	2141.11850509986	1868.98901645833	0.19607073604686	0.636033778176771	0.851418631760496	1045.21455165776	1754.35129032101	-0.747121122435698	0.0731816003651847	0.22606889479781	1459.64132959346
137794272	2189	1642	1733	1101	60.191336589335	67.4459361459615	38.4026374099053	38.934014070388	1248.3329895099	1930.6533612931	-0.629056016786954	0.13018602623068	0.362147796041706	1592.14103327437	2382.6611415305	-0.581557555629616	0.1606618596151	0.381316033024002	1965.83583877564	1828.40346117814	0.104528609959209	0.801514213305044	0.987068268307865	1038.15447235897	1741.39685744481	-0.746143034672124	0.073296444837079	0.247666335650447	1336.36532439966	2129.34165132856	-0.672006861693321	0.105687161981912	0.28912326973116	1828.2962780408	1965.95108473584	-0.104697741176237	0.801197597972957	0.986678355138048	1340.18387114406	1423.7142225867	-0.087255611876282	0.835074925543252	0.988045311676589	2129.30714441598	1336.38698164388	0.67196010738468	0.105711258026126	0.289189188116705	2382.6611415305
137782904	57	59	63	14	1.41816728396297	2.19280002187052	1.26318633682793	0.447954887255982	15.8843749394625	50.2631119907699	-1.65551072549328	0.00475755935069628	0.0380102542635151	57.8727291615856	62.0499856768925	-0.0999969060454318	0.882527673623517	0.996998151489583	70.6517719818189	47.5966936763857	0.567893937571606	0.265125617668482	0.641750472999533	13.1960831294529	62.5763831518891	-2.23416248334137	0.000164992241709432	0.00293215547867735	48.5622553875836	76.5346848546143	-0.653928282733033	0.192030473755929	0.418796199938048	47.5938985928066	70.6559185343944	-0.568062727390114	0.265125617668482	0.641750472999533	17.0589606165415	51.7418761017239	-1.59580114004116	0.00851568347685057	0.0677876849629045	76.5334433074232	48.563043747142	0.653881614722408	0.192030473755929	0.418796199938048	62.0499856768925
137783300	279	344	305	156	8.99758208585946	16.5719824741859	7.92676014176653	6.46993398437455	176.885105616201	246.063662801811	-0.476083973176579	0.281984332856028	0.542788764142842	280.203853020593	303.68962603892	-0.116001034395009	0.790211204350885	0.931239714188609	411.856828156196	233.027917952077	0.821166210862813	0.0578485070725756	0.323437824382808	147.09134351825	364.827706513021	-1.30970596413524	0.00293055427828135	0.0273012129663169	235.178246935754	446.117949520851	-0.923121864106733	0.0316021757649874	0.133493381592318	233.014253268357	411.880976878824	-0.821335286573088	0.0578485070725756	0.323437824382808	189.905344901627	250.554764644541	-0.399843890403469	0.362289479652492	0.659384146021456	446.11071891962	235.1820593838	0.923075123458223	0.0316021757649874	0.133493381592318	303.68962603892
137792470	3863	4767	4036	4414	104.300432516877	192.265322935047	87.8186632699285	153.266544807004	5004.63643497322	3407.09478609329	0.554699005489746	0.179045610267275	0.425786513063337	3707.96127593201	4204.75449586559	-0.181384475365647	0.660022781633619	0.843674942455635	5707.11806804875	3226.65403328876	0.822689266507142	0.0469702733502805	0.279272339896516	4162.06147344374	5055.55601832828	-0.280560749600627	0.495877368577857	0.722423872024065	3112.2992737205	6181.78687918581	-0.990000612680412	0.0171189703719048	0.0860901001292541	3226.46488683598	5707.45263513029	-0.822858403836597	0.0469255503315202	0.279182809767051	5372.85322187389	3315.72132205223	0.696333854733827	0.0921233235851551	0.298254590107167	6181.68670320415	3112.34971008571	0.989953856380582	0.017124115596109	0.0860901001292541	4204.75449586559
137781032	48	49	100	38	4.08228063749462	6.22518279275722	6.85387032190494	4.15622311328532	43.0957908691643	42.3252408981146	0.0252425261419941	1	1	91.8655137040947	52.2537817551297	0.812818338945916	0.0958654779968319	0.280007689778809	58.6796478317391	40.0791910906564	0.547703089103266	0.318207375419231	0.706675868403658	35.8262937921208	51.9710727324954	-0.534800314683838	0.33598490643949	0.604640488939605	77.0945218758818	63.5668121034658	0.278791120215173	0.606478929931291	0.779689312319667	40.0768366547174	58.6830925410788	-0.547871810168938	0.318207375419231	0.706675868403658	46.2725277283618	82.1389297174663	-0.827067017389253	0.102672595862432	0.321069388756249	63.5657807039494	77.0957725881575	-0.278837794792499	0.606478929931291	0.779641655822281	52.2537817551297
137803230	7627	3960	3535	2624	5.19911165977414	4.03241287633426	1.94195463296586	2.30034442059753	2975.12144446156	6726.8830292252	-1.17696362261645	0.00475327136717333	0.0380102542635151	3247.68079774258	8301.74337550146	-1.35396649929069	0.00120966270228085	0.0123631810164969	4740.96934587374	6370.62962805433	-0.426252474028043	0.300932782560125	0.686977233718434	2474.2276277961	4199.70755667869	-0.763276215613191	0.0653803317875526	0.232080070589354	2725.95845473446	5135.28342508944	-0.913633184639939	0.0276628306270002	0.120658852936458	6370.25618654531	4741.2472754694	0.426083335828546	0.301124082851524	0.686984394807904	3194.01889413011	2904.1296783782	0.137245803657089	0.73980756365969	0.927109851084925	5135.20020748799	2726.00263042233	0.913586428552942	0.0276706709247453	0.12069305049727	8301.74337550146
137792347	1764	919	4909	1638	65.6169728238869	51.0654931017032	147.158348568028	78.3583250651841	1857.1874880122	1555.81010784178	0.255416952556844	0.537966481830247	0.75504184302371	4510.00689954166	1920.06276887972	1.23193016708354	0.00320604447940723	0.0264098485682412	1100.25277772187	1473.41152891907	-0.421319726789096	0.31128645291825	0.698306934115969	1544.50462651742	974.632993626359	0.664157045637293	0.111026118772274	0.327258438800533	3785.50393383872	1191.76791366235	1.66731914245523	8.28367963248714e-05	0.0014674505856039	1473.32515486665	1100.31728154433	0.42115060160202	0.311480677026888	0.698022259458767	1993.83417300154	4032.92592240803	-1.01625512260936	0.0146443841572554	0.0977346034859073	1191.74859994687	3785.56527952798	-1.66736589647475	8.28004625206256e-05	0.00146680693369215	1920.06276887972
137804602	2112	1542	5461	1282	83.8395886278461	91.4395346383213	174.70352377344	65.4480764397553	1453.55210367775	1862.74058363308	-0.357835716981858	0.388334428443154	0.667617426856054	5017.14227664316	2298.84920108111	1.12591827573777	0.00690567623604371	0.0478713414466199	1846.11480712599	1764.08727585169	0.0655416834558975	0.875383243700884	1	1208.82370500338	1635.34376427161	-0.435941063661248	0.294001533527197	0.555527626249477	4211.17285960711	1999.66340335799	1.07444360125579	0.0099411235935914	0.0591248553894499	1763.98386283094	1846.2230348101	-0.0657108140982454	0.875060502312532	1	1560.5017572596	4486.41611632079	-1.52350113657427	0.000299073494600815	0.00623435749501545	1999.63099785571	4211.24110328824	-1.07449035653314	0.00993796226331896	0.0591248553894499	2298.84920108111
137790758	8552	4610	3723	2307	28.0177109152789	22.5611011025776	9.82951879413084	9.71999830358061	2615.70454377124	7542.71834389385	-1.52784835158823	0.00027944031479558	0.00441235868410879	3420.40081750628	9308.57512723226	-1.44435770414191	0.00057010979856662	0.0068728581040145	5519.15604900264	7143.25912438856	-0.372134571623108	0.36612850303529	0.76530639193617	2175.32074000071	4889.05266209769	-1.16827621070256	0.0051011406690437	0.0401353116996623	2870.93265430708	5978.19203126918	-1.05814254585347	0.0109411921317771	0.0633114559106793	7142.84039251621	5519.47959739115	0.371965432914015	0.366345960432913	0.765614826296832	2808.15828936364	3058.57923730107	-0.123248627133241	0.76574474024534	0.942879879834924	5978.09515450151	2870.979179311	1.05809578963011	0.0109446435645421	0.0633314277044928	9308.57512723226
137788712	3298	1818	3859	3279	76.2055511610573	62.7515192285146	71.8596337135568	97.4385944635494	3717.76519807963	2908.77375578641	0.35400193492313	0.390966021996033	0.670084286880582	3545.34721477902	3589.77077715935	-0.0179584254658855	0.96596594704261	1	2176.54485435629	2754.72358365128	-0.339868866516563	0.411070952168052	0.809503800628672	3091.84280598866	1928.0503014199	0.68129515977838	0.100185636033072	0.30329527860371	2975.80760716361	2357.57536749026	0.33598648787314	0.416252929262146	0.674993397905417	2754.56210104173	2176.67245248235	0.339699733123863	0.411303730585422	0.809962200845402	3991.30184674042	3170.30870544297	0.332211207219086	0.420580072377879	0.713377142338458	2357.53716209559	2975.85583167275	-0.336033243211806	0.416188092542654	0.674985561276285	3589.77077715935
137800056	3851	2224	2384	1868	102.75375748902	88.6448245842379	51.2630814074791	64.0995089040021	2117.96315748311	3396.51097660105	-0.681356052271772	0.100008965473622	0.302370648474576	2190.23003826827	4191.69289476063	-0.936404413241546	0.0241926943183775	0.114602718081601	2662.61224215515	3216.63073170552	-0.272711635415197	0.509018982353422	0.826990592740646	1761.37713192677	2358.62585964754	-0.421209852213342	0.308943212825202	0.577222321688798	1838.3770505761	2884.0690527338	-0.649611143225702	0.116927029750102	0.313463325736449	3216.44217280339	2662.76833448169	0.272542500549103	0.509281909450338	0.826990592740646	2273.7961265114	1958.5368992293	0.215291524235514	0.603042846973404	0.824158557530319	2884.02231561352	1838.40684295155	0.64956438805079	0.116953193204329	0.313463325736449	4191.69289476063
137779534	2177	2073	2682	2291	175.417623703829	249.521806032591	174.15976556298	237.407000252017	2597.56362764599	1920.06955178821	0.435962564685328	0.292002838513929	0.556096918462271	2464.00964414989	2369.59954042168	0.056370226327309	0.89239669785361	1	2481.83348467783	1818.38015956995	0.448705844245261	0.278322860164449	0.654599589302387	2160.23395701979	2198.48568898096	-0.025314606305188	0.952325579249459	1	2068.17658039535	2688.25489897917	-0.378264415839546	0.360295968258756	0.620609181998877	1818.27356398325	2481.97897940767	-0.448874976732467	0.278142146821211	0.654174561763522	2788.68267523748	2203.3558813404	0.33984519741462	0.410934877522435	0.701831805098483	2688.21133498834	2068.21009668658	0.378217660626772	0.360355276174392	0.620609181998877	2369.59954042168
137791276	2324	1425	3021	1769	67.5719275844173	61.892704054916	70.7872715311672	66.1472287423042	2005.71623889761	2049.72121820989	-0.0313232885602318	0.940893209350926	1	2775.45691388793	2529.60415400071	0.133815125327314	0.746421197153811	0.903986829480848	1706.04120001432	1941.16560424432	-0.186282329218622	0.653476470386088	0.913280900068885	1668.02766221151	1511.26164525248	0.142387535387058	0.732199660739089	0.894249195812443	2329.59282371857	1847.93985305524	0.33417176356927	0.419625752377429	0.678214093174383	1941.05181116229	1706.14121631533	0.186113198679171	0.653771665581566	0.913362379223838	2153.29076394735	2481.85801180414	-0.204887432308243	0.620548327130059	0.840550895682741	1847.90990620303	2329.63057627643	-0.334218518296835	0.419560690705369	0.678206381627346	2529.60415400071
137804628	3442	3447	4170	2626	121.124858347408	181.199964460234	118.258600338978	118.842225158188	2977.38905897674	3035.7794697156	-0.0280282087329602	0.946685688546073	1	3831.07022618111	3746.50999042567	0.0322045299575545	0.938361119467177	1	4126.80045544552	2875.00320269419	0.521428700280869	0.206734761113022	0.640556107063914	2476.11347566855	3655.65518885436	-0.562024322534195	0.173981294254476	0.416060589646119	3215.63194781791	4470.03401719873	-0.475151681633888	0.249566243503691	0.498999408669218	2874.83466947682	4127.04238128613	-0.521597836464012	0.206588183581774	0.640101944772609	3196.45334589462	3425.80770975657	-0.0999829351228884	0.808978627561114	0.969909498026578	4469.96157983156	3215.68405869563	0.475104925531876	0.249612672019629	0.499092240943621	3746.50999042567
137780168	3969	2206	7400	3142	75.4518223867164	62.645308390522	113.369078870169	76.8154275930897	3562.43360382572	3500.58510327315	0.0252575474310719	0.951838591706844	1	6798.547160975	4320.13197229223	0.654139848042046	0.113180726989251	0.317803115973465	2641.06245649837	3315.19319727091	-0.327975887869884	0.427065418647601	0.826990592740646	2962.66222673802	2339.53630287956	0.340660807702787	0.409679695502145	0.682903292973704	5706.41207457588	2860.72696818626	0.996189089898354	0.0165272432816639	0.0837454773312781	3314.99886078735	2641.21728553523	0.327806752962322	0.427303744742056	0.826990592740646	3824.54190096468	6079.38257603488	-0.6686311073288	0.10562910748484	0.328429290709183	2860.68060931982	5706.50454870316	-0.996235845840389	0.0165222597895031	0.0837202253928471	4320.13197229223
137788811	2547	1704	2772	2940	280.549287165336	280.378187295363	246.063792836073	416.467572850804	3333.40453783318	2246.40367810855	0.569342040311437	0.168664671845446	0.408457768656432	2546.69476001312	2772.33224125249	-0.122460657640574	0.767327569338917	0.920509230862826	2040.06287837137	2127.43195899745	-0.0605168301920364	0.884761068974205	1	2772.19159163431	1807.14977521005	0.617282744287864	0.136295002374505	0.360544610020008	2137.57912290005	2209.74216501156	-0.0478684017151558	0.908844519225807	1	2127.30724726596	2040.18247566274	0.0603476980910351	0.88508470701197	1	3578.66227285434	2277.29450006482	0.652054476937068	0.115135240059131	0.349623576064879	2209.7063552246	2137.61376386384	0.0478216467548144	0.90893435701651	1	2772.33224125249
137787545	65	200	500	312	2.5481927700786	11.7123307131407	15.7965843286475	15.7299431631166	353.759052202406	57.3189947919587	2.62277329239143	2.96792823682621e-08	1.56720415221805e-06	459.354941572252	70.7577220510936	2.69667534102016	8.25632488376447e-09	4.11001276218086e-07	239.458521671138	54.2789133659054	2.13831775293017	5.31877816462296e-06	0.000524834029163201	294.187482802168	212.111250769231	0.471735930048615	0.279783068591651	0.534929615886216	385.550456247038	259.381226641906	0.571835061212499	0.185753016248413	0.411625996396143	54.2757265928226	239.472564061501	-2.13848668678083	5.31877816462296e-06	0.000524834029163201	379.792620885747	410.755125094954	-0.113153100288378	0.795730288527158	0.960410936216968	259.377022077554	385.556705481564	-0.571881799636317	0.185753016248413	0.411625996396143	70.7577220510936
137795878	2361	1648	2128	1939	117.483963418827	122.499472408224	85.3352547545978	124.083503769907	2198.46347282219	2082.35463084245	0.0782610411930131	0.850789620042077	0.98050075923286	1955.03681975555	2569.87742408396	-0.394472600245035	0.340271184164301	0.602913762797408	1973.01910067285	1972.0707841881	0.000671379630548363	1	1	1828.32473141604	1747.76004303507	0.0650186238244114	0.876456559718414	0.994756875821593	1640.96537364584	2137.12234620295	-0.381066406164422	0.357596748559136	0.617058724427323	1971.95517949158	1973.13476772962	-0.000840511210882618	0.999746277941455	1	2360.21916428335	1748.22260569283	0.432982243281605	0.295637812800683	0.575919778717135	2137.08771320575	1640.99196695275	0.381019651556977	0.357655694934218	0.617160440606691	2569.87742408396
137781953	2146	1415	2281	1527	199.56636009079	196.566030301714	170.945301020408	182.620821694957	1731.33488226767	1892.72804389963	-0.128590385007015	0.757042095396608	0.915791039854842	2095.60151676215	2335.85707089026	-0.156569508512246	0.705434372349024	0.874054454056312	1694.06909683766	1792.48663041356	-0.0814890497331678	0.845245905647383	1	1439.84006954406	1500.65633593423	-0.0596703230986692	0.887139934896215	1	1758.94969622624	1834.97202823277	-0.0610044874281015	0.884051296962914	0.988046998463569	1792.381552666	1694.16841131105	0.0813199196097545	0.845566385010808	1	1858.72209967229	1873.91825771263	-0.0117717844438712	0.978797866439437	1	1834.9422915216	1758.97820147646	0.0609577330076042	0.884140655858526	0.988048396722274	2335.85707089026
137781452	3115	2028	4289	1583	109.076323198634	106.080314429021	121.032707553727	71.2864504973448	1794.82808877357	2747.37066098885	-0.614185529562086	0.138323998648967	0.362147796041706	3940.39832378889	3390.58136029622	0.216807060365724	0.599140130462526	0.801235452375141	2427.9590205179	2601.86823442615	-0.0998164045395378	0.809780848950956	0.992373305411611	1492.64381000052	2150.76179705957	-0.526932892657717	0.20380989584724	0.467874069552014	3307.39753151885	2629.89968757134	0.330697091707133	0.423310751041336	0.682894398173525	2601.71571196402	2428.10135702356	0.099647270746197	0.81009884125614	0.992729090207932	1926.88674929073	3523.57099435242	-0.87074463162598	0.0360950242824214	0.175132488757189	2629.85706921513	3307.45112946365	-0.330743847272494	0.423245231660969	0.682788700839559	3390.58136029622
137803931	326	67	164	88	18.7175115211308	5.74645116552771	7.58837213332528	6.49780715580106	99.7861931479968	287.516920082707	-1.52577570996904	0.000728910904498748	0.00929811853794864	150.663829391867	354.847564712594	-1.23508504351504	0.00492210525068501	0.0366036017644309	80.2294679716289	272.285855884842	-1.76172668994535	0.000133117089883067	0.00668821782334512	82.9725085386038	71.0606313761551	0.223405609493596	0.662098425549898	0.847130599317927	126.447527034547	86.9089751933814	0.540962268358027	0.245089391372698	0.493396397222692	272.269889965197	80.2341759961985	1.76155773174671	0.000133117089883067	0.00668821782334512	107.133933564493	134.717554075422	-0.330588380326649	0.47370860039422	0.741508126749076	86.9075655291773	126.449577503896	-0.541008968514135	0.245089391372698	0.493396397222692	354.847564712594
137780732	2290	1406	2790	2457	127.732667857432	117.151062015398	125.413696146928	176.248445021247	2785.7756324351	2019.73375795154	0.463876717324824	0.262080161335749	0.522222991605158	2563.23178318543	2492.59628419406	0.0403208392768789	0.923180412796808	1	1683.29420397796	1912.7662496986	-0.184385135319448	0.656842285352698	0.915666736854792	2316.7593304433	1491.11155754775	0.635684840885222	0.125567332445107	0.359208400798486	2151.45963139822	1823.30098589103	0.238780949471222	0.564440120181915	0.74209758203908	1912.65412134338	1683.3928868065	0.184216004942439	0.657138072408331	0.915802044409765	2990.74217176914	2292.08222380808	0.383808533642633	0.352972710212578	0.647475117402451	1823.27143830679	2151.49449729652	-0.238827704097958	0.564363698463652	0.741997106593925	2492.59628419406
137786884	1433	518	8096	4383	41.6441335639128	22.4870149505936	189.606142736358	163.80710983321	4969.48841000375	1263.87336188221	1.97512532957402	3.69719376062907e-06	0.000116595113234505	7437.9787233554	1559.78027149116	2.25348494258334	1.66608824637646e-07	6.52227136354895e-06	620.17143310769	1196.93545867292	-0.94852351699452	0.0241517936525178	0.197856840595383	4132.83083142616	549.360089398144	2.91103717016076	5.92651322879108e-11	6.91321463337172e-09	6243.12506750649	671.758122544594	3.21608061333144	8.78296436102954e-13	1.19035621803881e-10	1196.86529122506	620.207793637629	0.948354401767327	0.0241517936525178	0.197856840595383	5335.1192195652	6651.1745594134	-0.318090223381631	0.439772786147368	0.728855534734821	671.747235486609	6243.22623910184	-3.21612736526816	8.78296436102954e-13	1.19035621803881e-10	1559.78027149116
137792444	3990	2003	2916	1696	65.9305268046871	49.4412005701352	38.8307191020568	36.0406931553496	1922.94830901951	3519.10676988393	-0.871859558626162	0.0358358957986928	0.157143655852669	2678.99094538873	4342.98977422572	-0.696967026385755	0.0920950471790104	0.273965926656761	2398.02876264885	3332.73397504032	-0.474852350706053	0.25063411173602	0.640922831770331	1599.19421484158	2124.24852376972	-0.409571826873944	0.322874363599233	0.591475149142972	2248.62319086161	2597.48012567282	-0.208034272378755	0.614945789363023	0.787245383469289	3332.53861034312	2398.1693445855	0.474683216255136	0.250802396403788	0.640922831770331	2064.43327434842	2395.59628999705	-0.214648876509419	0.604083024570551	0.825087249917915	2597.43803266917	2248.65963130149	0.207987517130277	0.615025430929179	0.787168173002883	4342.98977422572
137796113	3695	2245	4153	2445	85.7982499262086	77.8708186790793	77.7141643023459	73.0123768930822	2772.16994534263	3258.9214531984	-0.233379442858248	0.571940170009335	0.78166977245946	3815.45192652275	4021.89208039509	-0.0760127730367899	0.854116529089576	0.9760728076841	2687.75365875386	3086.32781111644	-0.199497172185459	0.629192257883949	0.906073996456663	2305.44424320812	2380.89700921012	-0.0464519036101956	0.911467238281376	1	3202.52257871685	2911.30148470404	0.13755999188505	0.739327439296657	0.884715835476959	3086.14689037281	2687.91122491835	0.199328037388526	0.629483523556981	0.906073996456663	2976.1354611784	3411.84152624233	-0.197117988665505	0.633072120812173	0.850408893870817	2911.2543062876	3202.57447715641	-0.137606747559817	0.739241782395927	0.884715835476959	4021.89208039509
137785782	3	6	7	0	0.0146253071567168	0.0436947642022548	0.0275014786292319	0	1.38777878078145e-17	2.63556194849976	-4.48121832617163	0.264705882352941	0.522222991605158	6.42406744750018	3.27285261519446	0.951466466194538	0.543330377199178	0.749512963004456	7.19944042864425	2.4911608046848	1.47471440103494	0.217137789484305	0.640922831770331	1.38777878078145e-17	6.36826738985041	-5.70025716552273	0.0409645848047624	0.1667941312779	5.37762472988081	7.80467628189424	-0.51776997653376	0.624139855167106	0.794584566633632	2.49100938406567	7.19986710255759	-1.4748786135075	0.217137789484305	0.640922831770331	1.38777878078145e-17	5.73509686996342	-5.58189329098474	0.0409645848047624	0.184644140088564	7.80454857262464	5.37771337644851	0.517724049553916	0.624139855167106	0.7944946509873	3.27285261519446
137787122	68	49	224	58	0.528195948566246	0.568560444032461	1.40219506648661	0.579385715173129	65.7719572262774	59.9649503614741	0.132607003835777	0.813234851991641	0.954341592420824	205.787244970009	74.0231231006545	1.47374457956293	0.00141746099766519	0.0139228384612175	58.6796478317391	56.7847448543392	0.0465011305423578	0.959571392461767	1	54.6847827739545	51.9710727324954	0.0735256318654453	0.913562890043233	1	172.715928401583	63.5668121034658	1.44103922167758	0.00246165199170942	0.0205576267666958	56.781411197184	58.6830925410788	-0.0466699140019645	0.959571392461767	1	70.6171065688015	184.009989979677	-1.38063746990575	0.00339713585397807	0.037186446922158	63.5657807039494	172.718728647935	-1.44108591135275	0.00246165199170942	0.0205576267666958	74.0231231006545
137787404	2607	1374	2366	1869	91.2316374902276	71.8266448260043	66.7257467004644	84.1138239253398	2119.09696474146	2299.3227256068	-0.117766579069596	0.776505451866493	0.930511546869358	2173.69301509287	2837.6402467886	-0.384515866039211	0.352250809145375	0.619284277851083	1644.98347380461	2177.54846698676	-0.404628974933898	0.328803092076199	0.713851390983271	1762.32005586325	1457.17456772872	0.274289776157037	0.508632846406693	0.722423872024065	1824.49654205244	1781.80394644171	0.0341927903519334	0.935633112450095	1	2177.42081750205	1645.07991078477	0.404459844182964	0.329005102812369	0.714006913236353	2275.01335239566	1943.74917547115	0.226997071631469	0.583452358876994	0.809081286603702	1781.77507130878	1824.52610949338	-0.0342395447578385	0.935543087929352	1	2837.6402467886
137787105	1873	1427	1591	1458	59.0272738413923	67.1789683536446	40.407259022192	59.0916489845962	1653.10218138128	1651.94637758537	0.000990561928390698	0.999737507069558	1	1461.68229479705	2038.70564564079	-0.479976970305724	0.247058266729162	0.513088642126561	1708.43562064956	1564.45651867316	0.126978099234003	0.760256715237035	0.966105688134681	1374.77831790571	1513.38270711612	-0.138556021989832	0.739501685716764	0.900459298599036	1226.86353416465	1850.53341801952	-0.592876581265508	0.153586014711502	0.35799607946326	1564.36480770253	1708.53577731609	-0.127147228723115	0.75994517523395	0.966017703087079	1774.73351350107	1307.05551248888	0.441215049062227	0.287780877273487	0.564924101301652	1850.50342913911	1226.88341692562	0.592829827348412	0.153618299050731	0.358071331541996	2038.70564564079
137791500	2396	2117	1984	1681	58.5849795237118	77.3240753474851	39.0944763161458	52.8592283647862	1905.94120013905	2113.22407522318	-0.14894815873409	0.719541803473177	0.886966134075025	1822.74063432175	2607.97376064875	-0.516780900017166	0.21194332123904	0.467997067858325	2534.51073851794	2001.30541386186	0.340727929762961	0.410031678691209	0.808677362914129	1585.05035579248	2245.14904997035	-0.502241552546584	0.225539020378854	0.498093727785324	1529.9213052045	2745.31332790008	-0.84343176489547	0.042440495032008	0.155915456765205	2001.18809547597	2534.6593212892	-0.340897062782497	0.409799401705408	0.808453322564722	2046.17488607099	1629.92081548039	0.32807944886003	0.42841968492527	0.72132657872537	2745.26883928875	1529.94609903537	0.843385010013818	0.0424518104641152	0.155957026750761	2607.97376064875
137789989	2243	1362	7072	1876	70.8846622379711	64.297563626985	180.110700842971	76.2446669384109	2127.03361554988	1978.28050406264	0.104574699713491	0.8012302185741	0.945764885784129	6497.20584996528	2441.43834651945	1.41204801433252	0.000758383714372478	0.00872367880207944	1630.61694998729	1873.50831841018	-0.200335586879313	0.629302937329088	0.906073996456663	1768.92052341865	1444.4481965464	0.292336866186226	0.481113975314267	0.722423872024065	5453.47836523996	1766.24255664318	1.62645182013314	0.000117318662871913	0.00193817879334909	1873.39849129496	1630.7125447743	0.200166456831108	0.629593399427669	0.906073996456663	2283.53393358534	5809.91738845183	-1.3472175995206	0.00129750943239038	0.0188592254092929	1766.21393367949	5453.56674056047	-1.62649857529026	0.000117267989402003	0.00193817879334909	2441.43834651945
137783652	117	87	265	139	3.13067117403147	3.47748490836454	5.71441438088825	4.78321640394763	157.610378982544	103.182204345417	0.610329182009453	0.185101165848045	0.43734724992151	243.454911047577	127.358002527947	0.934216705928417	0.0368426257495804	0.15625981813511	104.173699368518	97.7132875858838	0.0918200347783639	0.876089927551648	1	131.061635384657	92.2712515587383	0.505847232840297	0.275661773054707	0.529170674446788	204.332659701306	112.844681142486	0.8563401938425	0.0602620795646094	0.205420646370391	97.7075548001056	104.179811066552	-0.0919889720101206	0.876089927551648	1	169.212496162865	217.693148805232	-0.363480802495974	0.420948480859209	0.713684552030308	112.842851188551	204.335972296408	-0.856386909697507	0.0602620795646094	0.205420646370391	127.358002527947
137790978	5281	4986	4302	3875	84.291968785689	118.882167014612	55.3368838865081	79.5417925256572	4393.51432338725	4657.74827423399	-0.0842617044088965	0.838284845557151	0.972814867792122	3952.34172940982	5748.20035970928	-0.54038411066711	0.190259947466019	0.431946556572646	5969.30712645445	4411.07416999528	0.436414460927174	0.28962032575136	0.669932582567257	3653.82547190531	5287.81229230525	-0.533244745918069	0.196273380441365	0.452986237958234	3317.42234318299	6465.78224027302	-0.962722745460851	0.0203441453244631	0.099327817167919	4410.81559464	5969.65706356001	-0.43658359906238	0.289434014954142	0.669791157069564	4716.76847200262	3534.25101703897	0.416370063876291	0.312657425853765	0.596180745847844	6465.67746220307	3317.4761035805	0.96267598909396	0.020350138673958	0.0993570789684696	5748.20035970928
137779704	11	44	34	7	0.391463993063807	2.33908617266073	0.975107096362361	0.320369241826737	7.94773279904153	9.691658049241	-0.285681606805605	0.841170611441232	0.973675566037144	31.2297199510661	11.9805012170286	1.3742473460275	0.040101413001327	0.16212074154277	52.6935834625694	9.17370714779971	2.50353246953293	9.05611442529568e-05	0.00500967784344765	6.59557741058869	46.6684174705173	-2.79848281314164	3.036156426823e-05	0.000722916613987209	26.1990210338022	57.0828702200356	-1.11825832354318	0.0451173989005273	0.162453449375088	9.17316416453308	52.6966772484614	-2.50370046130697	9.05611442529568e-05	0.00500967784344765	8.53834069066387	27.9170927995323	-1.69861923173206	0.0210963346562918	0.127594779469398	57.0819438951584	26.1994470203683	1.11821170801641	0.0451173989005273	0.162453449375088	11.9805012170286
137799726	1998	2012	3818	1413	107.431212639167	161.605962058446	165.441775213129	97.7081505063887	1602.08085470757	1762.19439331393	-0.137434153179113	0.74106554272601	0.905394657710709	3507.67955089558	2174.76399054038	0.689634425518089	0.0959146029175169	0.280080341111101	2408.80365548191	1668.86591052901	0.529394282722598	0.201295531583307	0.633014630327867	1332.34674074727	2133.79330215408	-0.679391491584776	0.10196710279137	0.306404297645209	2944.19089343691	2609.15116795673	0.174306203485925	0.673321568538694	0.829957738822241	1668.7680792393	2408.94486906341	-0.529563414638933	0.201152148194176	0.632806578970829	1719.95834858404	3136.62555696025	-0.866815356454553	0.0370583063905406	0.179243114926593	2609.10888582616	2944.23860559521	-0.174352958961949	0.67323879849812	0.82985571381825	2174.76399054038
137786628	1358	829	2066	1156	42.3268389367411	38.5980180418878	51.8944180699566	46.3369598603943	1310.69238886503	1197.72455231028	0.12999586255904	0.755735168163427	0.914599868261314	1898.07596214029	1478.14526451042	0.360735183043521	0.384379692095598	0.659124137195555	992.503848294699	1134.2898232937	-0.192663900617098	0.645030154990806	0.910674824389572	1090.01528891611	879.185209696154	0.310084390737139	0.457414382526944	0.722423872024065	1593.15473308402	1075.05748843963	0.567470501148592	0.172940865713321	0.391116163733242	1134.22332803712	992.56203566801	0.192494778373466	0.645322321172881	0.910787479846092	1407.1312951605	1697.28711269468	-0.270483536339483	0.514845946039306	0.744937917544898	1075.04006599368	1593.18055161653	-0.567517254079073	0.17290559628907	0.391036399810163	1478.14526451042
137796652	3505	1980	2386	1420	74.3556668704596	62.7459428440367	40.7916012350018	38.7407506939835	1610.01750552396	3091.34446955718	-0.941119447749433	0.0237632094625982	0.116789487891289	2192.06748528775	3815.08339622894	-0.799380227545418	0.0538635363909669	0.198998714580703	2370.49292540771	2927.62553602066	-0.304546547299082	0.461141424323166	0.826990592740646	1338.94720830542	2099.85631234292	-0.64913418216649	0.118058058782201	0.342552689745127	1839.91932930086	2567.6541287227	-0.480752509943771	0.245447596794859	0.493396397222692	2927.45391816237	2370.63189314089	0.304377413262483	0.46139040351312	0.826990592740646	1728.47892979463	1960.17997964683	-0.181497187684938	0.661819373767033	0.870979270193406	2567.6125190434	1839.94914666904	0.480705754919351	0.245493374677342	0.493396397222692	3815.08339622894
137794267	2186	1839	2751	2286	48.3260122017625	60.7305115638754	49.0112360462153	64.9921141512403	2591.8945913568	1928.00740891689	0.426859050395771	0.302172692569403	0.571229821510599	2527.40156631195	2379.3957412533	0.0870636184242497	0.833859170457993	0.959952109212456	2201.68627097929	1825.89763577613	0.269964713456551	0.514362011661083	0.831435524457473	2155.51933733824	1950.32145098441	0.144321738705299	0.72784790348669	0.891416537666878	2121.38519631772	2384.80779951321	-0.168829246983343	0.683451106561313	0.83794457740689	1825.79059952645	2201.81534294331	-0.270133845334881	0.514098192449498	0.831303461057787	2782.59654582294	2260.04215569701	0.300048392357595	0.467820371723154	0.741508126749076	2384.76915282238	2121.41957485791	0.168782491912781	0.683534280554088	0.83804655280141	2379.3957412533
137793466	2104	1590	2114	1862	97.9909348262101	110.619501812989	79.3449720932529	111.525320206489	2111.16031393296	1855.68471062893	0.186057518239905	0.653457159937521	0.842746692805939	1942.17469061688	2290.14146700829	-0.237739969214331	0.565722695855027	0.770827207931774	1903.58090232502	1757.40507477779	0.115237529657016	0.781635457492648	0.977423583276284	1755.71958830783	1686.24924899532	0.0582486847438527	0.889484089977141	1	1630.16942255336	2061.9089623995	-0.338901976327092	0.4133392186311	0.671042411658428	1757.30205345747	1903.69249878166	-0.115406660481311	0.781321091107933	0.977365225091958	2266.49277120577	1736.72104275901	0.384047716213792	0.353607418396869	0.648535395068429	2061.87554822027	1630.19584091121	0.338855221788657	0.413403668229206	0.671340820544295	2290.14146700829
137803574	816	353	613	422	98.9080772404946	63.9161657830752	59.8792481279401	65.7820931505213	478.477854570875	719.689153624574	-0.588850020576216	0.163488049736693	0.399033802390521	563.170699367448	888.196280272028	-0.657160042354519	0.117860218372476	0.327125129051604	422.631721759783	681.570695308224	-0.689388245439866	0.103438452719853	0.437267994072001	397.909117212307	374.372484956541	0.0879729706136817	0.838992982148727	0.969255543763462	472.689213940415	457.788993487419	0.0463338617740303	0.917903400258689	1	681.530737752167	422.656502127787	0.689219144844305	0.103438452719853	0.437099295000214	513.687478588594	503.589174392143	0.0285428700119103	0.951574272780813	1	457.781573759043	472.696875262628	-0.0463806071247072	0.917903400258689	1	888.196280272028
137796369	2052	1642	4304	2888	114.12075555655	136.412712028548	192.900701924259	206.556139273195	3274.44656044627	1809.82153609943	0.855346610237816	0.039448403499984	0.170511218677849	3954.17917642843	2233.5411955342	0.824017642742856	0.0469734461573037	0.178218242335973	1965.83583877564	1713.97076779254	0.197763354281993	0.633410052638895	0.906073996456663	2723.15954695322	1741.39685744481	0.645005947891278	0.11973025344799	0.34648778808583	3318.96462190055	2129.34165132856	0.640321605395625	0.122102463288662	0.324175267768271	1713.87029252497	1965.95108473584	-0.197932485186866	0.633118703334417	0.906073996456663	3515.3665269971	3535.89409745228	-0.00841321643340485	0.984510843178136	1	2129.30714441598	3319.01840729077	-0.640368360646379	0.122075383705841	0.324103372977815	2233.5411955342
137782914	2095	1546	6645	1464	59.1255812915907	65.177139228358	151.133466909462	53.1356637267053	1659.90502493724	1847.74685349914	-0.15467291554128	0.709642946400436	0.879538905074689	6104.91091154377	2280.34526617634	1.42067489355319	0.000707478940273738	0.0082359490627095	1850.90364839312	1749.88759856943	0.080937763347099	0.846103721075835	1	1380.43586152665	1639.58588799863	-0.248177553425439	0.550135205093486	0.75791337151025	5124.20185946084	2004.85053327929	1.35380293619975	0.00123946641629603	0.0125384511842752	1749.78501791208	1851.01215680827	-0.0811068939672946	0.845783110870033	1	1782.03686882193	5459.11972045401	-1.61509295430042	0.000129874826775156	0.00334603185468697	2004.8180437206	5124.28489883471	-1.35384969157087	0.00123899840200292	0.0125337167483191	2280.34526617634
137789255	2552	1500	4025	1996	121.857336992374	106.993324128248	154.885642310271	122.570282426377	2263.09048653968	2250.81359873352	0.00783377728522955	0.98605455027992	1	3697.85531732938	2777.7745750472	0.412749661415159	0.31743854041076	0.580813958048774	1795.83197381492	2131.60833466346	-0.247297041838227	0.550577976069571	0.860636587967748	1882.07139579289	1590.80146513741	0.242558308868526	0.558656558296286	0.765995893674975	3103.8167407715	1945.19853917079	0.674119825860423	0.103905093350603	0.285288844300935	2131.48337811921	1795.93725382305	0.247127910546206	0.550851126387833	0.861063563197651	2429.6010396635	3306.68437977759	-0.444663922522819	0.281937595001877	0.55499641184417	1945.16701626084	3103.86703967673	-0.674166580909571	0.103881286784117	0.285223479383581	2777.7745750472
137795521	0	0	0	0	0	0	0	0	NA	NA	NA	NA	NA	NA	NA	NA	NA	NA	NA	NA	NA	NA	NA	NA	NA	NA	NA	NA	NA	NA	NA	NA	NA	NA	NA	NA	NA	NA	NA	NA	NA	NA	NA	NA	NA	NA	NA	NA	NA
137801153	2447	1929	2260	2700	132.832740434733	156.421987384465	98.8675712980474	188.490108403816	3061.29079603671	2158.2052656042	0.504271666986271	0.22268569249004	0.494745727365836	2076.30832305627	2663.48556535674	-0.359266948938332	0.384904665350576	0.659730480874711	2309.43519934549	2043.90444566759	0.176182281798851	0.670509920751799	0.924467122755008	2545.88984694869	2045.76923483088	0.315515579710702	0.445542401266077	0.720662698020731	1742.75576960499	2501.51822242946	-0.521373004676107	0.20805705785751	0.446647680121971	2043.78463019147	2309.57058775792	-0.176351414436227	0.670211342387658	0.924187943242102	3286.52806117751	1856.6659133221	0.823789010101932	0.0471841342564647	0.203521610769117	2501.4776844694	1742.78401243161	0.521326249752052	0.208097688881075	0.446734905004429	2663.48556535674
137802267	171	131	385	349	5.47728075793718	6.26808095141391	9.93811196676217	14.3763274537118	395.709922362169	150.809362958821	1.39084776888214	0.00152672318499855	0.0161989610460641	353.701736005411	186.135211928171	0.925810259644327	0.0331972851520866	0.145583560676318	156.850985347451	142.818175564039	0.134812874412057	0.777658950836597	0.975409382299791	329.075669020054	138.934614715126	1.24333855486307	0.00495923768194666	0.0392726050379531	296.869413755362	169.903181559156	0.804979668386082	0.0676439819933468	0.221264074859889	142.809798819006	156.86018510996	-0.134981878653422	0.777658950836597	0.975520883143675	424.8299828363	316.277991813264	0.42541958727584	0.322419123888374	0.609750238276496	169.900426975097	296.874225910203	-0.80502639798751	0.0676439819933468	0.221264074859889	186.135211928171
137781521	1284	949	2562	2000	86.9177466638883	95.963052937213	139.764483473372	174.111343836283	2267.62571557231	1132.45772683402	1.00162652941052	0.0164249790992719	0.0940356972839301	2353.76282299417	1397.59872427972	0.751978349283339	0.0704206867603602	0.238082116919028	1136.1690874748	1072.47946298991	0.0831787406598426	0.843459969070078	1	1885.84309153858	1006.44892159869	0.905863205799815	0.0300374014504557	0.141721216395975	1975.63985701667	1230.67138861446	0.682864057164084	0.100745713582567	0.278400233545616	1072.41659096203	1136.23569678027	-0.0833478640301254	0.843140969691295	1	2434.46994319851	2104.77105635168	0.209911969733136	0.61193250776632	0.832825217886845	1230.65144447581	1975.6718737445	-0.682910810767546	0.100722556052207	0.27838526610105	1397.59872427972
137784490	185	107	43	350	11.1052252924085	9.59475371420559	2.08016777463022	27.0195011360751	396.843729659216	163.15714343658	1.28153512406389	0.00350775924128388	0.030371068665529	39.498243100585	201.373747331201	-2.34606209345297	1.47997271321525e-06	4.49794864866393e-05	128.117922995568	154.512032742274	-0.270324576886994	0.550538622203657	0.860636587967748	330.018592970236	113.48187133625	1.53913053491774	0.000616877122967726	0.00813966023266079	33.1393545002782	138.780369314652	-2.06108129994916	3.35266391289383e-05	0.000723823377684503	154.502970524725	128.125438361273	0.270155585618886	0.550538622203657	0.860741703034185	426.047208822812	35.3110031378325	3.5875562104469	4.57829029007598e-13	1.49631607509083e-10	138.778119073452	33.1398929453835	2.06103463126325	3.35266391289383e-05	0.000723823377684503	201.373747331201
137782347	3663	2315	2981	2628	222.235155557492	209.807614890546	145.751180914891	205.047670867524	2979.65667349192	3230.69796121751	-0.11670494291914	0.777765914222026	0.930910372362286	2738.70797350764	3987.06114411472	-0.541803481264068	0.189710176110226	0.431249481726942	2771.5583807431	3059.59900689134	-0.142654258922277	0.730076061564407	0.953162749564586	2477.999323541	2455.13417441819	0.0133790072934275	0.975248603944482	1	2298.7472492998	3002.07625792412	-0.385071030879546	0.351393699347649	0.609482723531603	3059.41965294945	2771.72085970073	0.142485124011686	0.730384610681545	0.953276113354972	3198.88779765914	2448.99640349839	0.385345794499853	0.350861478307724	0.646580126887218	3002.02760852052	2298.7845020032	0.38502427542672	0.351452101127682	0.609541271289746	3987.06114411472
137800658	19	291	343	329	1.41444506012055	32.36084697964	20.5778911563745	31.4979302613852	373.033776373179	16.7476041785814	4.46620884145721	1.54809835328456e-16	3.3161435103471e-14	315.115347563511	20.6882324419497	3.92144997968721	1.56770952928666e-13	1.92611461209912e-11	348.404676002252	15.856034480291	4.44567182761074	3.10332665805098e-16	2.42790977754517e-13	310.217189999048	308.619566720628	0.00749201135732472	1	1	264.481552174369	377.388466337481	-0.512486422743053	0.233039599240533	0.484290125966517	15.8550998599668	348.42510503478	-4.44584039997811	3.10332665805098e-16	2.42790977754517e-13	400.485462978285	281.773298138304	0.506886852511654	0.235991084266517	0.533884225698168	377.382349485257	264.485839483024	0.512439682549001	0.233039599240533	0.484290125966517	20.6882324419497
137792953	2114	712	1359	682	62.4584507978693	31.4239392964666	32.3578714317797	25.913390308317	773.26774596353	1864.50455188411	-1.26964550399175	0.00259552307511135	0.0243451782287853	1248.53844030162	2301.02613459931	-0.881958794925343	0.0342103774888626	0.14853219910484	852.43023953966	1765.75782612013	-1.05056533939434	0.0122665422841674	0.138471680874116	643.06934217481	755.1030905478	-0.231637375572976	0.582493905814125	0.789633956870145	1047.9592001507	923.333934562093	0.182700854181322	0.66293921193975	0.820576936081673	1765.65431517427	852.480215528736	1.05039621648409	0.0122665422841674	0.138471680874116	830.166219609358	1116.45818292206	-0.427453340581726	0.306886641443218	0.591786293234824	923.318970766691	1047.97618375601	-0.182747605881892	0.662857639589368	0.820475966960915	2301.02613459931
137786345	2671	3128	3290	4490	210.148394755346	367.632029619339	208.603864778056	454.309864455809	5090.80578651076	2355.76970960162	1.1116454822138	0.00761480390579293	0.0538634696214748	3022.59353793533	2907.30211935945	0.0561105527292578	0.892578371469049	1	3744.89036561236	2231.00607550217	0.74718160496463	0.0713248286637132	0.358582975227564	4233.72369258346	3317.34582172182	0.351889788390182	0.393543534641982	0.672151685816866	2537.0293116016	4056.36040862344	-0.67700016729989	0.101794628260788	0.280315244383257	2230.87529241402	3745.10990315299	-0.74735073998661	0.0712614104279837	0.358582975227564	5465.3623888229	2702.85232761177	1.0157886058462	0.0145230841457074	0.097208636362052	4056.2946747548	2537.07042568081	0.676953411454071	0.101818083872373	0.280379834878904	2907.30211935945
137792503	2546	1618	2237	2095	61.2494301097495	58.1455628346432	43.3694485837049	64.8158643665008	2375.33740509137	2245.52169398355	0.0810642871567156	0.845309490308003	0.977071741342574	2055.17768233046	2771.24377449354	-0.431239270038745	0.297043490238469	0.5552857346656	1937.1027911849	2126.59668386424	-0.13465942720244	0.745579202043061	0.955483967885096	1975.42086549652	1715.94411508365	0.203151457859232	0.624197301676392	0.825114335489046	1725.01956425532	2098.21887182685	-0.282501357490541	0.49521734873792	0.692329158725306	2126.47202109531	1937.21635275884	0.134490295422263	0.745889314852086	0.955595668138531	2550.10640213899	1837.77048851191	0.472551927486638	0.253574122165798	0.533884225698168	2098.18486925274	1725.04751966563	0.282454602851268	0.495288804564988	0.692329158725306	2771.24377449354
137800150	2128	1298	4633	1313	31.477027173645	28.6807950709323	55.2279151533877	24.9770100332464	1488.70012873752	1876.85232964109	-0.334255562732914	0.420292855934193	0.694756085238919	4256.43921098426	2316.26466922666	0.877818473503143	0.0344289319537934	0.149140057059751	1553.99548960516	1777.45167799888	-0.193840190087855	0.640698187508885	0.907365819470496	1238.05434705203	1376.57421690553	-0.152982235437012	0.71377489456978	0.880574000782813	3572.66947089956	1683.24847766754	1.08572851525496	0.00926806428965218	0.055901584554583	1777.34748157728	1554.08659269537	0.193671060656744	0.640990774187126	0.907780184855391	1598.23575980488	3806.18082541958	-1.2518217312112	0.00278829481001826	0.0322174791230292	1683.22119960647	3572.7273675929	-1.08577527010967	0.00926509826286114	0.0558836945624263	2316.26466922666
137788592	2534	1772	1830	950	91.9676493298062	96.0697369938342	53.52464909546	44.3410239373209	1077.12809296395	2234.93788448351	-1.05298024053961	0.0118057714019412	0.0758518049295429	1681.25721376724	2758.1821733862	-0.714125846051248	0.0851692885664363	0.263211162337108	2121.4731798427	2116.57338226561	0.00331510752443738	0.99486547389965	1	895.772957764504	1879.26587856383	-1.06884741868462	0.0107967659140573	0.0707630234594369	1411.16584294741	2297.92337352204	-0.703360252761706	0.0903259248427027	0.260532391937324	2116.44930704732	2121.59754956178	-0.00348423983531946	0.994538363107526	1	1156.38276121812	1503.40362306823	-0.378615090810906	0.362675599001911	0.659876916968803	2297.8861347761	1411.18871233865	0.703313498247351	0.0903471629086518	0.260593650143442	2758.1821733862
137790672	2044	1536	3210	1473	73.759133038685	82.7981315024833	93.3499753824492	68.3583065956007	1670.10929027094	1802.7656630945	-0.110279065629212	0.7911011396683	0.94134485259975	2949.09565717945	2224.83346146114	0.406563568929619	0.325339127211698	0.583248121544076	1838.93154522512	1707.2885667171	0.107128801873347	0.796838316988515	0.98434792083634	1388.92217695798	1628.98057868106	-0.229975085001106	0.579849262568519	0.787081847494902	2475.33816280286	1991.88270847563	0.313504992458855	0.448702577060442	0.692329158725306	1707.18848314995	1839.03935181265	-0.107297932328553	0.796522339696781	0.98434792083634	1792.99190180261	2637.12911102291	-0.55659045800058	0.179136484456453	0.456589667986139	1991.85042905797	2475.37827717311	-0.313551747378297	0.448634893689147	0.692329158725306	2224.83346146114
137788171	0	0	5	0	0	0	0.187665496909302	0	NA	NA	NA	NA	NA	4.58658421229856	1.38777878078145e-17	5.24340470952244	0.0751017388087311	0.23946714011652	NA	NA	NA	NA	NA	NA	NA	NA	NA	NA	3.83520293391246	1.38777878078145e-17	5.03971387245068	0.13984461709212	0.336782722686632	NA	NA	NA	NA	NA	1.38777878078145e-17	4.09191567219513	-5.10846449762731	0.13984461709212	0.390935875460582	1.38777878078145e-17	3.83526659894988	-5.03973077868693	0.13984461709212	0.33685483890134	1.38777878078145e-17
137794778	390	1028	3718	5084	13.9933014736385	55.0989226220372	107.507616284086	234.592845157923	5764.28729719039	343.963907439597	4.06627978308632	3.97548522240723e-18	1.00297074955532e-15	3415.80719995944	424.509438280615	3.00801541230592	1.79421565499968e-11	1.46960259571569e-09	1230.74870304874	325.743470994581	1.91724699313288	9.44040369316661e-06	0.000854551583894661	4793.82051058907	1090.23086525062	2.13642280328583	6.54175260676802e-07	2.79106293125336e-05	2867.0769575105	1333.11720575171	1.10474352290198	0.00822590084726216	0.0507031006196449	325.724371475551	1230.82085679273	-1.9174160990666	9.44040369316661e-06	0.000854551583894661	6188.39456202552	3054.47153626621	1.01860175732043	0.0142208105040095	0.096186258247072	1333.09560149876	2867.1234200326	-1.10479027705846	0.00822324030224237	0.0506589431324888	424.509438280615
137786305	0	0	11	0	0	0	0.201874133086377	0	NA	NA	NA	NA	NA	10.0990031271589	1.38777878078145e-17	6.35998365743785	0.00417417063605607	0.0317572441869642	NA	NA	NA	NA	NA	NA	NA	NA	NA	NA	8.46237255124663	1.38777878078145e-17	6.15309313274275	0.00724341375080319	0.0456989126656113	NA	NA	NA	NA	NA	1.38777878078145e-17	9.02138635931676	-6.22297541553146	0.00724341375080319	0.0602599344694092	1.38777878078145e-17	8.46251116653255	-6.15311032405456	0.00724341375080319	0.0456989126656113	1.38777878078145e-17
137804555	1269	914	3354	2879	30.4896956094708	32.8043978892628	64.9424678814034	88.9583600936267	3264.24229512918	1119.22796490879	1.5441214947999	0.00025278003891559	0.00405340647148121	3081.39184253911	1381.27172288029	1.15752414997352	0.00563263197060296	0.0405522806250204	1094.2667260939	1059.95033589272	0.0459219767332068	0.914354023990628	1	2714.6732315276	969.330338964109	1.48560892376066	0.000430574290145165	0.00616350795227381	2586.38223063288	1185.28400116494	1.12566392052854	0.00716050093569897	0.0456989126656113	1059.88819830308	1094.33087900252	-0.0460910995963333	0.914030667403586	1	3504.41149405995	2755.43090087836	0.346865205909703	0.400714550152763	0.691770893823767	1185.26479251999	2586.42414447925	-1.12571067427364	0.00715815560434205	0.0456989126656113	1381.27172288029
137788910	3368	2460	3130	2101	134.830978472471	147.111667795024	100.980194846466	108.167624625697	2382.14024863957	2970.51264450299	-0.318450283106853	0.440873402837815	0.713606464559127	2875.59777642216	3665.96345027523	-0.350310707394696	0.395952931882316	0.665596457800047	2945.15387626356	2813.19284291023	0.0661165721234517	0.873410007859157	1	1981.07840911479	2608.91115948976	-0.39713368469191	0.336986326888791	0.605991024405527	2413.64701399262	3190.10971667494	-0.402351058425489	0.3300789622099	0.58308075469522	2813.02793292189	2945.32653172129	-0.0662857070498982	0.873086556187587	1	2557.40975743953	2571.40589442735	-0.00789229113798847	0.985846716097509	1	3190.05802022651	2413.68612865393	0.402304302859423	0.330135061715642	0.582996751842897	3665.96345027523
137781325	2011	1627	2546	1533	61.7301819924143	74.6049164385687	62.9822468127337	60.5175417490955	1738.13772582231	1773.66018694795	-0.0292025057193918	0.945252198605629	1	2339.06324683963	2188.91405840941	0.0957193702182629	0.817680692469053	0.947318119833845	1947.87768403179	1679.72448727858	0.213639848992684	0.606370708488304	0.902490448119397	1445.49761316454	1725.48889346912	-0.255409745119789	0.538314865696422	0.750206215348408	1963.30162722918	2109.88991414078	-0.103848648335608	0.80260589106816	0.927895005985178	1679.62601947568	1947.99187725058	-0.213808979738402	0.606084928504966	0.901963073629741	1866.02545498968	2091.62641301771	-0.164670669188127	0.691356467527313	0.895124689535363	2109.85572243974	1963.33344401521	0.103801893538705	0.802693484290907	0.927910698262091	2188.91405840941
137791393	389	188	4671	2244	6.75028538955763	4.87331844276527	65.32157741971	50.0782359997711	2544.27468652671	343.081923270436	2.89013034372299	9.14104970601736e-11	8.04483234979962e-09	4291.35070433668	423.420971508531	3.34091223560722	1.77875604986983e-13	2.11781996081925e-11	225.091994789295	324.908195774698	-0.529442107631218	0.221820462728226	0.640922831770331	2115.91653201287	199.384879361305	3.40687714299938	1.29889353376035e-13	2.22536993713785e-11	3601.97276652416	243.819830107819	3.88438707888436	1.06974460690325e-16	3.18916241347447e-14	324.889145218169	225.105194984351	0.529273046225998	0.227416446430679	0.640922831770331	2731.47305873837	3837.3993532673	-0.490446277188795	0.235142631168608	0.533884225698168	243.815877713602	3602.03113807926	-3.88443382131678	1.06974460690325e-16	3.18916241347447e-14	423.420971508531
137795946	38	47	91	55	0.700102069380877	1.29351071690481	1.3511184375728	1.30314904797244	62.3705329049709	33.5053785764876	0.893320695305623	0.088337085913187	0.279590447831729	83.5969994907169	41.3691099738956	1.01308229701668	0.0480813702560769	0.181527213170131	56.2852222967657	31.7264003104707	0.823584810340086	0.117176040956687	0.47587288713333	51.8560098210892	49.8500106311333	0.0570574178626935	0.954951356212083	1	70.1542475893069	60.9732358660295	0.202957311498068	0.71457310713411	0.863407180587051	31.7245354774475	56.2885266368983	-0.823753466823319	0.117176040956687	0.47587288713333	66.9654217202727	74.7450559027809	-0.158965427884169	0.765425276518552	0.942689463619263	60.9722464962928	70.1553858366512	-0.203003981016074	0.71457310713411	0.863407180587051	41.3691099738956
137787635	173	199	387	94	8.60852421493314	14.7921086221096	15.519146423886	6.01539420029461	106.589039241256	152.573331623146	-0.51718288116966	0.261717510544294	0.522222991605158	355.539183068575	188.312145563874	0.91651819641737	0.0360045799354301	0.153211825230023	238.261311110719	144.488726637137	0.720866747615798	0.102560446462542	0.433891297838634	88.6300531740048	211.050719819484	-1.2504322658457	0.00576058891443562	0.0437127041154232	298.411692834236	258.084443626335	0.209600759159568	0.627976357434481	0.798565006192683	144.480251967488	238.275283318149	-0.721035779213657	0.102560446462542	0.433723772241013	114.437295827474	317.921072438537	-1.47341808690179	0.00100532329657881	0.0154360982410269	258.080260076158	298.416529981757	-0.209647495919588	0.627976357434481	0.798474742260707	188.312145563874
137785489	2438	1823	3628	1320	89.688504236102	100.180721964689	107.558471459728	62.4497419254032	1496.63677955683	2150.26740847833	-0.522773040833553	0.20751089947513	0.473732403326191	3333.12208411571	2653.68936452598	0.328867829706565	0.425743297529921	0.696943192268964	2182.53090593335	2036.38696946696	0.0999638224211447	0.809808509428374	0.992373305411611	1244.65481461119	1933.35295607813	-0.635298511542886	0.126308094964653	0.360544610020008	2797.67441516685	2364.05927987701	0.242975472550713	0.55672736802431	0.733156890998063	2036.26759465383	2182.65885497321	-0.100132954734569	0.809490838536489	0.992095015608165	1606.75634102311	2980.53291763581	-0.891391953057084	0.0321458457987443	0.165340076480142	2364.02096941183	2797.71975301637	-0.243022227848403	0.55665134549084	0.733056776565964	2653.68936452598
137784213	3877	1777	2388	2594	251.347865596546	172.092219982755	124.763625522845	216.273350922106	2941.10722673359	3419.44256383418	-0.217402929153115	0.598444709304561	0.802047312564594	2193.90493230723	4219.99303048803	-0.943693274332386	0.023125174479437	0.110406217471277	2127.45923142068	3238.34788513577	-0.606115220045755	0.143170670766086	0.52060344987389	2445.93990970923	1884.56853322213	0.376139476693681	0.363368932174408	0.638925648058432	1841.4616080256	2304.4072859108	-0.323494806346373	0.434442815581456	0.692329158725306	3238.15805320723	2127.58395205356	0.605946086319471	0.143281666888165	0.52060344987389	3157.50211766157	1961.82306006434	0.686535324894785	0.0975194643111256	0.309095359449977	2304.36994209434	1841.49145038651	0.323448051478693	0.434509237330318	0.692329158725306	4219.99303048803
137804911	2909	2329	5431	4733	11.9612891535178	14.3053393665262	17.9965117440441	25.0278998962031	5366.32094997494	2565.68193130616	1.06454604805002	0.0105088767594824	0.0696678036738635	4989.58057136629	3166.35720797428	0.656079132940799	0.112476660224751	0.31682754852089	2788.3193251398	2429.80155711712	0.198531174479889	0.631020406502859	0.906073996456663	4462.85420904178	2469.98160745971	0.853438338803271	0.0396263058621874	0.1667941312779	4188.03867886205	3020.23121256565	0.471618134368696	0.253370095593246	0.503508579716087	2429.65912094114	2788.48278665607	-0.198700308692814	0.630728948597238	0.906073996456663	5761.14827787167	4461.76991013176	0.368721943223705	0.370770922616516	0.668168031803086	3020.18226896463	4188.10654765231	-0.471664890242249	0.253323194451772	0.503468659785863	3166.35720797428
137782668	1374	1316	1752	1234	38.5853831319827	55.2060128345533	39.6501148329355	44.5661256857302	1399.12935518847	1211.83629835485	0.207291445996403	0.618587801945161	0.822028330157849	1609.59677996979	1495.56073266708	0.106017560539417	0.799390459849321	0.934240074964563	1575.54527534173	1147.65422551297	0.457088719246191	0.271447126259761	0.649729102692998	1163.56335602149	1395.66377367985	-0.262364766226088	0.528389022437268	0.739947079313492	1351.01697237041	1706.59056238835	-0.337002808078477	0.416830927624513	0.675541147507297	1147.58694685559	1575.63764172168	-0.457257846145968	0.27127007660595	0.64958923241473	1502.07491458352	1439.3234866031	0.0615283145298385	0.883563825149989	1	1706.56290607342	1351.03886704549	0.336956054165074	0.416895611385301	0.675743333209402	1495.56073266708
137780048	132	285	73	114	12.2351687243864	39.4616554284775	5.45297058568421	13.589219689026	129.265191294753	116.411971780163	0.150694288435988	0.753376307211208	0.912425988454112	67.0599694502411	143.685005438848	-1.09773757298121	0.0202914161847451	0.106268799087046	341.22141337144	110.242425350795	1.62868862285274	0.000259306970312792	0.0103279608939491	107.488534599109	302.256381074669	-1.49042319446828	0.000870675431595807	0.0106717690060284	56.2736874027594	369.607769858278	-2.71224339289959	9.1457596660787e-09	5.44342066051425e-07	110.235958133211	341.241421306889	-1.62885765161665	0.000259306970312792	0.0103279608939491	138.781832242252	59.957301248307	1.2085867961833	0.0100832420919295	0.0779866168286558	369.601779090883	56.2746007215484	2.71219668230281	9.1457596660787e-09	5.44342066051425e-07	143.685005438848
137793377	1592	1037	2506	1247	70.2792938854181	68.3844708792428	89.1537583720215	70.7952983463434	1413.8688495722	1404.10883808751	0.00997106779960949	0.982705931030488	1	2302.31430645279	1732.84648626385	0.409925733158092	0.32221527317729	0.583248121544076	1241.52359595334	1329.74420550504	-0.0990617360675459	0.813143586121563	0.992865197670662	1175.82136720451	1099.77564364064	0.0964615859880184	0.818440481535216	0.953045848348789	1932.45605275639	1344.78824819105	0.523058092689388	0.207880307279978	0.446438636233767	1329.66625301154	1241.59638134221	0.0988926102401351	0.813460388861061	0.992754805720732	1517.89885114482	2058.76480468042	-0.439700504269035	0.288989451664134	0.565605286018864	1344.76645481116	1932.48736968797	-0.5231048465134	0.207839792770298	0.446406987316574	1732.84648626385
137781294	38	15	59	43	0.959757022094266	0.565930850687262	1.20089206935853	1.39668926175348	48.7648335200293	33.5053785764876	0.539024644371433	0.307854389121233	0.579133534331957	54.1978326488491	41.3691099738956	0.389094232156072	0.470825699353092	0.724881013598058	17.9743565192243	31.7264003104707	-0.817415822469571	0.191757594488563	0.610218956032842	40.540916750149	15.9130207123613	1.34296145222269	0.0262297303838413	0.126532773277088	45.4776798508589	19.4758608875391	1.2207691515463	0.0396637351196814	0.151464393792649	31.7245354774475	17.975414898022	0.817247626434291	0.191757594488563	0.610011331811502	52.3586758414791	48.4557043725116	0.110546339443108	0.863188582785099	1	19.4755440192787	45.4784182270254	-1.2208156817781	0.0396637351196814	0.151464393792649	41.3691099738956
137799376	312	301	528	407	6.53330664594239	9.41541252328586	8.9101832206984	10.9604022880889	461.470745281224	275.169141421173	0.745571201319596	0.0822877803605937	0.265326092142522	485.07920018991	339.609029818176	0.51423856082178	0.229681181389418	0.495718176764417	360.376780324016	260.592002233431	0.467382260704681	0.276950262148407	0.652332088527175	383.765258019209	319.224876125925	0.265597085887255	0.53519322865363	0.746900057552126	407.142361204428	390.356293664533	0.0608829917984024	0.891010688901095	0.9920795050429	260.576721788439	360.397911184965	-0.467551336043448	0.276950262148407	0.652332088527175	495.42908923165	433.758252586957	0.191633963244139	0.657698266885032	0.866253364985364	390.349966670945	407.14896033674	-0.0609297350945783	0.891010688901095	0.9920795050429	339.609029818176
137786022	1898	1359	3215	1318	85.5180779971954	91.4693491440106	116.739267574619	76.3714032905773	1494.36916503705	1673.99598073366	-0.163765957535836	0.693718928299778	0.874964728175668	2953.68927472673	2065.91731462149	0.515717905868102	0.212586690721864	0.468030507821895	1627.02531903276	1585.33839704942	0.037415818644083	0.929547138061626	1	1242.76896673715	1441.2666037508	-0.213748536060399	0.60752233278854	0.811747201226781	2479.19385960311	1762.35220919311	0.492371679290112	0.234645098881811	0.485345101268813	1585.24546201498	1627.12070327148	-0.037584947846301	0.929221928699607	1	1604.32188924654	2641.23681205991	-0.719231251237239	0.083219353533903	0.284672902235143	1762.32364927173	2479.23403645517	-0.492418433979121	0.234600793842352	0.485345101268813	2065.91731462149
137792910	1618	931	2560	1313	51.796719310431	44.5212988333026	66.0446989393856	54.0557751001692	1488.70012873752	1427.04042538204	0.0610009337606655	0.884607204751842	1	2351.92537597486	1761.14662200996	0.417311876824007	0.313515102526067	0.575184419233288	1114.61930162605	1351.46135905638	-0.277977412700189	0.504511868214693	0.826990592740646	1238.05434705203	987.359364815529	0.326403527669151	0.433606404342296	0.711431127280155	1974.09757829329	1207.32930364974	0.709361640287296	0.0883344325606267	0.255911377655792	1351.38213353654	1114.68464764171	0.277808287893098	0.50477201060987	0.826990592740646	1598.23575980488	2103.12797593497	-0.396056494393274	0.339295896210617	0.630168169630338	1207.30973776499	1974.12957002839	-0.709408393834247	0.0883136137555269	0.255911377655792	1761.14662200996
137796210	585	1258	5175	3758	21.2181038649192	68.159399353352	151.263910082336	175.291605004667	4260.85887429805	515.950817555942	3.04550260817999	9.44283132418379e-12	9.65805982193321e-10	4754.38735300197	636.760457992477	2.90021125836491	6.38940668885644e-11	4.82295802938582e-09	1506.10707684479	488.622133251103	1.62373131537392	0.000141809578146394	0.00696520318133385	3543.5033713836	1334.15297962828	1.40917561937367	0.000801288612122261	0.0102641701307484	3990.62700315655	1631.37717826096	1.29049074932296	0.00207127129377572	0.0187146431997454	488.593486041063	1506.19537262449	-1.62390043187104	0.000141809578146394	0.00696520318133385	4574.35304390586	4251.45561731034	0.105597093872551	0.797984544849939	0.960655147183588	1631.35074076404	3990.69167287812	-1.2905375041725	0.00207051769287701	0.0187078341583723	636.760457992477
137783296	2688	762	2287	4134	233.151905767124	98.7322615973921	159.863800478183	461.141082233399	4687.17040298613	2370.7634397247	0.983318770765712	0.0179791807798657	0.0994598312044587	2101.11385782093	2925.80605426092	-0.477647365717963	0.248096810456965	0.513088642126561	912.290756184629	2245.20575276301	-1.29920154345301	0.00201499187128449	0.0470580084566718	3898.04277134778	808.129637198874	2.26992551799077	1.57869224273e-07	7.86834565524293e-06	1763.57653240334	988.173060331519	0.835642874942726	0.0453869128991521	0.163065277292419	2245.07413731144	912.344241312324	1.29903241856584	0.00201764443916313	0.0471199563798587	5032.02997520222	1878.84749896684	1.42121685186342	0.000707313843483479	0.0119299000415895	988.157045830734	1763.60511263172	-0.835689627711188	0.0453749773915966	0.163022395617397	2925.80605426092
137800765	2033	1519	1297	1079	88.9170112042167	99.242948809438	45.715315047106	60.6907576404993	1223.38922976138	1793.06383771253	-0.551518070229924	0.184478466326271	0.43633000587545	1191.57758261186	2212.86032711063	-0.892956842054809	0.0321210361182894	0.141806516104787	1818.57896983804	1698.10054023801	0.0988579543146028	0.812353235506545	0.992865197670662	1017.41014573387	1610.95155284109	-0.662935216767301	0.111420156977275	0.328243423228322	1000.14855897629	1969.83740630622	-0.977730543409821	0.0192500914601081	0.0947677369079893	1698.00099525895	1818.68558331863	-0.0990270846681426	0.812035689643762	0.992754805720732	1313.40490152049	1065.52268956589	0.301678884207957	0.468773232733358	0.741508126749076	1969.80548412832	1000.16476780727	0.977683789766096	0.0192557717913751	0.0947957010420912	2212.86032711063
137796771	929	569	2436	460	23.2052383408473	21.2313199171056	49.036771226222	14.7768473848548	521.562531316221	819.353360697513	-0.651569251827854	0.121756096291864	0.350392132116991	2238.00366077404	1011.19302431978	1.14607152997656	0.00623376590107895	0.043871884455552	681.22916094996	775.956787228237	-0.187864918120197	0.655034601412759	0.914543529544162	433.740227124714	603.447167049188	-0.476251499847769	0.262545546951311	0.517409624681084	1878.47629741441	737.894032714435	1.34799707830867	0.00141634481769202	0.0137340021892961	775.911296904769	681.269100801894	0.187695804996753	0.655034601412759	0.914426967789186	559.94206463694	2001.25699008163	-1.83738702010375	1.82691247299249e-05	0.000728278594891868	737.882073936711	1878.50673960067	-1.34804382993379	0.00141634481769202	0.0137340021892961	1011.19302431978
137796296	3319	1974	3475	1664	209.89508207238	186.481849374244	177.102251715377	135.332457864167	1886.66647674058	2927.29542240159	-0.633708667355866	0.126159064140568	0.358878440287615	3192.55738717853	3612.62857909417	-0.178323804944224	0.665678962434762	0.848838063062721	2363.30966351845	2772.26436142938	-0.23026234215726	0.57754020751157	0.883367950408355	1569.02064886996	2093.49312675331	-0.41601121221497	0.315404616203644	0.585080632155804	2679.69009315906	2559.87343386558	0.0660149541462344	0.87384435041197	0.980840839346464	2772.10185060619	2363.44821015507	0.230093208300018	0.577820206281869	0.883919653548229	2025.48204602164	2854.83726595037	-0.495138344583668	0.231500808107732	0.533884225698168	2559.8319502709	2679.73351906522	-0.0660617095254455	0.873754974524442	0.980840839346464	3612.62857909417
137781351	888	790	2007	1705	33.0750505097603	43.9550775052938	60.2433600128311	81.6705669598961	1933.15257434755	783.192011259629	1.30335509288841	0.00199079157870956	0.0203984267085647	1843.87127505192	966.565887108261	0.931725890913299	0.0257637378395618	0.120317593331621	945.812645449107	741.710506150211	0.350594583452564	0.400083280020667	0.798198937352709	1607.68053027096	837.824503319051	0.940170898457926	0.0247148706138357	0.121274615118199	1547.65751059017	1024.48297063889	0.595185521686296	0.153179818395201	0.357939297284507	741.667023291063	945.86809569439	-0.350763701098395	0.400083280020667	0.798198937352709	2075.38830731425	1648.81624031162	0.331902899345138	0.423002308336869	0.716423364682477	1024.46636774311	1547.68259183736	-0.595232274415143	0.153147673142567	0.357864182629984	966.565887108261
137796179	1765	1405	2277	1225	30.968948421833	36.8258247315032	32.1972695212683	27.6421280567796	1388.92508984533	1556.692091968	-0.164521734147047	0.692670069171886	0.874964728175668	2091.92662272296	1921.15123563903	0.12286377465229	0.767292282384862	0.920509230862826	1682.09699366018	1474.24680405469	0.190240297210226	0.647014582536183	0.912418015001778	1155.0770405869	1490.05102661592	-0.367326746087168	0.376934603977223	0.653659328263522	1755.86513877474	1822.00420340853	-0.053305222291347	0.89879511848603	0.997739806641334	1474.16038103972	1682.19560630595	-0.19040942625268	0.646720934769559	0.912121349282897	1491.11988157809	1870.63209687644	-0.327134645433433	0.430347656962775	0.723919456992939	1821.97467683839	1755.89359403952	0.0532584678867053	0.898884704240771	0.997739806641334	1921.15123563903
137786377	60	26	123	179	1.54568641303866	1.00054792481784	2.55358026829884	5.93030195234564	202.962676071776	52.9090682831567	1.93678020307704	4.09340086517548e-05	0.000898885493662228	112.996159583688	65.3153868614335	0.78986966235564	0.105212028517179	0.301417183779807	31.143731917923	50.1025265091957	-0.684944494500661	0.215255734576018	0.640922831770331	168.778595356947	27.5788587771699	2.60835473068717	3.94609103532986e-07	1.77331509026196e-05	94.8307669513013	33.7406293081621	1.48887574571089	0.00424134044370636	0.0306231313551045	50.099584542307	31.1455623624048	0.684775914702121	0.215255734576018	0.640922831770331	217.901549643988	101.034378142136	1.10755716369308	0.0136117848149153	0.092867897022068	33.7400812596364	94.8323050752581	-1.48892237630531	0.00424134044370636	0.0306231313551045	65.3153868614335
137778939	2637	2396	3995	2211	49.5982377693682	67.3189508130425	60.5546033200227	53.4808739827678	2506.85904701617	2325.78224935478	0.108146714165837	0.794170924753111	0.942181782332624	3670.29361204944	2870.29424955631	0.354689589200061	0.390129950175265	0.664250448853625	2868.53241617624	2202.60672097917	0.381064856039212	0.356540993541867	0.752880952817442	2084.80004211396	2541.03717987232	-0.285486777949952	0.489975751583777	0.722423872024065	3080.68256000095	3107.11563833944	-0.012304910607814	0.977026206927199	1	2202.47760261785	2868.70057993738	-0.381233990012113	0.356327845790202	0.752430864650103	2691.30460459741	3282.03817357368	-0.28629081988581	0.488118481979425	0.741508126749076	3107.06528679356	3080.73248401532	0.0122581548823484	0.977116761043542	1	2870.29424955631
137793155	996	456	1445	945	56.9554280172227	38.9524727777875	66.5913611321251	69.4962269644109	1071.45905665037	878.44629752119	0.286482720585029	0.492701841349397	0.727039632348988	1327.54866224082	1084.12029730508	0.292226756407976	0.482882824069235	0.724881013598058	545.944390858723	831.920222037402	-0.60764697059328	0.148578125964383	0.529862015922448	891.058338074519	483.607171426572	0.881536915381974	0.0369971776813964	0.163512314903874	1114.27718615156	591.357603079457	0.913952371944125	0.029893062642406	0.128486194211428	831.871451223384	545.976400055648	0.607477861184993	0.148578125964383	0.529862015922448	1150.29663173957	1187.110641364	-0.0454846585043938	0.915076012139455	1	591.348018896608	1114.29524444387	-0.913999121609743	0.029893062642406	0.128486194211428	1084.12029730508
137803810	2934	3800	2741	3684	23.8481318879345	46.1394337722276	17.9546752463272	38.5094675312096	4176.95713726582	2587.73153442425	0.690728700763787	0.0950633876804631	0.289810590852926	2518.21433121611	3193.56887694578	-0.342746151410325	0.406566606998804	0.673374120784338	4549.41569585057	2450.68343543381	0.892450365707561	0.0314929838806121	0.236100378127546	3473.72700011297	4030.02260765069	-0.214292601706003	0.603314468523237	0.808128896574309	2113.67380270664	4927.79822967397	-1.22112295671038	0.00345308130181089	0.0273162528579963	2450.53977519398	4549.6823962049	-0.892619501651688	0.0314612696737386	0.235862619258357	4484.27832869558	2251.82675361684	0.993725450918399	0.0168356917763537	0.108375620838329	4927.71837432882	2113.70805628321	1.22107620087643	0.00345429072505298	0.0273258202293396	3193.56887694578
137790310	2923	2293	1753	1053	18.9002757142313	22.1481669033455	9.13472555312627	8.75631410919584	1193.91024096245	2578.02970905234	-1.11051312049645	0.00792577284246518	0.0557159746628528	1610.51550348006	3181.59574259833	-0.982163439127923	0.0183288549375948	0.0979928654906213	2745.21975383324	2441.49540897456	0.169131706060873	0.682542199297073	0.931926388424377	992.894123356941	2431.80249392431	-1.29219704262293	0.00209443233964629	0.0212054022199645	1351.78811173718	2973.54704348578	-1.13721298286458	0.00649180632844617	0.0428182845283722	2441.35228732282	2745.38068877017	-0.169300840221651	0.682241266072872	0.931508160505858	1281.75702831528	1440.14502681442	-0.168111551754666	0.686698574801433	0.890606008747573	2973.49885639243	1351.81001890862	1.13716622806536	0.00649395573953425	0.0428182845283722	3181.59574259833
137793090	2361	1713	1479	1816	57.1868993584386	61.9801088264296	28.8697484861954	56.5678983648179	2059.00518004645	2082.35463084245	-0.0162820475384386	0.96989608609918	1	1358.78526160718	2569.87742408396	-0.91930837012223	0.0272738922867322	0.124243795777994	2050.83777121436	1972.0707841881	0.056476875903871	0.892481523956258	1	1712.3450872286	1816.6945535952	-0.0853283089945149	0.837860253273481	0.96890294000672	1140.49592476243	2221.41320731701	-0.961701681689396	0.021147560021676	0.101618497515521	1971.95517949158	2050.95800015057	-0.0566460077198621	0.892157518435139	1	2210.50038052389	1215.04300863124	0.863270417046519	0.0381776432848422	0.18343876653714	2221.37720840313	1140.514407931	0.961654927582596	0.0211537357583127	0.101648173235908	2569.87742408396
137790670	1954	1683	1779	1178	110.182857767938	141.764665497228	80.8424905256476	85.4256712856863	1335.63614860114	1723.38709178105	-0.367709972191359	0.375783705466557	0.65574429882598	1634.40231474669	2126.87145313681	-0.379933199868321	0.359037255767578	0.628070473623108	2014.92146173623	1632.1138046028	0.303937276337201	0.46322576402028	0.826990592740646	1110.75961553692	1784.87862564458	-0.684207829207565	0.100134009542231	0.303225772130463	1371.83773526949	2182.50973296226	-0.669794434170165	0.106759650409895	0.291702527923467	1632.01812766541	2015.03958518963	-0.304106407143777	0.462976723703203	0.826990592740646	1433.91026475149	1461.50507230668	-0.0275308127696527	0.948923997097643	1	2182.47436447146	1371.85996734632	0.669747679780193	0.106783946011838	0.291768911510119	2126.87145313681
137798144	1829	1297	1865	1262	70.7729321246461	74.9700616536943	58.1576142993538	62.8009878383781	1430.87595847537	1613.13907604096	-0.172978219645699	0.677517878197123	0.862039424039972	1713.41253662272	1990.8131082337	-0.216459530853427	0.601540199470136	0.804072657833403	1552.79827928636	1527.70441272421	0.0234747503023026	0.956474576452817	1	1189.96522626144	1375.51368597361	-0.209019562720406	0.615757413443552	0.820402948072705	1438.1557207511	1681.95169518283	-0.225858261352279	0.5865275163938	0.762580678677052	1527.61485610589	1552.88931219381	-0.0236438789410969	0.956148679345005	1	1536.15723948179	1532.15753044514	0.00372980833898062	0.994557597410677	1	1681.92443813587	1438.17902751499	0.225811507374784	0.586605233809431	0.762681723893006	1990.8131082337
137788671	1554	1029	1192	943	31.630168055665	31.2867367700575	19.5524418859528	24.6840157310947	1069.19144212485	1370.59344126801	-0.358269212384792	0.389477274750813	0.668842586222972	1095.11161391444	1691.4847494028	-0.627139120511438	0.131703346820405	0.348299651239356	1231.94591337156	1298.00375030589	-0.075382967629375	0.857827032983451	1	889.172490198495	1091.29139618285	-0.295449212260638	0.479458004120131	0.722423872024065	919.178924489081	1334.41398824514	-0.537672700744487	0.19701435610467	0.427592994756209	1297.92765838935	1232.01813729831	0.0752138420358861	0.858147610400932	1	1147.86217994793	979.260966806111	0.229112740074671	0.583202952336729	0.808833483484462	1334.3923629781	919.193821202274	0.537625948143172	0.197053196193274	0.427677291911661	1691.4847494028
137782691	2665	1340	2860	1347	98.6792640146561	74.1187173830467	85.3432121636574	64.1430963980362	1527.2495755721	2350.47780485225	-0.621993835533379	0.133858118640303	0.362147796041706	2627.54242885453	2900.77131880598	-0.142708642630268	0.730019706064527	0.895642199358685	1604.27832298543	2225.99442470413	-0.472518418074097	0.254284717424739	0.640922831770331	1270.11376091006	1421.11651604521	-0.162041489509157	0.697397478823268	0.871834661120985	2205.43938666065	1737.71334200507	0.34388787283815	0.406473949682442	0.662382364186265	2225.8639353913	1604.37237375167	0.472349287426716	0.254454356608674	0.640922831770331	1639.62144000228	2349.59003836042	-0.519038867501848	0.210499245108271	0.508425013681062	1737.68518135166	2205.47512730427	-0.343934627393117	0.406410139180648	0.662278379783153	2900.77131880598
137800005	1571	877	2182	1362	49.4274165969126	41.2178874355493	55.3249126083113	55.1089925001678	1544.25668446809	1385.58717142477	0.156381073680155	0.707158772461218	0.877049885534437	2004.64788928909	1709.98868431453	0.229357777801716	0.580055581263793	0.784709137637993	1049.96994402314	1312.20342763314	-0.321647436646742	0.440106131148702	0.826990592740646	1284.25761996451	930.090694461592	0.465451183743305	0.264161824283894	0.517409624681084	1682.60689927729	1137.30304863231	0.565079666893673	0.174471961509356	0.393234841718843	1312.12650335323	1050.03150016935	0.321478312705709	0.440347127695865	0.826990592740646	1657.87982832043	1792.5857770026	-0.112722551626897	0.786609326379077	0.955711533133326	1137.28461750927	1682.63416738772	-0.565126420074919	0.174436438800237	0.393232377817501	1709.98868431453
137788564	1681	1008	527	314	43.3443491698502	38.8257374596588	10.9508959226477	10.4123332105293	356.026666814951	1482.6054253555	-2.05775063399242	2.18157698507442e-06	7.37126294986603e-05	484.160476668494	1829.72002785344	-1.91776667285268	8.29565421977582e-06	0.000201274181899561	1206.80449658794	1404.08369264295	-0.21845020351158	0.599933510551323	0.897197124668029	296.073330709215	1069.02024660563	-1.85179305926215	1.91363529303391e-05	0.000503189711945247	406.371221746864	1307.18155587316	-1.68519806825129	8.31592643691508e-05	0.00147084680013927	1404.00138248235	1206.87524667661	0.21828107762774	0.600217169066826	0.897498792189616	382.227072907867	432.936712322438	-0.179790344849342	0.67495746807322	0.882113044259499	1307.16037190231	406.377808382826	1.68515131859781	8.31592643691508e-05	0.00147084680013927	1829.72002785344
137790111	2048	1454	2266	997	19.4665321552022	20.645122030784	17.3577251837705	12.1872981079425	1130.4170342974	1806.29359959698	-0.676140267008772	0.104260115187505	0.312642653915411	2081.82066411512	2229.18732849767	-0.0986568465706943	0.812223740013975	0.944459522092367	1740.76029922219	1710.62966725485	0.0251629808303727	0.952993000127332	1	940.09038284544	1542.01704227505	-0.71386051540955	0.0868849399077085	0.277834169171194	1747.38260578272	1885.5465450307	-0.109745083441625	0.79188638693549	0.920145642664738	1710.52938783749	1740.86235082329	-0.0253321109195786	0.952666899556062	1	1213.59237827917	1861.59515457667	-0.61723788428459	0.137724293233963	0.390935875460582	1885.5159887695	1747.41092358751	0.109698328977251	0.791973599376631	0.92022951865552	2229.18732849767
137779052	26	0	15	26	0.991858759463008	0	0.461149781914317	1.27556757212675	29.4900845755389	22.9215298612418	0.360626136932444	0.628894177905263	0.830406559869557	13.7739216836391	28.3075028506084	-1.03149876143389	0.136249690944926	0.348299651239356	1.38777878078145e-17	21.7030265401753	-7.472156243441	1.26863153314878e-05	0.00103696426735661	24.5111949472726	1.38777878078145e-17	7.62546759767691	3.60565027871362e-06	0.000117317374795534	11.5470581848458	1.38777878078145e-17	6.59513593540799	0.00143700956323242	0.0137340021892961	21.701749217496	1.38777878078145e-17	7.47208712626093	1.26863153314878e-05	0.00103696426735661	31.6657578817889	12.3076308653121	1.35203719510905	0.040101413001327	0.184644140088564	1.38777878078145e-17	11.5472467733143	-6.59515319138043	0.00143700956323242	0.0137340021892961	28.3075028506084
137793275	2084	1895	2721	1673	98.351434934404	133.593893997205	103.486998538415	101.538925608789	1896.87074206926	1838.04502811811	0.0454299663711602	0.913833624070002	1	2499.83986102431	2268.37213182611	0.140179646513849	0.735009809090499	0.898823784572693	2268.73004863268	1740.69957209219	0.382172067364682	0.355953438887211	0.751930186332039	1577.50696429956	2009.71118315581	-0.349309260833124	0.399262569264024	0.672702607768917	2098.25101548363	2457.42761822384	-0.227921731117345	0.581680836860946	0.757680376777302	1740.59753002292	2268.86305083127	-0.382341199178326	0.355740785837333	0.751336063878965	2036.43707898916	2235.39594945601	-0.134497951854888	0.745744344656002	0.927920059467475	2457.38779474326	2098.28501913297	0.227874976013813	0.581758448740472	0.757781471732465	2268.37213182611
137784934	2783	1475	3926	1407	346.206978181488	274.100002733815	393.592822094162	225.097330846131	1595.27801115051	2454.55193158506	-0.621628501577175	0.133955763783757	0.362147796041706	3606.90168990516	3029.21039635614	0.251815065942113	0.541698629755758	0.749512963004456	1765.90171588598	2324.55689038932	-0.396548583347295	0.338265399285989	0.727473182481727	1326.68919712596	1564.2881918428	-0.237645415834252	0.567443770007267	0.775329711916471	3027.47394422545	1912.77897714224	0.662438658970036	0.110034672926159	0.29854800669232	2324.42062349513	1766.00524132507	0.396379451838028	0.338471266562415	0.727377763129216	1712.6549932603	3225.35189930281	-0.913195573568214	0.0281484737802675	0.148109655737111	1912.74797958487	3027.52300599085	-0.662485413971181	0.110009751837597	0.29853141619648	3029.21039635614
137788770	6365	3183	3502	2270	154.367417912344	115.315657355524	68.4459312932728	70.8005653967526	2573.75367523125	5613.81906473018	-1.12507975472509	0.00692637941369912	0.0516872886944491	3217.36292193243	6928.09832609778	-1.10654621508596	0.00783212749638837	0.0512875556870156	3810.73693282998	5316.51241241678	-0.480406947699065	0.244168048058501	0.640922831770331	2140.43255435721	3375.67502295197	-0.657237482304062	0.112425214711909	0.330405381751832	2700.51085586861	4127.68344459556	-0.612058730380749	0.138719159346343	0.336782722686632	5316.20076165207	3810.96033042234	0.480237810396604	0.244333520321746	0.640922831770331	2763.12093169599	2877.01885154326	-0.0582904243426954	0.888495333911218	1	4127.61655495131	2700.55461917653	0.612011974469536	0.13874912720125	0.33685483890134	6928.09832609778
137790434	2365	1895	2473	2349	165.423705379652	198.002294185746	139.400707905663	211.301827441836	2663.32444859896	2085.88256734317	0.352538749771344	0.393850070852318	0.670084286880582	2271.9964306331	2574.23129111995	-0.180163356597258	0.663200884538737	0.846612912074486	2268.73004863268	1975.41188472238	0.199699273145545	0.629596721177691	0.906073996456663	2214.92354532527	2009.71118315581	0.140267167631904	0.73515594844214	0.896661287504791	1907.00845381185	2457.42761822384	-0.365788112694888	0.376633747900165	0.639992904853317	1975.29608417565	2268.86305083127	-0.199868405542705	0.629305866138317	0.906073996456663	2859.28177644201	2031.65397779952	0.492953098224948	0.233382744026106	0.533884225698168	2457.38779474326	1907.03935836348	0.36574135769209	0.37669470316193	0.640096482759601	2574.23129111995
137791434	2064	1052	1708	1184	38.7951924996631	29.5378150332904	25.8720205766922	28.6202588574569	1342.43899216499	1820.40534560664	-0.439388079962382	0.28981702543883	0.552526060420997	1569.17294551647	2246.60279664373	-0.517695166715515	0.211639674255495	0.467731405535788	1259.48175079069	1723.9940694053	-0.452917083462495	0.275613345941827	0.650443005003015	1116.41715916058	1115.68360762373	0.00096087087956753	1	1	1317.08684022145	1364.23998558201	-0.0506951437426756	0.904518220488561	1	1723.8930065871	1259.55558892103	0.452747956024258	0.275792432560306	0.650443005003015	1441.21362009305	1403.17571729836	0.038551608265319	0.92764914992699	1	1364.21787699055	1317.10818505664	0.0506483903906414	0.904607673896509	1	2246.60279664373
137805361	1816	1255	4959	1354	57.9065045008828	59.7791368468318	127.432404338729	55.5243913733914	1535.18622639034	1601.67328240197	-0.0611808083153528	0.884142686013519	1	4555.94307500444	1976.66304036316	1.2046388619005	0.00392725365053079	0.0307705918656581	1502.51544588704	1516.84583596484	-0.0137224998449738	0.975427527398059	1	1276.71422846885	1330.97138683243	-0.0600272767093741	0.886815128796687	1	3824.06090175817	1627.48683080389	1.23242731818611	0.00323197824916429	0.025821394406853	1516.75691585971	1502.60353111845	0.0135533715103103	0.975753707389162	1	1648.14202121773	4074.00293272951	-1.30556374765792	0.00183628410799716	0.0237079615252591	1627.46045634929	3824.12287226553	-1.23247407300745	0.00323084206863036	0.0258123170667777	1976.66304036316
137805401	1615	930	1435	926	50.8681879755737	43.7573585896184	36.4250289242627	37.5092486065602	1049.91671865592	1424.39447300203	-0.440054448757525	0.29044409835306	0.553628584385878	1318.36142713256	1757.8812217316	-0.415044051031306	0.317313739589946	0.58067760711841	1113.42209130086	1348.95553364685	-0.276850494128325	0.506255174157364	0.826990592740646	873.142783251583	986.29883388311	-0.175768271227637	0.675456110550134	0.858212775455645	1106.56579243833	1206.03252115113	-0.124111878597502	0.766917464565558	0.901845552885005	1348.87645501467	1113.48736713375	0.276681369344803	0.506515790083561	0.826990592740646	1127.1693397136	1178.89523922415	-0.0647659216057559	0.878337122132303	1	1206.01297628049	1106.58372576704	0.124065125890681	0.76700353545638	0.9019467667101	1757.8812217316
137793707	1536	1647	2078	3046	86.526512340303	138.594498344257	94.336072162747	220.669097560386	3453.58810711837	1354.71772698315	1.35000828153169	0.00129428226242762	0.0146500364160925	1909.10064425961	1671.89234773119	0.191409386519088	0.644560496605819	0.829973149214026	1971.82189035666	1282.96879783933	0.619967245275672	0.135541817496789	0.513272461194675	2872.14152886762	1746.69951210336	0.717461604353688	0.0837094091119198	0.270352634494306	1602.40840545275	2135.82556372391	-0.414490707634307	0.317086926539176	0.578011803052859	1282.89358724871	1971.93748723067	-0.620136374523984	0.135435786999588	0.513444469392126	3707.68821632334	1707.14559521158	1.1188582041952	0.00731564973384767	0.060728387014139	2135.79095174082	1602.4343739416	0.414443953058776	0.317141444050428	0.578111182000205	1671.89234773119
137803866	980	438	3051	2181	29.5545760400577	19.7318214602833	74.1506784735355	84.5878449441815	2472.84482927838	864.334551420454	1.51635229516592	0.00033699577289957	0.00508765027889471	2803.01861917288	1066.70482913142	1.3937294871391	0.000927253754832947	0.0100082744061362	524.394604251816	818.555819707532	-0.642376058881491	0.127554372716598	0.500395073196596	2056.51232402372	464.517614584847	2.14611362688558	7.4337749587251e-07	3.07589971405361e-05	2352.72700453037	568.015516460687	2.05017350995709	2.04959857580021e-06	6.40534257677782e-05	818.50783229425	524.425350158409	0.642206950563023	0.127554372716598	0.500215912769386	2654.78782810316	2506.50421803213	0.0828974755145269	0.841616424186457	0.991886490446	568.006310531953	2352.76513197909	-2.05022026037207	2.04959857580021e-06	6.40534257677782e-05	1066.70482913142
137784498	1167	594	972	760	45.4046974042467	34.5231792520482	30.4768766980707	38.027446043365	861.704712781868	1029.265583772	-0.256348618259823	0.541347901440049	0.755194634224078	892.992441239478	1270.24811335041	-0.508311287071959	0.223130386611036	0.484750345178866	711.15941957873	974.752271542609	-0.454849028510143	0.27869549452608	0.655194623641157	716.617409452442	629.960440398489	0.185928534818665	0.658831400364094	0.844231191421326	749.528260392912	770.313596266883	-0.0393733390232247	0.927371055779662	1	974.695128132979	711.201114000189	0.454679912383366	0.27869549452608	0.655194623641157	925.109840333715	798.52211832279	0.212206628522326	0.611544027386185	0.832593683559935	770.30111213638	749.540407907084	0.0393265888857368	0.931038046288612	1	1270.24811335041
137786175	1481	878	3545	824	57.4639055417008	50.8895962783891	110.848694830363	41.1169535756087	934.268377755061	1306.20859999339	-0.483450051980204	0.2461857055568	0.522222991605158	3256.86803283653	1612.02667595432	1.01456299589045	0.0148985334681705	0.0837290331016552	1051.16715434995	1237.02866528634	-0.234900209281692	0.573437673313677	0.879576977890389	776.96454153976	931.151225394137	-0.261111641275027	0.53364837607367	0.745386585243629	2733.66984832988	1138.59983113444	1.2635304185237	0.00261265156866054	0.0216857660672408	1236.95614763604	1051.22878067893	0.234731085723245	0.57371502447304	0.879699995649535	1003.01229807826	2912.34508044923	-1.5377599318812	0.000273980212303077	0.00580381416395352	1138.5813789973	2733.71414898137	-1.26357717219011	0.00261171909461778	0.0216820871552439	1612.02667595432
137790280	3	2	1	0	0.0356996169657137	0.0355522184642638	0.00958995490814054	0	1.38777878078145e-17	2.63556194849976	-4.48121832617163	0.264705882352941	0.522222991605158	0.911565730368513	3.27285261519446	-1.70014455791928	0.639289678135405	0.824565165600379	2.41079525803205	2.4911608046848	-0.0624719801317039	1	1	1.38777878078145e-17	2.12622367001853	-4.16974921044398	0.509803921568627	0.722423872024065	0.750427299066666	2.61776701307202	-1.60549474984137	1	1	2.49100938406567	2.41094123628541	0.062310958335379	1	1	NA	NA	NA	NA	NA	2.61772336046076	0.750440973005363	1.60545166126167	1	1	3.27285261519446
137804298	597	470	816	546	12.1165777248787	14.2494436398924	13.3465821389762	14.2512159480508	619.069957147432	526.534627285781	0.233470064814765	0.579422976719171	0.787712735563735	749.67157312778	649.822059168956	0.206206694006219	0.624508855626409	0.822963575265792	562.705335947042	498.645435301722	0.174242560795184	0.683105318798975	0.932459192024573	514.831686227107	498.45460452185	0.0466553032860081	0.913607675204748	1	629.230515003182	609.512559228345	0.0460264235482527	0.920171404555343	1	498.616200541317	562.73832770308	-0.174411664005875	0.678066421269745	0.928798382991606	664.623494931106	670.361842914887	-0.0124720831881225	0.983487338170046	1	609.502680847866	629.240713085533	-0.0460731719345939	0.920171404555343	1	649.822059168956
137785647	1716	3305	1644	3916	74.4212556354882	214.114254973347	57.4586987289314	218.411765605466	4440.00042093071	1513.47486977984	1.55260411091177	0.000229244983403297	0.00377738504583111	1510.37464085213	1867.81636443152	-0.306411186646744	0.459928265437202	0.724881013598058	3956.79659101403	1433.31832240269	1.46487498667529	0.000495633466606561	0.0170339197973327	3692.48535328451	3505.05979658913	0.0751544880873199	0.855873988089114	0.981761510555198	1267.73392069111	4285.8909061896	-1.75721608325548	3.40304690850922e-05	0.000728217555284041	1433.23429855277	3957.02855090293	-1.46504411974004	0.000494916737406816	0.0170339197973327	4766.67473312892	1350.59714374027	1.81927042815011	1.83358890924782e-05	0.000728278594891868	4285.82145282491	1267.7544657592	1.75716932819461	3.40460095156448e-05	0.000728217555284041	1867.81636443152
137800461	1598	749	1926	1612	56.0254961624928	39.2270060688937	54.4176123490273	72.682124069625	1827.70849928218	1409.400742848	0.374906100367661	0.366083169610235	0.643012708160012	1769.45467073911	1739.37728682071	0.0247438406174539	0.953836889885662	1	896.727021870091	1334.755856325	-0.573811624051326	0.169003236449574	0.571497894584308	1519.98860416431	794.342735070621	0.936132537104612	0.0256075212192119	0.124462087840718	1485.19522204006	971.314887660121	0.612634963578972	0.141785262733204	0.340218093107041	1334.67761005619	896.779594621754	0.573642501994343	0.169003236449574	0.571674337280999	1962.18629997714	1582.27148328682	0.310416222991054	0.453863644906579	0.741508126749076	971.299146342731	1485.21929108198	-0.612681716061183	0.141754992990323	0.340218032035021	1739.37728682071
137791583	548	384	672	379	10.4737961133654	10.9634992184892	10.3506373691561	9.31571951231323	429.724141186406	483.317404157294	-0.169581053076811	0.696179855327038	0.874964728175668	617.375386900782	596.487187678998	0.0496804449998836	0.914057814294472	1	459.745243900947	457.71695180084	0.00628195387657847	0.99404490618547	1	357.363387494116	407.248944019425	-0.188420185273272	0.661682454899056	0.847000695968977	518.186440070157	497.989255444569	0.0574682579233572	0.897782989859003	0.997054087562831	457.690116204347	459.77219993617	-0.00645105067977141	0.99404490618547	1	461.346762200087	552.060048903736	-0.259006540342999	0.545865211810529	0.771845558935207	497.981184278332	518.194838677253	-0.057515004290184	0.897782989859003	0.997054087562831	596.487187678998
137794500	653	941	2421	759	19.2328813380648	41.4014167495888	57.4645782601472	28.7492542461883	860.570905515962	575.925739243228	0.579264977617288	0.168779499454922	0.408648679315787	2224.22280812829	710.776197958202	1.64568148071081	0.000108415109869854	0.00180415865113392	1126.59140487644	545.420844645237	1.04629715148309	0.0130742444799526	0.141661151041584	715.674485513334	997.964674139593	-0.479597094460425	0.25239304619849	0.517409624681084	1866.90920698145	1220.29712863251	0.613413961553458	0.140238739060121	0.337298605021872	545.388867982989	1126.65745271977	-1.04646626706089	0.0130742444799526	0.141661151041584	923.892614429615	1988.93388695183	-1.10613493258797	0.00833382510334053	0.0671163858172939	1220.2773526067	1866.93946172228	-0.613460715070304	0.140208663517644	0.337298386636009	710.776197958202
137804027	15	89	196	9	0.466502396040452	4.13472885479823	4.91239130988639	0.359963748687843	10.215338378835	13.219637449948	-0.370647594165352	0.731776276918525	0.897675226015778	180.062984720814	16.3343650346133	3.45325812026266	3.86118627288032e-10	2.57762082459508e-08	106.568122012549	12.5148809056299	3.07576623762246	8.20986485593495e-08	1.3032268082182e-05	8.48144066413632	94.3923135521397	-3.45622866189441	1.4152835831088e-08	1.00223736092713e-06	151.12401051142	115.438250599425	0.38874651362581	0.409329621327455	0.666456637764154	12.5141421081372	106.574374077558	-3.07593458910072	8.20986485593495e-08	1.3032268082182e-05	10.9727959921595	161.006854854947	-3.86263041707469	5.59379831245455e-11	1.18495294252162e-08	115.436378616675	151.126460861515	-0.388793226559054	0.409329621327455	0.666456637764154	16.3343650346133
137802393	2841	2423	3492	2928	143.508931566832	182.833393495365	142.153054447457	190.209588763451	3319.798850744	2505.70701082302	0.405850028932996	0.325785597852791	0.596803808161149	3208.1756868384	3092.34146837123	0.0530579316493053	0.89836032275556	1	2900.8570946514	2373.00284809192	0.289735187783964	0.483126646103944	0.826990592740646	2760.87650440024	2569.67151502349	0.103542898910884	0.802628489954564	0.94207036955168	2692.7994622726	3142.12876513902	-0.222604571299258	0.589864084883786	0.764563383369853	2372.86374136961	2901.02715334704	-0.289904322083166	0.482871183474836	0.826990592740646	3564.05556227217	2868.80344947189	0.313043792904972	0.448106712979526	0.738920670285829	3142.07784621238	2692.8431006169	0.222557815659631	0.589942301412789	0.764563383369853	3092.34146837123
137802781	1134	686	1105	777	28.8208189966669	26.0442459313472	22.6323580318334	25.3961520758835	880.97943629878	1000.16010750276	-0.183059117858497	0.66280701206202	0.850553634897719	1015.18266838809	1234.32871026144	-0.281937548120645	0.49879773589763	0.724881013598058	821.302770825423	947.188191862314	-0.205758219236543	0.623319753016322	0.906073996456663	732.64711641607	727.529286284657	0.010130892656054	0.98488770852462	1	852.089798490678	889.617589033769	-0.0620984749772045	0.88285060834592	0.987097355460019	947.13266421678	821.350922062375	0.205589101054645	0.626300940057811	0.906073996456663	945.802680694235	907.786967783989	0.0591261356301334	0.889758240629807	1	889.603171605183	852.10360802059	0.0620517238843421	0.88285060834592	0.987097355460019	1234.32871026144
137780827	2458	1210	1795	4446	58.0975863996832	42.7224343244096	34.191246045648	135.144789807364	5040.91826719964	2167.90709098015	1.21732681244904	0.00355220866583652	0.0305980462695311	1649.10189091034	2675.45869970542	-0.698053972181641	0.0924227464799421	0.274098093803802	1448.64098150777	2053.0924721348	-0.5030885838571	0.225296790698104	0.640922831770331	4192.23503939734	1283.24749489364	1.70783016181824	5.54020057119535e-05	0.00118187352652057	1384.17596513203	1569.13161891967	-0.180881342207942	0.663639665365624	0.821263211847955	2052.9721180706	1448.72590851485	0.502919454353714	0.22545232990688	0.640922831770331	5411.80445006317	1474.64971568449	1.87563066010875	1.0285533373477e-05	0.000456031845965905	1569.10619009973	1384.19839715064	0.180834588439109	0.663721643083566	0.821361681383391	2675.45869970542
137782730	100	79	295	98	1.30556251688191	1.54070386744678	3.10380159698418	1.64542232465028	111.124269832036	88.1884661961584	0.332786630852598	0.485780297621304	0.727039632348988	271.016617566057	108.854065465945	1.31513319478283	0.0034442577077902	0.027914198082294	94.5960079962531	83.5135948258447	0.179029863760974	0.725445953598651	0.949905822571936	92.4017495366008	83.7870035434264	0.141155433090258	0.804911828808133	0.943740184225961	227.466850434235	102.470401493952	1.14998241343586	0.0121324991981617	0.0682733784292751	83.508694394164	94.6015582257936	-0.17919877427538	0.725445953598651	0.950019366179702	119.306203613954	242.33936086593	-1.02191497615264	0.0228767669883187	0.128530126512465	102.468739655528	227.470537919008	-1.15002912716408	0.0121324991981617	0.0682733784292751	108.854065465945
137781246	1011	734	1996	1139	31.6155925928681	34.28788044588	50.3019673836954	45.8065445665776	1291.41766543033	891.676059487266	0.534273464865143	0.199605746426679	0.460111514960642	1833.7653164419	1100.44729871687	0.736668731501913	0.0769161522303709	0.243625280817016	878.768866880627	844.449349215037	0.0574139929632191	0.891126614119275	1	1073.98558198108	778.434771075612	0.464278745000212	0.26768804190752	0.522277469664762	1539.17497758012	951.863149938066	0.693316849409364	0.0966107878289431	0.269297817582007	844.399843962825	878.820386890706	-0.0575831110227409	0.891126614119275	1	1386.43845501611	1639.77929800132	-0.24213043234382	0.560092513654202	0.785351589077031	951.84772383229	1539.19992136733	-0.693363601866778	0.0965884490216437	0.269274712030848	1100.44729871687
137786933	2563	1584	2324	1641	95.3380393127109	88.0171284799759	69.6671424062127	78.5018384810544	1860.58890978864	2260.51542410839	-0.280890410295284	0.497480211941641	0.727039632348988	2135.10662768291	2789.74770939554	-0.385798359917522	0.350703539842542	0.617514130453044	1896.3976404259	2140.79636112853	-0.174897239269485	0.673118102756781	0.926796050219361	1547.33339832735	1679.88606340491	-0.118561315622572	0.775870578418361	0.923869841412109	1792.10868882491	2054.12826752094	-0.19682284168189	0.634887011141919	0.798686093885514	2140.67086599619	1896.50881578597	0.174728107598422	0.673417030786542	0.927207635223759	1997.48585065792	1909.24448669883	0.0651549052113059	0.87594266926777	1	2054.09497942634	1792.13773141867	0.19677608703314	0.634967658213478	0.798686093885514	2789.74770939554
137802706	957	656	1007	473	23.4502996242344	24.0123522840085	19.8856683595835	14.9056608643117	536.30202595751	844.048916393802	-0.654206295944354	0.121102224869594	0.348952679935152	925.147764184339	1041.67009362972	-0.171100122749708	0.682979107324648	0.862329256640686	785.386460712659	799.344491344872	-0.0254659359339681	0.954661629556056	1	445.998238398169	695.713358284222	-0.641284186132005	0.128730787011629	0.360544610020008	776.518138929862	850.714113298035	-0.131557447915393	0.752490382524246	0.889997299234071	799.29763007014	785.432506466351	0.0252968201032469	0.954661629556056	1	575.76600187728	827.276026128499	-0.522864358645988	0.212865072800311	0.511447953510298	850.700326292715	776.530723816587	0.131510697245383	0.752490382524246	0.889997299234071	1041.67009362972
137794633	1341	717	1130	680	39.8274833045937	31.8102916297192	27.0462335095444	25.9726722962481	771.000131427424	1182.7308221363	-0.617270988612402	0.139545691154122	0.362147796041706	1038.15075618665	1459.64132959346	-0.491531187779475	0.237526441537693	0.506217544439715	858.416291210577	1120.09014593252	-0.383862698477139	0.359255959357776	0.757466566283484	641.18349429509	760.405745213408	-0.245967760678889	0.559693770996304	0.767316852423756	871.368283002774	929.817847153021	-0.0935826665999316	0.823100999246547	0.945091675056079	1120.0244830393	858.466618113519	0.383693578257278	0.359255959357776	0.757204255923205	827.73176778985	928.325473267546	-0.16549913058942	0.695472993995028	0.897812388930044	929.802778287079	871.382404941672	0.0935359152801179	0.823100999246547	0.945091675056079	1459.64132959346
[truncated: 14,913 more rows]
[truncated: 28 more columns]
