# Supplementary material for: Comparative Transcriptomics as a Key to Understanding the Adaptation Mechanisms of Baikal Sculpins to the Deep-Water Habitat
Source: Biology (Basel). 2025 Dec 9;14(12):1762. doi: 10.3390/biology14121762 (PMC12730502; doi:10.3390/biology14121762)
Supplement: Supplementary file 1 [file biology-14-01762-s001.zip › S4_DEGs_blast report_NT(GenBank).xls]

## Sheet: paper1_1diff_longest_orfs.pep_R
Query	Accession	Title	Querycov	Evalue	Bitscore	Pident	Length	Nident	Staxids	Sscinames	Sskingdoms	Skingdoms	Sphylums
Gene.1::TRINITY_DN39435_c0_g1_i1_39::g.1::m.1 type:internal len:123 gc:universal TRINITY_DN39435_c0_g1_i1_39:2-367(+)	XP_047449693.1	XP_047449693.1 coiled-coil domain-containing protein 150 [Mugil cephalus]	86.9	2.24e-16	82.8	52.3	109	57	48193	Mugil cephalus	Eukaryota	Metazoa	Chordata
Gene.2::TRINITY_DN4758_c0_g1_i1_325::g.2::m.2 type:5prime_partial len:236 gc:universal TRINITY_DN4758_c0_g1_i1_325:1383-676(-)	XP_047429087.1	XP_047429087.1 regulator of microtubule dynamics protein 3 isoform X2 [Mugil cephalus]	98.3	1.25e-120	359	75.5	233	176	48193	Mugil cephalus	Eukaryota	Metazoa	Chordata
Gene.4::TRINITY_DN39555_c0_g1_i1_711::g.4::m.4 type:complete len:393 gc:universal TRINITY_DN39555_c0_g1_i1_711:1923-745(-)	XP_047453947.1	XP_047453947.1 casein kinase II subunit alpha-like [Mugil cephalus]	99.7	9.68e-288	786	99.5	392	390	48193	Mugil cephalus	Eukaryota	Metazoa	Chordata
Gene.6::TRINITY_DN30026_c0_g1_i1_1368::g.6::m.6 type:complete len:102 gc:universal TRINITY_DN30026_c0_g1_i1_1368:739-434(-)	XP_047442048.1	XP_047442048.1 C-C motif chemokine 25-like isoform X2 [Mugil cephalus]	94.1	2.58e-37	131	65.6	96	63	48193	Mugil cephalus	Eukaryota	Metazoa	Chordata
Gene.7::TRINITY_DN2638_c0_g1_i10_1914::g.7::m.7 type:complete len:655 gc:universal TRINITY_DN2638_c0_g1_i10_1914:71-2035(+)	XP_047461353.1	XP_047461353.1 tripartite motif-containing protein 75 isoform X1 [Mugil cephalus]	99.7	0.0	956	80.5	673	542	48193	Mugil cephalus	Eukaryota	Metazoa	Chordata
Gene.11::TRINITY_DN2638_c0_g1_i12_1916::g.11::m.11 type:complete len:669 gc:universal TRINITY_DN2638_c0_g1_i12_1916:71-2077(+)	XP_047461353.1	XP_047461353.1 tripartite motif-containing protein 75 isoform X1 [Mugil cephalus]	99.7	0.0	957	81.8	676	553	48193	Mugil cephalus	Eukaryota	Metazoa	Chordata
Gene.15::TRINITY_DN2638_c0_g1_i9_1918::g.15::m.15 type:complete len:400 gc:universal TRINITY_DN2638_c0_g1_i9_1918:1771-572(-)	XP_047423827.1	XP_047423827.1 CD276 antigen-like [Mugil cephalus]	76.8	1.32e-99	310	56.8	317	180	48193	Mugil cephalus	Eukaryota	Metazoa	Chordata
Gene.16::TRINITY_DN2628_c0_g1_i11_2016::g.16::m.16 type:3prime_partial len:136 gc:universal TRINITY_DN2628_c0_g1_i11_2016:405-1(-)	XP_052463475.1	XP_052463475.1 peptidylprolyl isomerase Ab (cyclophilin A) [Carassius gibelio]	83.0	2.20e-62	196	83.0	112	93	101364	Carassius gibelio	Eukaryota	Metazoa	Chordata
Gene.17::TRINITY_DN2628_c0_g1_i4_2018::g.17::m.17 type:5prime_partial len:116 gc:universal TRINITY_DN2628_c0_g1_i4_2018:704-357(-)	XP_047448957.1	XP_047448957.1 peptidyl-prolyl cis-trans isomerase-like [Mugil cephalus]	78.4	5.88e-48	159	82.4	91	75	48193	Mugil cephalus	Eukaryota	Metazoa	Chordata
Gene.21::TRINITY_DN1329_c0_g1_i5_2182::g.21::m.21 type:internal len:261 gc:universal TRINITY_DN1329_c0_g1_i5_2182:780-1(-)	XP_055120655.1	XP_055120655.1 tubulin beta-2A chain isoform X15 [Symphalangus syndactylus]	91.2	3.97e-166	471	98.3	237	233	9590	Symphalangus syndactylus	Eukaryota	Metazoa	Chordata
Gene.22::TRINITY_DN1329_c0_g1_i7_2184::g.22::m.22 type:3prime_partial len:106 gc:universal TRINITY_DN1329_c0_g1_i7_2184:317-3(-)	XP_055126203.1	XP_055126203.1 tubulin beta-4B chain isoform X15 [Symphalangus syndactylus]	100	1.53e-68	216	98.1	105	103	9590	Symphalangus syndactylus	Eukaryota	Metazoa	Chordata
Gene.23::TRINITY_DN1376_c0_g1_i1_2236::g.23::m.23 type:complete len:237 gc:universal TRINITY_DN1376_c0_g1_i1_2236:640-1350(+)	XP_047445829.1	XP_047445829.1 UPF0696 protein C11orf68 homolog [Mugil cephalus]	99.6	2.47e-137	393	78.9	237	187	48193	Mugil cephalus	Eukaryota	Metazoa	Chordata
Gene.24::TRINITY_DN1376_c0_g1_i1_2236::g.24::m.24 type:complete len:202 gc:universal TRINITY_DN1376_c0_g1_i1_2236:669-64(-)	XP_047455581.1	XP_047455581.1 60S ribosomal protein L18 [Mugil cephalus]	93.1	6.36e-117	338	91.0	188	171	48193	Mugil cephalus	Eukaryota	Metazoa	Chordata
Gene.27::TRINITY_DN1346_c0_g1_i1_2271::g.27::m.27 type:5prime_partial len:446 gc:universal TRINITY_DN1346_c0_g1_i1_2271:3-1340(+)	XP_047443604.1	XP_047443604.1 ribosome production factor 1 [Mugil cephalus]	95.3	8.94e-183	521	68.2	425	290	48193	Mugil cephalus	Eukaryota	Metazoa	Chordata
Gene.28::TRINITY_DN1372_c0_g1_i3_2337::g.28::m.28 type:5prime_partial len:578 gc:universal TRINITY_DN1372_c0_g1_i3_2337:3730-1997(-)	XP_047434574.1	XP_047434574.1 sarcalumenin-like [Mugil cephalus]	81.3	5.29e-292	820	88.8	473	420	48193	Mugil cephalus	Eukaryota	Metazoa	Chordata
Gene.30::TRINITY_DN1358_c0_g1_i6_2347::g.30::m.30 type:complete len:322 gc:universal TRINITY_DN1358_c0_g1_i6_2347:1917-952(-)	XP_047444079.1	XP_047444079.1 probable rRNA-processing protein EBP2 [Mugil cephalus]	99.7	1.29e-149	431	75.9	324	246	48193	Mugil cephalus	Eukaryota	Metazoa	Chordata
Gene.32::TRINITY_DN1365_c2_g2_i1_2379::g.32::m.32 type:internal len:115 gc:universal TRINITY_DN1365_c2_g2_i1_2379:344-3(-)	XP_047445337.1	XP_047445337.1 prohibitin-2-like [Mugil cephalus]	49.1	2.29e-18	85.9	80.4	56	45	48193	Mugil cephalus	Eukaryota	Metazoa	Chordata
Gene.33::TRINITY_DN1365_c2_g2_i3_2381::g.33::m.33 type:5prime_partial len:250 gc:universal TRINITY_DN1365_c2_g2_i3_2381:844-95(-)	XP_052455507.1	XP_052455507.1 prohibitin-2 [Carassius gibelio]	79.6	2.09e-117	345	91.0	199	181	101364	Carassius gibelio	Eukaryota	Metazoa	Chordata
Gene.36::TRINITY_DN33667_c0_g1_i1_2529::g.36::m.36 type:5prime_partial len:144 gc:universal TRINITY_DN33667_c0_g1_i1_2529:619-188(-)	XP_047462046.1	XP_047462046.1 ribonucleoside-diphosphate reductase large subunit-like [Mugil cephalus]	99.3	2.64e-73	241	82.1	145	119	48193	Mugil cephalus	Eukaryota	Metazoa	Chordata
Gene.38::TRINITY_DN2712_c0_g1_i4_3323::g.38::m.38 type:complete len:107 gc:universal TRINITY_DN2712_c0_g1_i4_3323:500-180(-)	XP_052388999.1	XP_052388999.1 NADH dehydrogenase [ubiquinone] iron-sulfur protein 5 [Carassius gibelio]	99.1	3.93e-57	179	76.4	106	81	101364	Carassius gibelio	Eukaryota	Metazoa	Chordata
Gene.39::TRINITY_DN2796_c0_g1_i1_3328::g.39::m.39 type:5prime_partial len:126 gc:universal TRINITY_DN2796_c0_g1_i1_3328:3-380(+)	XP_047430281.1	XP_047430281.1 fibronectin type III domain-containing protein 1 isoform X2 [Mugil cephalus]	99.2	6.45e-77	256	89.6	125	112	48193	Mugil cephalus	Eukaryota	Metazoa	Chordata
Gene.40::TRINITY_DN2796_c0_g2_i2_3330::g.40::m.40 type:5prime_partial len:354 gc:universal TRINITY_DN2796_c0_g2_i2_3330:1987-926(-)	XP_047430280.1	XP_047430280.1 fibronectin type III domain-containing protein 1 isoform X1 [Mugil cephalus]	99.7	3.94e-205	620	85.1	356	303	48193	Mugil cephalus	Eukaryota	Metazoa	Chordata
Gene.43::TRINITY_DN2739_c0_g1_i1_3469::g.43::m.43 type:complete len:248 gc:universal TRINITY_DN2739_c0_g1_i1_3469:276-1019(+)	XP_047442996.1	XP_047442996.1 cytochrome c oxidase assembly factor 7 [Mugil cephalus]	99.6	1.02e-102	305	81.4	247	201	48193	Mugil cephalus	Eukaryota	Metazoa	Chordata
Gene.44::TRINITY_DN3549_c0_g2_i1_4647::g.44::m.44 type:5prime_partial len:452 gc:universal TRINITY_DN3549_c0_g2_i1_4647:2-1357(+)	XP_047458638.1	XP_047458638.1 ribosome-binding protein 1a isoform X1 [Mugil cephalus]	74.3	9.32e-122	389	71.1	336	239	48193	Mugil cephalus	Eukaryota	Metazoa	Chordata
Gene.45::TRINITY_DN3558_c0_g1_i4_4701::g.45::m.45 type:5prime_partial len:218 gc:universal TRINITY_DN3558_c0_g1_i4_4701:2-655(+)	XP_047447188.1	XP_047447188.1 kelch-like protein 20 isoform X2 [Mugil cephalus]	99.1	1.54e-24	107	76.9	216	166	48193	Mugil cephalus	Eukaryota	Metazoa	Chordata
Gene.49::TRINITY_DN3584_c0_g1_i1_4707::g.49::m.49 type:complete len:228 gc:universal TRINITY_DN3584_c0_g1_i1_4707:809-126(-)	XP_047425819.1	XP_047425819.1 surfeit locus protein 1 [Mugil cephalus]	95.6	7.56e-138	396	86.2	218	188	48193	Mugil cephalus	Eukaryota	Metazoa	Chordata
Gene.51::TRINITY_DN3520_c0_g2_i1_4725::g.51::m.51 type:complete len:254 gc:universal TRINITY_DN3520_c0_g2_i1_4725:1018-257(-)	XP_047457699.1	XP_047457699.1 glutamine amidotransferase-like class 1 domain-containing protein 3, mitochondrial [Mugil cephalus]	99.6	3.05e-155	439	83.4	253	211	48193	Mugil cephalus	Eukaryota	Metazoa	Chordata
Gene.54::TRINITY_DN25551_c0_g1_i1_5015::g.54::m.54 type:internal len:138 gc:universal TRINITY_DN25551_c0_g1_i1_5015:1-411(+)	XP_047427319.1	XP_047427319.1 sterile alpha motif domain containing 1a isoform X4 [Mugil cephalus]	98.5	1.09e-55	187	76.1	138	105	48193	Mugil cephalus	Eukaryota	Metazoa	Chordata
Gene.56::TRINITY_DN9050_c0_g1_i1_5102::g.56::m.56 type:complete len:141 gc:universal TRINITY_DN9050_c0_g1_i1_5102:80-502(+)	NP_000969.1	NP_000969.1 large ribosomal subunit protein uL14 [Homo sapiens]	99.3	1.03e-93	275	99.3	140	139	9606	Homo sapiens	Eukaryota	Metazoa	Chordata
Gene.57::TRINITY_DN39245_c0_g1_i1_5267::g.57::m.57 type:5prime_partial len:110 gc:universal TRINITY_DN39245_c0_g1_i1_5267:678-349(-)	XP_047442122.1	XP_047442122.1 U6 snRNA-associated Sm-like protein LSm7 [Mugil cephalus]	93.6	1.03e-68	209	99.0	103	102	48193	Mugil cephalus	Eukaryota	Metazoa	Chordata
Gene.59::TRINITY_DN658_c0_g1_i1_5329::g.59::m.59 type:complete len:310 gc:universal TRINITY_DN658_c0_g1_i1_5329:1418-489(-)	XP_047440338.1	XP_047440338.1 Y-box-binding protein 1 isoform X3 [Mugil cephalus]	99.7	5.67e-138	400	78.0	313	244	48193	Mugil cephalus	Eukaryota	Metazoa	Chordata
Gene.63::TRINITY_DN679_c0_g1_i5_5393::g.63::m.63 type:complete len:319 gc:universal TRINITY_DN679_c0_g1_i5_5393:2093-1137(-)	XP_047461840.1	XP_047461840.1 GMP reductase 1 [Mugil cephalus]	99.4	4.50e-212	590	88.1	345	304	48193	Mugil cephalus	Eukaryota	Metazoa	Chordata
Gene.65::TRINITY_DN682_c1_g1_i2_5530::g.65::m.65 type:5prime_partial len:124 gc:universal TRINITY_DN682_c1_g1_i2_5530:1018-647(-)	XP_047434844.1	XP_047434844.1 protein FAM193A isoform X2 [Mugil cephalus]	83.1	1.71e-25	108	89.6	106	95	48193	Mugil cephalus	Eukaryota	Metazoa	Chordata
Gene.68::TRINITY_DN652_c0_g2_i1_5580::g.68::m.68 type:complete len:493 gc:universal TRINITY_DN652_c0_g2_i1_5580:213-1691(+)	XP_047433505.1	XP_047433505.1 UTP--glucose-1-phosphate uridylyltransferase-like isoform X1 [Mugil cephalus]	99.8	0.0	912	92.3	492	454	48193	Mugil cephalus	Eukaryota	Metazoa	Chordata
Gene.72::TRINITY_DN22723_c0_g1_i1_5912::g.72::m.72 type:5prime_partial len:320 gc:universal TRINITY_DN22723_c0_g1_i1_5912:1749-790(-)	XP_047444047.1	XP_047444047.1 beta-sarcoglycan [Mugil cephalus]	96.9	2.06e-200	559	92.3	310	286	48193	Mugil cephalus	Eukaryota	Metazoa	Chordata
Gene.81::TRINITY_DN3218_c0_g1_i1_6514::g.81::m.81 type:complete len:103 gc:universal TRINITY_DN3218_c0_g1_i1_6514:901-593(-)	XP_047436810.1	XP_047436810.1 fibrous sheath CABYR-binding protein [Mugil cephalus]	99.0	7.95e-33	127	68.0	103	70	48193	Mugil cephalus	Eukaryota	Metazoa	Chordata
Gene.87::TRINITY_DN3218_c0_g1_i8_6516::g.87::m.87 type:complete len:103 gc:universal TRINITY_DN3218_c0_g1_i8_6516:901-593(-)	XP_047436810.1	XP_047436810.1 fibrous sheath CABYR-binding protein [Mugil cephalus]	99.0	7.95e-33	127	68.0	103	70	48193	Mugil cephalus	Eukaryota	Metazoa	Chordata
Gene.90::TRINITY_DN2588_c0_g1_i4_6664::g.90::m.90 type:5prime_partial len:260 gc:universal TRINITY_DN2588_c0_g1_i4_6664:1-780(+)	XP_047432290.1	XP_047432290.1 elongation factor 1-beta isoform X1 [Mugil cephalus]	86.2	1.42e-123	358	83.6	226	189	48193	Mugil cephalus	Eukaryota	Metazoa	Chordata
Gene.92::TRINITY_DN2579_c0_g1_i1_6680::g.92::m.92 type:complete len:113 gc:universal TRINITY_DN2579_c0_g1_i1_6680:255-593(+)	XP_047446416.1	XP_047446416.1 phospholipid hydroperoxide glutathione peroxidase-like [Mugil cephalus]	99.1	1.29e-77	234	94.6	112	106	48193	Mugil cephalus	Eukaryota	Metazoa	Chordata
Gene.93::TRINITY_DN2586_c0_g1_i11_6689::g.93::m.93 type:complete len:1345 gc:universal TRINITY_DN2586_c0_g1_i11_6689:226-4260(+)	XP_047433427.1	XP_047433427.1 M-protein, striated muscle [Mugil cephalus]	94.1	0.0	2059	75.5	1396	1054	48193	Mugil cephalus	Eukaryota	Metazoa	Chordata
Gene.100::TRINITY_DN2501_c1_g3_i2_6704::g.100::m.100 type:5prime_partial len:224 gc:universal TRINITY_DN2501_c1_g3_i2_6704:3-674(+)	XP_047456291.1	XP_047456291.1 desmin a isoform X2 [Mugil cephalus]	89.3	8.35e-120	357	93.5	200	187	48193	Mugil cephalus	Eukaryota	Metazoa	Chordata
Gene.103::TRINITY_DN17660_c0_g1_i1_7449::g.103::m.103 type:5prime_partial len:159 gc:universal TRINITY_DN17660_c0_g1_i1_7449:558-82(-)	XP_047444180.1	XP_047444180.1 NADH dehydrogenase [ubiquinone] 1 alpha subcomplex subunit 11 [Mugil cephalus]	92.5	1.39e-74	228	75.5	147	111	48193	Mugil cephalus	Eukaryota	Metazoa	Chordata
Gene.104::TRINITY_DN88_c1_g5_i1_8831::g.104::m.104 type:5prime_partial len:126 gc:universal TRINITY_DN88_c1_g5_i1_8831:3-380(+)	XP_052411284.1	XP_052411284.1 ATP synthase subunit g, mitochondrial [Carassius gibelio]	81.7	6.60e-58	182	84.5	103	87	101364	Carassius gibelio	Eukaryota	Metazoa	Chordata
Gene.105::TRINITY_DN46_c0_g3_i3_8865::g.105::m.105 type:complete len:163 gc:universal TRINITY_DN46_c0_g3_i3_8865:1176-688(-)	XP_047451628.1	XP_047451628.1 troponin I, fast skeletal muscle-like [Mugil cephalus]	96.3	5.41e-74	227	78.3	157	123	48193	Mugil cephalus	Eukaryota	Metazoa	Chordata
Gene.107::TRINITY_DN46_c0_g3_i5_8867::g.107::m.107 type:complete len:172 gc:universal TRINITY_DN46_c0_g3_i5_8867:1203-688(-)	XP_047451628.1	XP_047451628.1 troponin I, fast skeletal muscle-like [Mugil cephalus]	99.4	4.85e-84	253	80.1	171	137	48193	Mugil cephalus	Eukaryota	Metazoa	Chordata
Gene.109::TRINITY_DN17_c0_g4_i2_8900::g.109::m.109 type:complete len:431 gc:universal TRINITY_DN17_c0_g4_i2_8900:1016-2308(+)	XP_047460526.1	XP_047460526.1 polyadenylate-binding protein 1A-like isoform X1 [Mugil cephalus]	99.8	8.07e-268	747	91.7	433	397	48193	Mugil cephalus	Eukaryota	Metazoa	Chordata
Gene.110::TRINITY_DN17_c0_g4_i2_8900::g.110::m.110 type:complete len:138 gc:universal TRINITY_DN17_c0_g4_i2_8900:529-942(+)	XP_047460527.1	XP_047460527.1 polyadenylate-binding protein 1A-like isoform X2 [Mugil cephalus]	94.2	1.12e-82	262	98.5	130	128	48193	Mugil cephalus	Eukaryota	Metazoa	Chordata
Gene.111::TRINITY_DN23_c0_g2_i1_8906::g.111::m.111 type:5prime_partial len:111 gc:universal TRINITY_DN23_c0_g2_i1_8906:1-333(+)	XP_047424288.1	XP_047424288.1 cystatin-B-like [Mugil cephalus]	85.6	1.29e-39	135	68.4	95	65	48193	Mugil cephalus	Eukaryota	Metazoa	Chordata
Gene.112::TRINITY_DN37_c0_g1_i1_8908::g.112::m.112 type:complete len:531 gc:universal TRINITY_DN37_c0_g1_i1_8908:2880-1288(-)	XP_047452362.1	XP_047452362.1 pyruvate kinase PKM-like [Mugil cephalus]	99.8	0.0	956	89.2	530	473	48193	Mugil cephalus	Eukaryota	Metazoa	Chordata
Gene.114::TRINITY_DN37_c0_g1_i1_8908::g.114::m.114 type:complete len:219 gc:universal TRINITY_DN37_c0_g1_i1_8908:272-928(+)	XP_047434253.1	XP_047434253.1 U2 small nuclear ribonucleoprotein B'' [Mugil cephalus]	99.5	1.21e-130	374	88.1	218	192	48193	Mugil cephalus	Eukaryota	Metazoa	Chordata
Gene.116::TRINITY_DN37_c0_g1_i4_8910::g.116::m.116 type:complete len:531 gc:universal TRINITY_DN37_c0_g1_i4_8910:2557-965(-)	XP_047452362.1	XP_047452362.1 pyruvate kinase PKM-like [Mugil cephalus]	99.8	0.0	956	89.2	530	473	48193	Mugil cephalus	Eukaryota	Metazoa	Chordata
Gene.119::TRINITY_DN30_c0_g1_i6_8918::g.119::m.119 type:complete len:475 gc:universal TRINITY_DN30_c0_g1_i6_8918:119-1543(+)	XP_047461882.1	XP_047461882.1 cytosolic non-specific dipeptidase [Mugil cephalus]	99.8	0.0	896	90.9	474	431	48193	Mugil cephalus	Eukaryota	Metazoa	Chordata
Gene.123::TRINITY_DN15_c0_g1_i3_8924::g.123::m.123 type:complete len:108 gc:universal TRINITY_DN15_c0_g1_i3_8924:283-606(+)	XP_047431171.1	XP_047431171.1 transitional endoplasmic reticulum ATPase isoform X2 [Mugil cephalus]	89.8	1.13e-48	173	90.7	97	88	48193	Mugil cephalus	Eukaryota	Metazoa	Chordata
Gene.124::TRINITY_DN53_c0_g1_i9_8928::g.124::m.124 type:complete len:285 gc:universal TRINITY_DN53_c0_g1_i9_8928:558-1412(+)	XP_047453245.1	XP_047453245.1 tropomyosin alpha-1 chain isoform X1 [Mugil cephalus]	99.6	1.83e-11	72.4	97.5	284	277	48193	Mugil cephalus	Eukaryota	Metazoa	Chordata
Gene.126::TRINITY_DN66_c0_g1_i4_8941::g.126::m.126 type:complete len:308 gc:universal TRINITY_DN66_c0_g1_i4_8941:2170-1247(-)	XP_052399205.1	XP_052399205.1 caveolae-associated protein 4b [Carassius gibelio]	99.7	2.36e-88	275	56.3	323	182	101364	Carassius gibelio	Eukaryota	Metazoa	Chordata
Gene.131::TRINITY_DN1_c0_g3_i6_8954::g.131::m.131 type:complete len:246 gc:universal TRINITY_DN1_c0_g3_i6_8954:79-816(+)	XP_047442001.1	XP_047442001.1 ADP-ribosylation factor-like protein 9 [Mugil cephalus]	99.6	1.76e-101	303	75.2	254	191	48193	Mugil cephalus	Eukaryota	Metazoa	Chordata
Gene.133::TRINITY_DN7_c0_g2_i2_8964::g.133::m.133 type:complete len:158 gc:universal TRINITY_DN7_c0_g2_i2_8964:2702-2229(-)	XP_047465077.1	XP_047465077.1 peripheral myelin protein 22b [Mugil cephalus]	99.4	4.75e-82	246	84.1	157	132	48193	Mugil cephalus	Eukaryota	Metazoa	Chordata
Gene.136::TRINITY_DN32_c0_g1_i5_8966::g.136::m.136 type:complete len:541 gc:universal TRINITY_DN32_c0_g1_i5_8966:146-1768(+)	XP_052404650.1	XP_052404650.1 sterol carrier protein 2 isoform X2 [Carassius gibelio]	98.7	0.0	928	84.6	534	452	101364	Carassius gibelio	Eukaryota	Metazoa	Chordata
Gene.142::TRINITY_DN69_c0_g1_i50_8974::g.142::m.142 type:5prime_partial len:562 gc:universal TRINITY_DN69_c0_g1_i50_8974:1857-172(-)	XP_052394334.1	XP_052394334.1 myosin heavy chain, fast skeletal muscle-like [Carassius gibelio]	48.8	3.00e-89	290	88.0	274	241	101364	Carassius gibelio	Eukaryota	Metazoa	Chordata
Gene.146::TRINITY_DN49_c0_g1_i12_8981::g.146::m.146 type:internal len:148 gc:universal TRINITY_DN49_c0_g1_i12_8981:442-2(-)	XP_052413198.1	XP_052413198.1 60S ribosomal protein L7a [Carassius gibelio]	74.1	3.04e-66	210	96.3	109	105	101364	Carassius gibelio	Eukaryota	Metazoa	Chordata
Gene.147::TRINITY_DN49_c0_g1_i5_8983::g.147::m.147 type:complete len:187 gc:universal TRINITY_DN49_c0_g1_i5_8983:192-752(+)	XP_047425025.1	XP_047425025.1 probetacellulin [Mugil cephalus]	99.5	6.00e-84	254	68.9	193	133	48193	Mugil cephalus	Eukaryota	Metazoa	Chordata
Gene.149::TRINITY_DN49_c0_g1_i9_8985::g.149::m.149 type:5prime_partial len:154 gc:universal TRINITY_DN49_c0_g1_i9_8985:1004-543(-)	XP_047442067.1	XP_047442067.1 uncharacterized protein LOC125008801 [Mugil cephalus]	98.7	3.68e-50	181	60.6	155	94	48193	Mugil cephalus	Eukaryota	Metazoa	Chordata
Gene.151::TRINITY_DN14_c1_g2_i4_8997::g.151::m.151 type:3prime_partial len:225 gc:universal TRINITY_DN14_c1_g2_i4_8997:673-2(-)	XP_047450049.1	XP_047450049.1 TATA-binding protein-associated factor 2N isoform X1 [Mugil cephalus]	85.3	2.26e-97	299	78.2	197	154	48193	Mugil cephalus	Eukaryota	Metazoa	Chordata
Gene.153::TRINITY_DN68_c0_g2_i1_9001::g.153::m.153 type:complete len:131 gc:universal TRINITY_DN68_c0_g2_i1_9001:81-473(+)	XP_047443108.1	XP_047443108.1 BLOC-1-related complex subunit 8 isoform X1 [Mugil cephalus]	99.2	4.15e-77	232	93.1	130	121	48193	Mugil cephalus	Eukaryota	Metazoa	Chordata
Gene.155::TRINITY_DN68_c0_g2_i3_9003::g.155::m.155 type:complete len:378 gc:universal TRINITY_DN68_c0_g2_i3_9003:151-1284(+)	NP_001091.1	NP_001091.1 actin, alpha skeletal muscle [Homo sapiens]	99.7	3.44e-278	761	98.7	377	372	9606	Homo sapiens	Eukaryota	Metazoa	Chordata
Gene.157::TRINITY_DN96_c0_g1_i2_9019::g.157::m.157 type:complete len:265 gc:universal TRINITY_DN96_c0_g1_i2_9019:1382-588(-)	XP_047464992.1	XP_047464992.1 cytochrome c oxidase assembly protein COX11, mitochondrial [Mugil cephalus]	61.9	2.63e-101	303	87.8	164	144	48193	Mugil cephalus	Eukaryota	Metazoa	Chordata
Gene.159::TRINITY_DN96_c0_g1_i2_9019::g.159::m.159 type:3prime_partial len:215 gc:universal TRINITY_DN96_c0_g1_i2_9019:1519-2160(+)	XP_047464979.1	XP_047464979.1 chromobox protein homolog 2-like [Mugil cephalus]	88.8	7.89e-69	229	78.5	205	161	48193	Mugil cephalus	Eukaryota	Metazoa	Chordata
Gene.162::TRINITY_DN96_c0_g1_i2_9019::g.162::m.162 type:complete len:145 gc:universal TRINITY_DN96_c0_g1_i2_9019:1432-998(-)	XP_047464992.1	XP_047464992.1 cytochrome c oxidase assembly protein COX11, mitochondrial [Mugil cephalus]	69.7	2.39e-21	94.7	57.0	107	61	48193	Mugil cephalus	Eukaryota	Metazoa	Chordata
Gene.164::TRINITY_DN3_c0_g2_i1_9023::g.164::m.164 type:3prime_partial len:122 gc:universal TRINITY_DN3_c0_g2_i1_9023:365-3(-)	XP_047446677.1	XP_047446677.1 cold inducible RNA binding protein a isoform X3 [Mugil cephalus]	69.4	2.93e-42	145	82.1	84	69	48193	Mugil cephalus	Eukaryota	Metazoa	Chordata
Gene.166::TRINITY_DN63_c0_g2_i2_9030::g.166::m.166 type:5prime_partial len:422 gc:universal TRINITY_DN63_c0_g2_i2_9030:1943-678(-)	XP_047447332.1	XP_047447332.1 myocyte enhancer factor 2cb isoform X19 [Mugil cephalus]	99.8	4.67e-288	791	98.1	423	415	48193	Mugil cephalus	Eukaryota	Metazoa	Chordata
Gene.167::TRINITY_DN63_c0_g2_i2_9030::g.167::m.167 type:5prime_partial len:173 gc:universal TRINITY_DN63_c0_g2_i2_9030:3-521(+)	XP_047446159.1	XP_047446159.1 mitochondrial ubiquitin ligase activator of nfkb 1-A [Mugil cephalus]	48.0	1.25e-35	133	74.7	83	62	48193	Mugil cephalus	Eukaryota	Metazoa	Chordata
Gene.169::TRINITY_DN63_c0_g2_i5_9032::g.169::m.169 type:5prime_partial len:297 gc:universal TRINITY_DN63_c0_g2_i5_9032:3-893(+)	XP_047446159.1	XP_047446159.1 mitochondrial ubiquitin ligase activator of nfkb 1-A [Mugil cephalus]	86.5	4.40e-133	386	71.5	270	193	48193	Mugil cephalus	Eukaryota	Metazoa	Chordata
Gene.172::TRINITY_DN57_c0_g2_i2_9071::g.172::m.172 type:complete len:117 gc:universal TRINITY_DN57_c0_g2_i2_9071:448-98(-)	XP_054230110.1	XP_054230110.1 dachshund homolog 1 isoform X5 [Homo sapiens]	98.3	2.06e-20	94.0	47.0	115	54	9606	Homo sapiens	Eukaryota	Metazoa	Chordata
Gene.173::TRINITY_DN41_c0_g2_i2_9073::g.173::m.173 type:complete len:421 gc:universal TRINITY_DN41_c0_g2_i2_9073:114-1376(+)	XP_047456898.1	XP_047456898.1 eIF5-mimic protein 2-A-like [Mugil cephalus]	99.8	2.99e-257	711	89.5	420	376	48193	Mugil cephalus	Eukaryota	Metazoa	Chordata
Gene.175::TRINITY_DN45_c1_g1_i1_9089::g.175::m.175 type:complete len:278 gc:universal TRINITY_DN45_c1_g1_i1_9089:1645-812(-)	XP_052475291.1	XP_052475291.1 apolipoprotein Eb [Carassius gibelio]	44.6	1.33e-40	150	62.1	124	77	101364	Carassius gibelio	Eukaryota	Metazoa	Chordata
Gene.178::TRINITY_DN43_c1_g1_i4_9101::g.178::m.178 type:complete len:189 gc:universal TRINITY_DN43_c1_g1_i4_9101:2547-3113(+)	XP_047439852.1	XP_047439852.1 uncharacterized protein LOC125007219, partial [Mugil cephalus]	94.2	1.70e-79	246	68.5	178	122	48193	Mugil cephalus	Eukaryota	Metazoa	Chordata
Gene.179::TRINITY_DN74_c2_g1_i11_9104::g.179::m.179 type:complete len:769 gc:universal TRINITY_DN74_c2_g1_i11_9104:81-2387(+)	XP_047461057.1	XP_047461057.1 catenin beta-1-like [Mugil cephalus]	99.9	0.0	1200	99.2	768	762	48193	Mugil cephalus	Eukaryota	Metazoa	Chordata
Gene.185::TRINITY_DN48_c2_g1_i2_9109::g.185::m.185 type:5prime_partial len:234 gc:universal TRINITY_DN48_c2_g1_i2_9109:2319-1618(-)	XP_047425928.1	XP_047425928.1 transmembrane protein 269 isoform X1 [Mugil cephalus]	99.6	2.32e-151	428	91.4	233	213	48193	Mugil cephalus	Eukaryota	Metazoa	Chordata
Gene.188::TRINITY_DN2_c0_g1_i2_9187::g.188::m.188 type:complete len:382 gc:universal TRINITY_DN2_c0_g1_i2_9187:114-1259(+)	XP_047462364.1	XP_047462364.1 creatine kinase, muscle a [Mugil cephalus]	99.7	8.37e-272	745	93.7	381	357	48193	Mugil cephalus	Eukaryota	Metazoa	Chordata
Gene.190::TRINITY_DN2_c0_g1_i9_9189::g.190::m.190 type:complete len:381 gc:universal TRINITY_DN2_c0_g1_i9_9189:116-1258(+)	XP_047449507.1	XP_047449507.1 creatine kinase, muscle b [Mugil cephalus]	99.7	2.04e-267	734	93.2	380	354	48193	Mugil cephalus	Eukaryota	Metazoa	Chordata
Gene.195::TRINITY_DN34_c0_g2_i2_9220::g.195::m.195 type:complete len:149 gc:universal TRINITY_DN34_c0_g2_i2_9220:239-685(+)	XP_047449465.1	XP_047449465.1 DCN1-like protein 5 isoform X2 [Mugil cephalus]	97.3	9.85e-87	261	85.5	145	124	48193	Mugil cephalus	Eukaryota	Metazoa	Chordata
Gene.196::TRINITY_DN34_c0_g3_i5_9224::g.196::m.196 type:5prime_partial len:237 gc:universal TRINITY_DN34_c0_g3_i5_9224:1-711(+)	XP_052474126.1	XP_052474126.1 2,4-dienoyl-CoA reductase [(3E)-enoyl-CoA-producing], mitochondrial [Carassius gibelio]	62.9	6.38e-67	218	70.5	149	105	101364	Carassius gibelio	Eukaryota	Metazoa	Chordata
Gene.197::TRINITY_DN50_c0_g1_i1_9228::g.197::m.197 type:5prime_partial len:160 gc:universal TRINITY_DN50_c0_g1_i1_9228:589-110(-)	XP_052407756.1	XP_052407756.1 hemoglobin embryonic subunit alpha [Carassius gibelio]	88.8	9.71e-75	228	79.6	142	113	101364	Carassius gibelio	Eukaryota	Metazoa	Chordata
Gene.199::TRINITY_DN50_c0_g4_i2_9233::g.199::m.199 type:5prime_partial len:177 gc:universal TRINITY_DN50_c0_g4_i2_9233:2-532(+)	XP_052407756.1	XP_052407756.1 hemoglobin embryonic subunit alpha [Carassius gibelio]	80.8	4.18e-78	237	82.5	143	118	101364	Carassius gibelio	Eukaryota	Metazoa	Chordata
Gene.202::TRINITY_DN50_c2_g1_i1_9237::g.202::m.202 type:complete len:144 gc:universal TRINITY_DN50_c2_g1_i1_9237:561-130(-)	XP_047464256.1	XP_047464256.1 hemoglobin, alpha embryonic 5 [Mugil cephalus]	99.3	4.04e-72	220	73.4	143	105	48193	Mugil cephalus	Eukaryota	Metazoa	Chordata
Gene.205::TRINITY_DN38_c1_g1_i5_9241::g.205::m.205 type:5prime_partial len:314 gc:universal TRINITY_DN38_c1_g1_i5_9241:1030-89(-)	XP_047427111.1	XP_047427111.1 myosin regulatory light chain 2, skeletal muscle [Mugil cephalus]	2025-06-29	5.91e-45	159	91.4	93	85	48193	Mugil cephalus	Eukaryota	Metazoa	Chordata
Gene.207::TRINITY_DN38_c1_g1_i5_9241::g.207::m.207 type:3prime_partial len:131 gc:universal TRINITY_DN38_c1_g1_i5_9241:390-1(-)	XP_047455286.1	XP_047455286.1 calpain-7 [Mugil cephalus]	100	7.13e-80	259	96.9	130	126	48193	Mugil cephalus	Eukaryota	Metazoa	Chordata
Gene.209::TRINITY_DN19_c0_g1_i3_9262::g.209::m.209 type:5prime_partial len:438 gc:universal TRINITY_DN19_c0_g1_i3_9262:2714-1401(-)	XP_047428409.1	XP_047428409.1 ATP-dependent RNA helicase DDX39A-like [Mugil cephalus]	97.5	2.38e-299	819	97.4	427	416	48193	Mugil cephalus	Eukaryota	Metazoa	Chordata
Gene.211::TRINITY_DN36_c1_g1_i1_9269::g.211::m.211 type:5prime_partial len:229 gc:universal TRINITY_DN36_c1_g1_i1_9269:1619-933(-)	XP_047463822.1	XP_047463822.1 sperm-associated antigen 7 homolog [Mugil cephalus]	99.6	1.56e-122	355	86.0	228	196	48193	Mugil cephalus	Eukaryota	Metazoa	Chordata
Gene.213::TRINITY_DN1677_c0_g1_i1_9507::g.213::m.213 type:5prime_partial len:375 gc:universal TRINITY_DN1677_c0_g1_i1_9507:3-1127(+)	XP_047444103.1	XP_047444103.1 Hermansky-Pudlak syndrome 3 protein isoform X2 [Mugil cephalus]	99.7	3.93e-197	580	77.1	385	297	48193	Mugil cephalus	Eukaryota	Metazoa	Chordata
Gene.214::TRINITY_DN1636_c0_g1_i1_9527::g.214::m.214 type:3prime_partial len:370 gc:universal TRINITY_DN1636_c0_g1_i1_9527:1107-1(-)	XP_047431974.1	XP_047431974.1 inhibitor of nuclear factor kappa-B kinase-interacting protein isoform X1 [Mugil cephalus]	97.3	2.55e-171	490	77.3	361	279	48193	Mugil cephalus	Eukaryota	Metazoa	Chordata
Gene.218::TRINITY_DN23418_c0_g1_i1_10553::g.218::m.218 type:5prime_partial len:152 gc:universal TRINITY_DN23418_c0_g1_i1_10553:642-187(-)	XP_047424808.1	XP_047424808.1 proteasome maturation protein [Mugil cephalus]	92.8	3.48e-86	256	89.4	141	126	48193	Mugil cephalus	Eukaryota	Metazoa	Chordata
Gene.219::TRINITY_DN1435_c0_g1_i13_10811::g.219::m.219 type:complete len:354 gc:universal TRINITY_DN1435_c0_g1_i13_10811:91-1152(+)	XP_047457073.1	XP_047457073.1 ornithine transcarbamylase, mitochondrial [Mugil cephalus]	99.7	2.66e-227	630	90.4	356	322	48193	Mugil cephalus	Eukaryota	Metazoa	Chordata
Gene.220::TRINITY_DN1435_c0_g1_i13_10811::g.220::m.220 type:complete len:146 gc:universal TRINITY_DN1435_c0_g1_i13_10811:1312-1749(+)	XP_047435466.1	XP_047435466.1 cysteine protease atg4da [Mugil cephalus]	73.3	2.77e-58	196	86.9	107	93	48193	Mugil cephalus	Eukaryota	Metazoa	Chordata
Gene.222::TRINITY_DN1435_c0_g1_i18_10813::g.222::m.222 type:complete len:373 gc:universal TRINITY_DN1435_c0_g1_i18_10813:2694-1576(-)	XP_047435466.1	XP_047435466.1 cysteine protease atg4da [Mugil cephalus]	94.9	9.25e-220	617	85.7	357	306	48193	Mugil cephalus	Eukaryota	Metazoa	Chordata
Gene.224::TRINITY_DN1435_c0_g1_i18_10813::g.224::m.224 type:complete len:129 gc:universal TRINITY_DN1435_c0_g1_i18_10813:1660-1274(-)	XP_047435466.1	XP_047435466.1 cysteine protease atg4da [Mugil cephalus]	97.7	1.40e-72	232	86.5	126	109	48193	Mugil cephalus	Eukaryota	Metazoa	Chordata
Gene.227::TRINITY_DN1477_c0_g2_i1_10871::g.227::m.227 type:5prime_partial len:661 gc:universal TRINITY_DN1477_c0_g2_i1_10871:2820-838(-)	XP_047439160.1	XP_047439160.1 endothelin-converting enzyme 1 isoform X1 [Mugil cephalus]	99.8	0.0	1249	91.8	660	606	48193	Mugil cephalus	Eukaryota	Metazoa	Chordata
Gene.230::TRINITY_DN1401_c0_g1_i1_10911::g.230::m.230 type:internal len:130 gc:universal TRINITY_DN1401_c0_g1_i1_10911:1-387(+)	XP_047454755.1	XP_047454755.1 apolipoprotein Eb [Mugil cephalus]	70.5	2.13e-34	128	70.3	91	64	48193	Mugil cephalus	Eukaryota	Metazoa	Chordata
Gene.231::TRINITY_DN1494_c0_g1_i2_11064::g.231::m.231 type:5prime_partial len:441 gc:universal TRINITY_DN1494_c0_g1_i2_11064:2-1324(+)	XP_047461318.1	XP_047461318.1 WAS/WASL-interacting protein family member 3 [Mugil cephalus]	93.4	5.06e-136	406	76.4	420	321	48193	Mugil cephalus	Eukaryota	Metazoa	Chordata
Gene.235::TRINITY_DN1424_c0_g1_i1_11132::g.235::m.235 type:5prime_partial len:122 gc:universal TRINITY_DN1424_c0_g1_i1_11132:488-123(-)	XP_047439239.1	XP_047439239.1 40S ribosomal protein S26 [Mugil cephalus]	94.3	4.13e-76	228	100	115	115	48193	Mugil cephalus	Eukaryota	Metazoa	Chordata
Gene.237::TRINITY_DN32105_c0_g1_i1_11298::g.237::m.237 type:internal len:124 gc:universal TRINITY_DN32105_c0_g1_i1_11298:371-3(-)	XP_047424785.1	XP_047424785.1 YTH domain-containing family protein 1 isoform X1 [Mugil cephalus]	100	4.76e-80	254	95.9	123	118	48193	Mugil cephalus	Eukaryota	Metazoa	Chordata
Gene.239::TRINITY_DN37837_c0_g1_i1_11602::g.239::m.239 type:internal len:106 gc:universal TRINITY_DN37837_c0_g1_i1_11602:315-1(-)	XP_047465281.1	XP_047465281.1 male-specific lethal 1 homolog isoform X2 [Mugil cephalus]	95.2	5.06e-38	141	61.8	123	76	48193	Mugil cephalus	Eukaryota	Metazoa	Chordata
Gene.240::TRINITY_DN6533_c0_g1_i1_11735::g.240::m.240 type:complete len:161 gc:universal TRINITY_DN6533_c0_g1_i1_11735:172-654(+)	XP_047468046.1	XP_047468046.1 60S ribosomal protein L21 [Mugil cephalus]	99.4	7.46e-108	312	94.4	160	151	48193	Mugil cephalus	Eukaryota	Metazoa	Chordata
Gene.241::TRINITY_DN3491_c1_g1_i1_12460::g.241::m.241 type:complete len:648 gc:universal TRINITY_DN3491_c1_g1_i1_12460:270-2213(+)	XP_047456249.1	XP_047456249.1 calcium-binding mitochondrial carrier protein Aralar1-like isoform X1 [Mugil cephalus]	99.8	0.0	1165	90.9	647	588	48193	Mugil cephalus	Eukaryota	Metazoa	Chordata
Gene.242::TRINITY_DN3491_c1_g1_i1_12460::g.242::m.242 type:5prime_partial len:627 gc:universal TRINITY_DN3491_c1_g1_i1_12460:5172-3292(-)	XP_047456256.1	XP_047456256.1 dynein, cytoplasmic 1, intermediate chain 2a isoform X4 [Mugil cephalus]	96.8	0.0	1045	90.6	607	550	48193	Mugil cephalus	Eukaryota	Metazoa	Chordata
Gene.248::TRINITY_DN2444_c0_g1_i1_12708::g.248::m.248 type:5prime_partial len:251 gc:universal TRINITY_DN2444_c0_g1_i1_12708:1-753(+)	XP_047444250.1	XP_047444250.1 NADH dehydrogenase [ubiquinone] iron-sulfur protein 7, mitochondrial [Mugil cephalus]	86.9	3.76e-138	395	89.0	219	195	48193	Mugil cephalus	Eukaryota	Metazoa	Chordata
Gene.249::TRINITY_DN6316_c0_g1_i2_13202::g.249::m.249 type:5prime_partial len:105 gc:universal TRINITY_DN6316_c0_g1_i2_13202:625-311(-)	XP_052404976.1	XP_052404976.1 guanine nucleotide-binding protein G(I)/G(S)/G(O) subunit gamma-5 [Carassius gibelio]	64.8	3.04e-35	123	91.2	68	62	101364	Carassius gibelio	Eukaryota	Metazoa	Chordata
Gene.250::TRINITY_DN29414_c0_g1_i1_13393::g.250::m.250 type:internal len:245 gc:universal TRINITY_DN29414_c0_g1_i1_13393:3-734(+)	XP_047455424.1	XP_047455424.1 thrombospondin-3a [Mugil cephalus]	99.6	1.52e-141	428	84.0	243	204	48193	Mugil cephalus	Eukaryota	Metazoa	Chordata
Gene.253::TRINITY_DN1000_c0_g1_i16_14208::g.253::m.253 type:complete len:666 gc:universal TRINITY_DN1000_c0_g1_i16_14208:2859-862(-)	XP_047441438.1	XP_047441438.1 annexin A6 isoform X1 [Mugil cephalus]	99.8	0.0	1186	91.3	665	607	48193	Mugil cephalus	Eukaryota	Metazoa	Chordata
Gene.255::TRINITY_DN1010_c0_g1_i4_14263::g.255::m.255 type:5prime_partial len:403 gc:universal TRINITY_DN1010_c0_g1_i4_14263:1-1209(+)	XP_047433316.1	XP_047433316.1 lipoyl synthase, mitochondrial [Mugil cephalus]	98.5	1.68e-262	724	89.4	398	356	48193	Mugil cephalus	Eukaryota	Metazoa	Chordata
Gene.258::TRINITY_DN1013_c0_g1_i1_14325::g.258::m.258 type:complete len:112 gc:universal TRINITY_DN1013_c0_g1_i1_14325:721-386(-)	XP_047426044.1	XP_047426044.1 thioredoxin-like [Mugil cephalus]	94.6	6.27e-42	141	64.2	106	68	48193	Mugil cephalus	Eukaryota	Metazoa	Chordata
Gene.259::TRINITY_DN1002_c0_g1_i3_14341::g.259::m.259 type:complete len:1419 gc:universal TRINITY_DN1002_c0_g1_i3_14341:71-4327(+)	XP_047436265.1	XP_047436265.1 myomesin-2 isoform X1 [Mugil cephalus]	99.9	0.0	2476	87.2	1419	1237	48193	Mugil cephalus	Eukaryota	Metazoa	Chordata
Gene.263::TRINITY_DN1097_c1_g1_i2_14370::g.263::m.263 type:5prime_partial len:106 gc:universal TRINITY_DN1097_c1_g1_i2_14370:2-319(+)	XP_052417506.1	XP_052417506.1 small EDRK-rich factor 2 [Carassius gibelio]	47.2	2.94e-13	67.4	76.9	52	40	101364	Carassius gibelio	Eukaryota	Metazoa	Chordata
Gene.264::TRINITY_DN1014_c0_g2_i1_14378::g.264::m.264 type:complete len:245 gc:universal TRINITY_DN1014_c0_g2_i1_14378:2568-1834(-)	XP_047438333.1	XP_047438333.1 14-3-3 protein beta/alpha-A [Mugil cephalus]	99.6	6.97e-152	430	91.8	244	224	48193	Mugil cephalus	Eukaryota	Metazoa	Chordata
Gene.266::TRINITY_DN1056_c0_g2_i21_14451::g.266::m.266 type:5prime_partial len:340 gc:universal TRINITY_DN1056_c0_g2_i21_14451:2-1021(+)	XP_047431249.1	XP_047431249.1 E3 ubiquitin-protein ligase Mdm2 [Mugil cephalus]	95.0	1.49e-100	314	66.9	335	224	48193	Mugil cephalus	Eukaryota	Metazoa	Chordata
Gene.271::TRINITY_DN2906_c0_g1_i2_14802::g.271::m.271 type:5prime_partial len:170 gc:universal TRINITY_DN2906_c0_g1_i2_14802:3-512(+)	XP_047442129.1	XP_047442129.1 NADH dehydrogenase [ubiquinone] 1 beta subcomplex subunit 5, mitochondrial [Mugil cephalus]	97.6	2.81e-95	281	81.9	166	136	48193	Mugil cephalus	Eukaryota	Metazoa	Chordata
Gene.272::TRINITY_DN2902_c0_g1_i1_14978::g.272::m.272 type:complete len:191 gc:universal TRINITY_DN2902_c0_g1_i1_14978:819-247(-)	XP_047434103.1	XP_047434103.1 proteasome subunit beta type-3 [Mugil cephalus]	99.5	4.95e-131	374	96.3	190	183	48193	Mugil cephalus	Eukaryota	Metazoa	Chordata
Gene.274::TRINITY_DN2952_c0_g1_i1_15013::g.274::m.274 type:5prime_partial len:250 gc:universal TRINITY_DN2952_c0_g1_i1_15013:1-750(+)	XP_047465246.1	XP_047465246.1 chondroadherin [Mugil cephalus]	48.4	3.63e-54	190	71.7	127	91	48193	Mugil cephalus	Eukaryota	Metazoa	Chordata
Gene.276::TRINITY_DN5989_c0_g2_i2_15534::g.276::m.276 type:complete len:316 gc:universal TRINITY_DN5989_c0_g2_i2_15534:1437-490(-)	XP_047438932.1	XP_047438932.1 60S acidic ribosomal protein P0 [Mugil cephalus]	99.7	3.69e-189	530	93.7	315	295	48193	Mugil cephalus	Eukaryota	Metazoa	Chordata
Gene.278::TRINITY_DN5979_c0_g1_i2_15567::g.278::m.278 type:complete len:548 gc:universal TRINITY_DN5979_c0_g1_i2_15567:3274-1631(-)	XP_047445392.1	XP_047445392.1 macrophage mannose receptor 1-like [Mugil cephalus]	99.5	2.16e-220	659	55.7	571	318	48193	Mugil cephalus	Eukaryota	Metazoa	Chordata
Gene.279::TRINITY_DN5979_c0_g1_i2_15567::g.279::m.279 type:complete len:411 gc:universal TRINITY_DN5979_c0_g1_i2_15567:122-1354(+)	XP_047439828.1	XP_047439828.1 keratin, type I cytoskeletal 18-like [Mugil cephalus]	99.0	1.13e-193	550	77.9	407	317	48193	Mugil cephalus	Eukaryota	Metazoa	Chordata
Gene.281::TRINITY_DN5979_c0_g1_i2_15567::g.281::m.281 type:complete len:160 gc:universal TRINITY_DN5979_c0_g1_i2_15567:796-317(-)	XP_065382422.1	XP_065382422.1 selenocysteine lyase isoform X5 [Macaca fascicularis]	68.8	1.42e-12	73.2	39.1	110	43	9541	Macaca fascicularis	Eukaryota	Metazoa	Chordata
Gene.282::TRINITY_DN5979_c0_g1_i4_15569::g.282::m.282 type:complete len:411 gc:universal TRINITY_DN5979_c0_g1_i4_15569:122-1354(+)	XP_047439828.1	XP_047439828.1 keratin, type I cytoskeletal 18-like [Mugil cephalus]	99.0	1.13e-193	550	77.9	407	317	48193	Mugil cephalus	Eukaryota	Metazoa	Chordata
Gene.284::TRINITY_DN5979_c0_g1_i4_15569::g.284::m.284 type:complete len:160 gc:universal TRINITY_DN5979_c0_g1_i4_15569:796-317(-)	XP_065382422.1	XP_065382422.1 selenocysteine lyase isoform X5 [Macaca fascicularis]	68.8	1.42e-12	73.2	39.1	110	43	9541	Macaca fascicularis	Eukaryota	Metazoa	Chordata
Gene.286::TRINITY_DN1992_c0_g1_i2_16689::g.286::m.286 type:complete len:269 gc:universal TRINITY_DN1992_c0_g1_i2_16689:3325-2519(-)	XP_047427146.1	XP_047427146.1 uncharacterized protein LOC124997472 [Mugil cephalus]	99.6	4.35e-177	501	91.4	268	245	48193	Mugil cephalus	Eukaryota	Metazoa	Chordata
Gene.287::TRINITY_DN1992_c0_g1_i2_16689::g.287::m.287 type:complete len:187 gc:universal TRINITY_DN1992_c0_g1_i2_16689:98-658(+)	XP_052396686.1	XP_052396686.1 emerin [Carassius gibelio]	96.3	5.47e-26	106	41.5	193	80	101364	Carassius gibelio	Eukaryota	Metazoa	Chordata
Gene.288::TRINITY_DN1992_c0_g1_i2_16689::g.288::m.288 type:complete len:116 gc:universal TRINITY_DN1992_c0_g1_i2_16689:3693-3346(-)	XP_047427146.1	XP_047427146.1 uncharacterized protein LOC124997472 [Mugil cephalus]	66.4	6.84e-38	139	83.1	77	64	48193	Mugil cephalus	Eukaryota	Metazoa	Chordata
Gene.289::TRINITY_DN1992_c0_g1_i7_16691::g.289::m.289 type:complete len:269 gc:universal TRINITY_DN1992_c0_g1_i7_16691:3402-2596(-)	XP_047427146.1	XP_047427146.1 uncharacterized protein LOC124997472 [Mugil cephalus]	99.6	4.35e-177	501	91.4	268	245	48193	Mugil cephalus	Eukaryota	Metazoa	Chordata
Gene.290::TRINITY_DN1992_c0_g1_i7_16691::g.290::m.290 type:complete len:187 gc:universal TRINITY_DN1992_c0_g1_i7_16691:98-658(+)	XP_052396686.1	XP_052396686.1 emerin [Carassius gibelio]	96.3	5.47e-26	106	41.5	193	80	101364	Carassius gibelio	Eukaryota	Metazoa	Chordata
Gene.291::TRINITY_DN1992_c0_g1_i7_16691::g.291::m.291 type:complete len:149 gc:universal TRINITY_DN1992_c0_g1_i7_16691:3869-3423(-)	XP_047427146.1	XP_047427146.1 uncharacterized protein LOC124997472 [Mugil cephalus]	71.8	4.37e-57	191	83.2	107	89	48193	Mugil cephalus	Eukaryota	Metazoa	Chordata
Gene.292::TRINITY_DN1940_c0_g3_i4_16697::g.292::m.292 type:complete len:117 gc:universal TRINITY_DN1940_c0_g3_i4_16697:857-507(-)	XP_047430797.1	XP_047430797.1 beta-2-microglobulin-like [Mugil cephalus]	99.1	2.59e-53	171	65.5	116	76	48193	Mugil cephalus	Eukaryota	Metazoa	Chordata
Gene.293::TRINITY_DN1967_c0_g1_i1_16757::g.293::m.293 type:internal len:164 gc:universal TRINITY_DN1967_c0_g1_i1_16757:490-2(-)	XP_047440064.1	XP_047440064.1 ubiquitin carboxyl-terminal hydrolase CYLD [Mugil cephalus]	48.5	2.00e-28	119	72.8	81	59	48193	Mugil cephalus	Eukaryota	Metazoa	Chordata
Gene.296::TRINITY_DN1970_c0_g1_i4_16761::g.296::m.296 type:complete len:304 gc:universal TRINITY_DN1970_c0_g1_i4_16761:1043-132(-)	XP_052400992.1	XP_052400992.1 aminoacyl tRNA synthase complex-interacting multifunctional protein 1a [Carassius gibelio]	99.7	3.09e-137	399	71.3	310	221	101364	Carassius gibelio	Eukaryota	Metazoa	Chordata
Gene.298::TRINITY_DN1970_c0_g1_i8_16763::g.298::m.298 type:complete len:360 gc:universal TRINITY_DN1970_c0_g1_i8_16763:1289-2368(+)	XP_052400992.1	XP_052400992.1 aminoacyl tRNA synthase complex-interacting multifunctional protein 1a [Carassius gibelio]	88.1	1.13e-144	420	71.5	319	228	101364	Carassius gibelio	Eukaryota	Metazoa	Chordata
Gene.299::TRINITY_DN1970_c0_g1_i8_16763::g.299::m.299 type:complete len:257 gc:universal TRINITY_DN1970_c0_g1_i8_16763:902-132(-)	XP_052400992.1	XP_052400992.1 aminoacyl tRNA synthase complex-interacting multifunctional protein 1a [Carassius gibelio]	99.6	3.80e-128	374	77.1	262	202	101364	Carassius gibelio	Eukaryota	Metazoa	Chordata
Gene.302::TRINITY_DN1993_c0_g3_i1_16831::g.302::m.302 type:internal len:141 gc:universal TRINITY_DN1993_c0_g3_i1_16831:3-422(+)	XP_047447949.1	XP_047447949.1 UPF0561 protein C2orf68 homolog [Mugil cephalus]	72.1	1.63e-44	151	80.4	102	82	48193	Mugil cephalus	Eukaryota	Metazoa	Chordata
Gene.304::TRINITY_DN424_c0_g1_i2_17012::g.304::m.304 type:5prime_partial len:293 gc:universal TRINITY_DN424_c0_g1_i2_17012:1685-807(-)	XP_047446206.1	XP_047446206.1 VAMP (vesicle-associated membrane protein)-associated protein A, like [Mugil cephalus]	90.4	2.44e-130	378	76.2	265	202	48193	Mugil cephalus	Eukaryota	Metazoa	Chordata
Gene.306::TRINITY_DN458_c0_g1_i20_17031::g.306::m.306 type:5prime_partial len:143 gc:universal TRINITY_DN458_c0_g1_i20_17031:2465-2037(-)	XP_047426320.1	XP_047426320.1 mitochondrial fission process protein 1 [Mugil cephalus]	99.3	2.00e-85	254	90.1	142	128	48193	Mugil cephalus	Eukaryota	Metazoa	Chordata
Gene.307::TRINITY_DN463_c0_g1_i3_17068::g.307::m.307 type:complete len:465 gc:universal TRINITY_DN463_c0_g1_i3_17068:265-1659(+)	XP_047444307.1	XP_047444307.1 metalloendopeptidase OMA1, mitochondrial [Mugil cephalus]	83.0	4.58e-185	535	67.8	394	267	48193	Mugil cephalus	Eukaryota	Metazoa	Chordata
Gene.311::TRINITY_DN402_c0_g1_i1_17145::g.311::m.311 type:complete len:117 gc:universal TRINITY_DN402_c0_g1_i1_17145:954-604(-)	XP_047460932.1	XP_047460932.1 60S acidic ribosomal protein P1 [Mugil cephalus]	99.1	1.42e-40	138	94.0	116	109	48193	Mugil cephalus	Eukaryota	Metazoa	Chordata
Gene.313::TRINITY_DN402_c0_g1_i4_17147::g.313::m.313 type:complete len:117 gc:universal TRINITY_DN402_c0_g1_i4_17147:478-128(-)	XP_047460932.1	XP_047460932.1 60S acidic ribosomal protein P1 [Mugil cephalus]	99.1	1.42e-40	138	94.0	116	109	48193	Mugil cephalus	Eukaryota	Metazoa	Chordata
Gene.315::TRINITY_DN491_c0_g1_i1_17158::g.315::m.315 type:5prime_partial len:183 gc:universal TRINITY_DN491_c0_g1_i1_17158:2-550(+)	XP_047442076.1	XP_047442076.1 nuclear cap-binding protein subunit 2 [Mugil cephalus]	89.6	2.64e-103	301	90.2	164	148	48193	Mugil cephalus	Eukaryota	Metazoa	Chordata
Gene.317::TRINITY_DN491_c0_g1_i12_17160::g.317::m.317 type:5prime_partial len:183 gc:universal TRINITY_DN491_c0_g1_i12_17160:2-550(+)	XP_047442076.1	XP_047442076.1 nuclear cap-binding protein subunit 2 [Mugil cephalus]	89.6	2.64e-103	301	90.2	164	148	48193	Mugil cephalus	Eukaryota	Metazoa	Chordata
Gene.319::TRINITY_DN441_c0_g1_i4_17242::g.319::m.319 type:5prime_partial len:346 gc:universal TRINITY_DN441_c0_g1_i4_17242:3-1040(+)	XP_047431870.1	XP_047431870.1 MAP7 domain-containing protein 2 isoform X1 [Mugil cephalus]	82.7	1.33e-89	280	60.7	313	190	48193	Mugil cephalus	Eukaryota	Metazoa	Chordata
Gene.321::TRINITY_DN462_c0_g1_i3_17367::g.321::m.321 type:5prime_partial len:473 gc:universal TRINITY_DN462_c0_g1_i3_17367:1-1419(+)	XP_047458402.1	XP_047458402.1 reticulon-4-like isoform X5 [Mugil cephalus]	39.7	1.44e-97	320	86.2	188	162	48193	Mugil cephalus	Eukaryota	Metazoa	Chordata
Gene.323::TRINITY_DN462_c0_g4_i1_17371::g.323::m.323 type:complete len:227 gc:universal TRINITY_DN462_c0_g4_i1_17371:1137-457(-)	XP_047453435.1	XP_047453435.1 troponin T type 3a (skeletal, fast) isoform X5 [Mugil cephalus]	99.1	3.11e-84	258	83.3	227	189	48193	Mugil cephalus	Eukaryota	Metazoa	Chordata
Gene.325::TRINITY_DN462_c0_g7_i1_17374::g.325::m.325 type:complete len:178 gc:universal TRINITY_DN462_c0_g7_i1_17374:2162-1629(-)	XP_047436724.1	XP_047436724.1 ferritin, heavy subunit [Mugil cephalus]	99.4	1.78e-121	348	94.4	177	167	48193	Mugil cephalus	Eukaryota	Metazoa	Chordata
Gene.326::TRINITY_DN1129_c0_g4_i1_18252::g.326::m.326 type:complete len:191 gc:universal TRINITY_DN1129_c0_g4_i1_18252:780-208(-)	XP_047457329.1	XP_047457329.1 myosin light chain 1, skeletal muscle isoform [Mugil cephalus]	99.5	9.57e-103	301	90.1	191	172	48193	Mugil cephalus	Eukaryota	Metazoa	Chordata
Gene.327::TRINITY_DN1160_c0_g3_i1_18275::g.327::m.327 type:5prime_partial len:163 gc:universal TRINITY_DN1160_c0_g3_i1_18275:606-118(-)	XP_047451845.1	XP_047451845.1 60S ribosomal protein L27a [Mugil cephalus]	95.1	3.60e-84	254	94.8	155	147	48193	Mugil cephalus	Eukaryota	Metazoa	Chordata
Gene.328::TRINITY_DN1101_c0_g2_i1_18279::g.328::m.328 type:complete len:169 gc:universal TRINITY_DN1101_c0_g2_i1_18279:1011-505(-)	XP_052465991.1	XP_052465991.1 actin-related protein 2/3 complex subunit 4 [Carassius gibelio]	99.4	6.03e-111	320	99.4	168	167	101364	Carassius gibelio	Eukaryota	Metazoa	Chordata
Gene.329::TRINITY_DN1128_c0_g2_i2_18288::g.329::m.329 type:5prime_partial len:109 gc:universal TRINITY_DN1128_c0_g2_i2_18288:342-16(-)	XP_047445901.1	XP_047445901.1 zinc finger protein 622 [Mugil cephalus]	53.2	2.61e-29	117	94.8	58	55	48193	Mugil cephalus	Eukaryota	Metazoa	Chordata
Gene.330::TRINITY_DN1108_c0_g6_i1_18377::g.330::m.330 type:complete len:650 gc:universal TRINITY_DN1108_c0_g6_i1_18377:139-2088(+)	XP_047454234.1	XP_047454234.1 heat shock cognate 71 kDa protein [Mugil cephalus]	99.8	0.0	1156	95.8	649	622	48193	Mugil cephalus	Eukaryota	Metazoa	Chordata
Gene.332::TRINITY_DN1185_c0_g2_i2_18425::g.332::m.332 type:complete len:233 gc:universal TRINITY_DN1185_c0_g2_i2_18425:756-58(-)	XP_047444176.1	XP_047444176.1 proteasome subunit beta type-6 [Mugil cephalus]	99.1	2.54e-146	415	90.0	231	208	48193	Mugil cephalus	Eukaryota	Metazoa	Chordata
Gene.334::TRINITY_DN1185_c0_g2_i2_18425::g.334::m.334 type:complete len:146 gc:universal TRINITY_DN1185_c0_g2_i2_18425:1029-1466(+)	XP_047444538.1	XP_047444538.1 trafficking protein particle complex subunit 1 [Mugil cephalus]	98.6	6.85e-90	265	87.5	144	126	48193	Mugil cephalus	Eukaryota	Metazoa	Chordata
Gene.335::TRINITY_DN1118_c0_g1_i1_18486::g.335::m.335 type:internal len:118 gc:universal TRINITY_DN1118_c0_g1_i1_18486:2-352(+)	XP_047435463.1	XP_047435463.1 small ubiquitin like modifier 2a [Mugil cephalus]	76.1	1.49e-55	176	98.9	89	88	48193	Mugil cephalus	Eukaryota	Metazoa	Chordata
Gene.336::TRINITY_DN4464_c0_g1_i1_19132::g.336::m.336 type:5prime_partial len:243 gc:universal TRINITY_DN4464_c0_g1_i1_19132:2-730(+)	XP_052462008.1	XP_052462008.1 m-AAA protease-interacting protein 1, mitochondrial [Carassius gibelio]	99.6	1.64e-113	333	70.6	245	173	101364	Carassius gibelio	Eukaryota	Metazoa	Chordata
Gene.338::TRINITY_DN36778_c0_g1_i1_19590::g.338::m.338 type:5prime_partial len:352 gc:universal TRINITY_DN36778_c0_g1_i1_19590:2-1057(+)	XP_047453268.1	XP_047453268.1 DNA damage-binding protein 2 isoform X1 [Mugil cephalus]	96.0	9.28e-204	576	82.6	339	280	48193	Mugil cephalus	Eukaryota	Metazoa	Chordata
Gene.342::TRINITY_DN2193_c0_g1_i2_20210::g.342::m.342 type:complete len:1404 gc:universal TRINITY_DN2193_c0_g1_i2_20210:4469-258(-)	XP_047438147.1	XP_047438147.1 immunoglobulin-like and fibronectin type III domain-containing protein 1 isoform X1 [Mugil cephalus]	99.9	0.0	2040	72.7	1572	1143	48193	Mugil cephalus	Eukaryota	Metazoa	Chordata
Gene.347::TRINITY_DN2196_c0_g2_i7_20239::g.347::m.347 type:complete len:173 gc:universal TRINITY_DN2196_c0_g2_i7_20239:532-14(-)	XP_047428276.1	XP_047428276.1 methyltransferase-like protein 22 isoform X1 [Mugil cephalus]	82.7	2.31e-43	156	58.0	143	83	48193	Mugil cephalus	Eukaryota	Metazoa	Chordata
Gene.350::TRINITY_DN2117_c0_g1_i14_20352::g.350::m.350 type:5prime_partial len:624 gc:universal TRINITY_DN2117_c0_g1_i14_20352:2-1873(+)	XP_047457486.1	XP_047457486.1 nebulin isoform X4 [Mugil cephalus]	80.8	1.27e-87	308	77.0	504	388	48193	Mugil cephalus	Eukaryota	Metazoa	Chordata
Gene.354::TRINITY_DN2141_c0_g4_i1_20367::g.354::m.354 type:complete len:114 gc:universal TRINITY_DN2141_c0_g4_i1_20367:1332-991(-)	XP_052389370.1	XP_052389370.1 eukaryotic translation initiation factor 1b-like [Carassius gibelio]	99.1	3.13e-73	221	95.6	113	108	101364	Carassius gibelio	Eukaryota	Metazoa	Chordata
Gene.355::TRINITY_DN2103_c0_g1_i1_20376::g.355::m.355 type:complete len:173 gc:universal TRINITY_DN2103_c0_g1_i1_20376:951-433(-)	XP_052473528.1	XP_052473528.1 myosin regulatory light chain 2, smooth muscle minor isoform [Carassius gibelio]	99.4	1.08e-115	333	97.1	172	167	101364	Carassius gibelio	Eukaryota	Metazoa	Chordata
Gene.357::TRINITY_DN4370_c0_g1_i2_20405::g.357::m.357 type:5prime_partial len:123 gc:universal TRINITY_DN4370_c0_g1_i2_20405:564-196(-)	XP_047436304.1	XP_047436304.1 transcription initiation factor IIA subunit 2 [Mugil cephalus]	90.2	3.49e-47	155	99.1	111	110	48193	Mugil cephalus	Eukaryota	Metazoa	Chordata
Gene.361::TRINITY_DN103_c0_g2_i6_20645::g.361::m.361 type:complete len:376 gc:universal TRINITY_DN103_c0_g2_i6_20645:1700-573(-)	XP_047428225.1	XP_047428225.1 actin, cytoplasmic 2 [Mugil cephalus]	99.7	3.29e-275	753	98.1	375	368	48193	Mugil cephalus	Eukaryota	Metazoa	Chordata
Gene.366::TRINITY_DN191_c0_g2_i1_20661::g.366::m.366 type:3prime_partial len:223 gc:universal TRINITY_DN191_c0_g2_i1_20661:48-713(+)	XP_047432229.1	XP_047432229.1 tubulin alpha chain-like [Mugil cephalus]	100	4.78e-159	455	98.2	222	218	48193	Mugil cephalus	Eukaryota	Metazoa	Chordata
Gene.369::TRINITY_DN180_c0_g2_i1_20671::g.369::m.369 type:complete len:105 gc:universal TRINITY_DN180_c0_g2_i1_20671:1481-1167(-)	XP_047455741.1	XP_047455741.1 voltage-dependent calcium channel gamma-6 subunit [Mugil cephalus]	99.0	3.56e-60	192	92.3	104	96	48193	Mugil cephalus	Eukaryota	Metazoa	Chordata
Gene.370::TRINITY_DN180_c0_g2_i5_20673::g.370::m.370 type:complete len:265 gc:universal TRINITY_DN180_c0_g2_i5_20673:1961-1167(-)	XP_047455741.1	XP_047455741.1 voltage-dependent calcium channel gamma-6 subunit [Mugil cephalus]	99.6	1.16e-167	472	89.4	265	237	48193	Mugil cephalus	Eukaryota	Metazoa	Chordata
Gene.373::TRINITY_DN111_c0_g3_i2_20679::g.373::m.373 type:5prime_partial len:399 gc:universal TRINITY_DN111_c0_g3_i2_20679:1355-159(-)	XP_047452815.1	XP_047452815.1 60S ribosomal protein L4 [Mugil cephalus]	93.0	3.72e-245	678	92.5	371	343	48193	Mugil cephalus	Eukaryota	Metazoa	Chordata
Gene.375::TRINITY_DN129_c0_g2_i6_20746::g.375::m.375 type:complete len:618 gc:universal TRINITY_DN129_c0_g2_i6_20746:3099-1246(-)	XP_047457470.1	XP_047457470.1 NADP-dependent malic enzyme, mitochondrial [Mugil cephalus]	99.8	0.0	1125	90.3	618	558	48193	Mugil cephalus	Eukaryota	Metazoa	Chordata
Gene.376::TRINITY_DN196_c0_g1_i2_20788::g.376::m.376 type:complete len:500 gc:universal TRINITY_DN196_c0_g1_i2_20788:1930-431(-)	XP_047455257.1	XP_047455257.1 extracellular matrix protein 1-like [Mugil cephalus]	99.8	3.10e-162	477	51.5	505	260	48193	Mugil cephalus	Eukaryota	Metazoa	Chordata
Gene.380::TRINITY_DN163_c0_g1_i1_20857::g.380::m.380 type:complete len:249 gc:universal TRINITY_DN163_c0_g1_i1_20857:133-879(+)	XP_047450397.1	XP_047450397.1 cerebellin 18 [Mugil cephalus]	98.4	5.32e-109	322	63.8	246	157	48193	Mugil cephalus	Eukaryota	Metazoa	Chordata
Gene.381::TRINITY_DN126_c0_g1_i5_20873::g.381::m.381 type:complete len:230 gc:universal TRINITY_DN126_c0_g1_i5_20873:1736-1047(-)	XP_047461359.1	XP_047461359.1 chromobox protein homolog 3a isoform X2 [Mugil cephalus]	53.0	5.17e-64	204	84.6	123	104	48193	Mugil cephalus	Eukaryota	Metazoa	Chordata
Gene.382::TRINITY_DN126_c0_g1_i5_20873::g.382::m.382 type:complete len:162 gc:universal TRINITY_DN126_c0_g1_i5_20873:1333-848(-)	XP_047440488.1	XP_047440488.1 regulator of cell cycle RGCC-like [Mugil cephalus]	67.9	2.40e-55	177	88.2	110	97	48193	Mugil cephalus	Eukaryota	Metazoa	Chordata
Gene.386::TRINITY_DN126_c0_g3_i2_20876::g.386::m.386 type:5prime_partial len:213 gc:universal TRINITY_DN126_c0_g3_i2_20876:2-640(+)	XP_047461359.1	XP_047461359.1 chromobox protein homolog 3a isoform X2 [Mugil cephalus]	81.7	6.39e-110	320	90.3	175	158	48193	Mugil cephalus	Eukaryota	Metazoa	Chordata
Gene.388::TRINITY_DN183_c0_g1_i1_20879::g.388::m.388 type:complete len:187 gc:universal TRINITY_DN183_c0_g1_i1_20879:1221-1781(+)	XP_052466650.1	XP_052466650.1 uncharacterized protein LOC128023998 [Carassius gibelio]	96.3	5.36e-48	176	48.1	181	87	101364	Carassius gibelio	Eukaryota	Metazoa	Chordata
Gene.389::TRINITY_DN183_c0_g1_i26_20881::g.389::m.389 type:5prime_partial len:198 gc:universal TRINITY_DN183_c0_g1_i26_20881:2736-2143(-)	XP_047455602.1	XP_047455602.1 dynactin subunit 3 [Mugil cephalus]	94.4	1.60e-111	324	89.3	187	167	48193	Mugil cephalus	Eukaryota	Metazoa	Chordata
Gene.391::TRINITY_DN183_c0_g1_i33_20883::g.391::m.391 type:5prime_partial len:198 gc:universal TRINITY_DN183_c0_g1_i33_20883:3773-3180(-)	XP_047455602.1	XP_047455602.1 dynactin subunit 3 [Mugil cephalus]	94.4	1.60e-111	324	89.3	187	167	48193	Mugil cephalus	Eukaryota	Metazoa	Chordata
Gene.392::TRINITY_DN183_c0_g1_i33_20883::g.392::m.392 type:complete len:187 gc:universal TRINITY_DN183_c0_g1_i33_20883:1221-1781(+)	XP_052466650.1	XP_052466650.1 uncharacterized protein LOC128023998 [Carassius gibelio]	96.3	5.36e-48	176	48.1	181	87	101364	Carassius gibelio	Eukaryota	Metazoa	Chordata
Gene.394::TRINITY_DN123_c0_g1_i12_20929::g.394::m.394 type:5prime_partial len:184 gc:universal TRINITY_DN123_c0_g1_i12_20929:741-190(-)	XP_047432537.1	XP_047432537.1 myosin, light polypeptide 3, skeletal muscle [Mugil cephalus]	81.5	9.14e-90	267	87.3	150	131	48193	Mugil cephalus	Eukaryota	Metazoa	Chordata
Gene.396::TRINITY_DN123_c0_g1_i7_20931::g.396::m.396 type:5prime_partial len:159 gc:universal TRINITY_DN123_c0_g1_i7_20931:752-276(-)	XP_047432537.1	XP_047432537.1 myosin, light polypeptide 3, skeletal muscle [Mugil cephalus]	73.6	1.45e-68	212	87.2	117	102	48193	Mugil cephalus	Eukaryota	Metazoa	Chordata
Gene.398::TRINITY_DN123_c0_g2_i2_20933::g.398::m.398 type:complete len:192 gc:universal TRINITY_DN123_c0_g2_i2_20933:412-987(+)	XP_047432537.1	XP_047432537.1 myosin, light polypeptide 3, skeletal muscle [Mugil cephalus]	78.1	1.25e-89	267	87.3	150	131	48193	Mugil cephalus	Eukaryota	Metazoa	Chordata
Gene.401::TRINITY_DN123_c0_g2_i2_20933::g.401::m.401 type:complete len:108 gc:universal TRINITY_DN123_c0_g2_i2_20933:89-412(+)	XP_047423706.1	XP_047423706.1 transmembrane protein 14C isoform X2 [Mugil cephalus]	99.1	1.41e-55	176	82.2	107	88	48193	Mugil cephalus	Eukaryota	Metazoa	Chordata
Gene.402::TRINITY_DN127_c0_g1_i2_20967::g.402::m.402 type:complete len:249 gc:universal TRINITY_DN127_c0_g1_i2_20967:830-84(-)	XP_047431230.1	XP_047431230.1 solute carrier family 25 member 3a isoform X1 [Mugil cephalus]	99.2	6.49e-157	447	87.9	247	217	48193	Mugil cephalus	Eukaryota	Metazoa	Chordata
Gene.403::TRINITY_DN190_c0_g2_i6_20976::g.403::m.403 type:complete len:439 gc:universal TRINITY_DN190_c0_g2_i6_20976:3216-1900(-)	XP_047444893.1	XP_047444893.1 serine/threonine-protein kinase STK11 [Mugil cephalus]	99.8	5.64e-306	836	95.9	439	421	48193	Mugil cephalus	Eukaryota	Metazoa	Chordata
Gene.405::TRINITY_DN187_c0_g1_i12_21020::g.405::m.405 type:complete len:217 gc:universal TRINITY_DN187_c0_g1_i12_21020:1061-1711(+)	XP_047460771.1	XP_047460771.1 proteasome subunit beta type-9 [Mugil cephalus]	99.5	1.34e-142	404	92.1	216	199	48193	Mugil cephalus	Eukaryota	Metazoa	Chordata
Gene.409::TRINITY_DN2254_c1_g1_i1_21375::g.409::m.409 type:5prime_partial len:241 gc:universal TRINITY_DN2254_c1_g1_i1_21375:1395-673(-)	XP_047456056.1	XP_047456056.1 ranBP2-like and GRIP domain-containing protein 3 isoform X3 [Mugil cephalus]	99.6	3.88e-137	434	87.9	240	211	48193	Mugil cephalus	Eukaryota	Metazoa	Chordata
Gene.412::TRINITY_DN2286_c0_g1_i1_21497::g.412::m.412 type:complete len:190 gc:universal TRINITY_DN2286_c0_g1_i1_21497:898-329(-)	XP_047440002.1	XP_047440002.1 Parkinson disease protein 7 homolog [Mugil cephalus]	99.5	2.28e-123	353	94.2	189	178	48193	Mugil cephalus	Eukaryota	Metazoa	Chordata
Gene.414::TRINITY_DN2228_c0_g1_i1_21539::g.414::m.414 type:complete len:261 gc:universal TRINITY_DN2228_c0_g1_i1_21539:191-973(+)	XP_047424295.1	XP_047424295.1 carbonic anhydrase 1-like [Mugil cephalus]	99.6	5.19e-171	480	86.9	260	226	48193	Mugil cephalus	Eukaryota	Metazoa	Chordata
Gene.415::TRINITY_DN2235_c0_g1_i1_21595::g.415::m.415 type:complete len:276 gc:universal TRINITY_DN2235_c0_g1_i1_21595:2061-1234(-)	XP_047462704.1	XP_047462704.1 TIP41-like protein [Mugil cephalus]	98.6	9.45e-170	478	86.4	272	235	48193	Mugil cephalus	Eukaryota	Metazoa	Chordata
Gene.416::TRINITY_DN2205_c0_g1_i4_21599::g.416::m.416 type:5prime_partial len:465 gc:universal TRINITY_DN2205_c0_g1_i4_21599:2-1396(+)	XP_047429748.1	XP_047429748.1 protein disulfide-isomerase A6 [Mugil cephalus]	94.6	9.22e-281	774	84.7	444	376	48193	Mugil cephalus	Eukaryota	Metazoa	Chordata
Gene.418::TRINITY_DN2205_c0_g1_i4_21599::g.418::m.418 type:complete len:194 gc:universal TRINITY_DN2205_c0_g1_i4_21599:3131-2550(-)	XP_047429749.1	XP_047429749.1 hippocalcin-like protein 1 [Mugil cephalus]	99.5	4.13e-137	389	100	193	193	48193	Mugil cephalus	Eukaryota	Metazoa	Chordata
Gene.421::TRINITY_DN9367_c0_g1_i1_22153::g.421::m.421 type:5prime_partial len:187 gc:universal TRINITY_DN9367_c0_g1_i1_22153:1-561(+)	XP_047444377.1	XP_047444377.1 succinate dehydrogenase cytochrome b560 subunit, mitochondrial [Mugil cephalus]	89.3	2.68e-103	302	84.4	167	141	48193	Mugil cephalus	Eukaryota	Metazoa	Chordata
Gene.425::TRINITY_DN5278_c0_g1_i10_22574::g.425::m.425 type:5prime_partial len:219 gc:universal TRINITY_DN5278_c0_g1_i10_22574:811-155(-)	XP_047437054.1	XP_047437054.1 F-actin-monooxygenase mical2b isoform X6 [Mugil cephalus]	99.1	2.96e-108	340	77.9	217	169	48193	Mugil cephalus	Eukaryota	Metazoa	Chordata
Gene.428::TRINITY_DN5278_c0_g1_i16_22576::g.428::m.428 type:5prime_partial len:644 gc:universal TRINITY_DN5278_c0_g1_i16_22576:2167-236(-)	XP_047437054.1	XP_047437054.1 F-actin-monooxygenase mical2b isoform X6 [Mugil cephalus]	96.9	0.0	1075	86.5	624	540	48193	Mugil cephalus	Eukaryota	Metazoa	Chordata
Gene.431::TRINITY_DN5278_c0_g1_i5_22578::g.431::m.431 type:5prime_partial len:743 gc:universal TRINITY_DN5278_c0_g1_i5_22578:2464-236(-)	XP_047437051.1	XP_047437051.1 F-actin-monooxygenase mical2b isoform X4 [Mugil cephalus]	99.9	0.0	1186	76.8	809	621	48193	Mugil cephalus	Eukaryota	Metazoa	Chordata
Gene.435::TRINITY_DN5266_c0_g1_i2_22648::g.435::m.435 type:5prime_partial len:261 gc:universal TRINITY_DN5266_c0_g1_i2_22648:872-90(-)	XP_047437267.1	XP_047437267.1 chymotrypsin B-like [Mugil cephalus]	99.6	2.62e-176	494	87.7	260	228	48193	Mugil cephalus	Eukaryota	Metazoa	Chordata
Gene.436::TRINITY_DN3995_c0_g1_i17_23042::g.436::m.436 type:5prime_partial len:109 gc:universal TRINITY_DN3995_c0_g1_i17_23042:2732-2406(-)	XP_047461110.1	XP_047461110.1 SH3 domain-binding glutamic acid-rich-like protein 3 [Mugil cephalus]	83.5	1.25e-44	147	81.3	91	74	48193	Mugil cephalus	Eukaryota	Metazoa	Chordata
Gene.437::TRINITY_DN3393_c0_g1_i4_23309::g.437::m.437 type:5prime_partial len:201 gc:universal TRINITY_DN3393_c0_g1_i4_23309:3-605(+)	XP_047435772.1	XP_047435772.1 histone-lysine N-methyltransferase SMYD3 [Mugil cephalus]	91.0	5.24e-98	299	80.3	183	147	48193	Mugil cephalus	Eukaryota	Metazoa	Chordata
Gene.439::TRINITY_DN4654_c1_g1_i2_23935::g.439::m.439 type:complete len:168 gc:universal TRINITY_DN4654_c1_g1_i2_23935:629-126(-)	XP_047460294.1	XP_047460294.1 60S ribosomal protein L11 [Mugil cephalus]	99.4	8.65e-117	336	99.4	167	166	48193	Mugil cephalus	Eukaryota	Metazoa	Chordata
Gene.440::TRINITY_DN5811_c0_g1_i1_25579::g.440::m.440 type:complete len:268 gc:universal TRINITY_DN5811_c0_g1_i1_25579:1368-565(-)	XP_047428358.1	XP_047428358.1 ATP-dependent Clp protease proteolytic subunit, mitochondrial [Mugil cephalus]	99.6	4.03e-167	471	90.6	267	242	48193	Mugil cephalus	Eukaryota	Metazoa	Chordata
Gene.441::TRINITY_DN5858_c0_g1_i1_25633::g.441::m.441 type:complete len:142 gc:universal TRINITY_DN5858_c0_g1_i1_25633:846-421(-)	XP_047429505.1	XP_047429505.1 transmembrane protein 242 [Mugil cephalus]	98.6	5.67e-63	197	75.7	144	109	48193	Mugil cephalus	Eukaryota	Metazoa	Chordata
Gene.443::TRINITY_DN10598_c1_g1_i1_25882::g.443::m.443 type:complete len:287 gc:universal TRINITY_DN10598_c1_g1_i1_25882:271-1131(+)	XP_047427853.1	XP_047427853.1 40S ribosomal protein S2 [Mugil cephalus]	99.7	3.81e-166	469	93.4	286	267	48193	Mugil cephalus	Eukaryota	Metazoa	Chordata
Gene.445::TRINITY_DN10592_c0_g1_i2_25885::g.445::m.445 type:5prime_partial len:123 gc:universal TRINITY_DN10592_c0_g1_i2_25885:499-131(-)	XP_052442081.1	XP_052442081.1 general transcription factor IIH subunit 5 [Carassius gibelio]	57.7	8.05e-36	125	88.7	71	63	101364	Carassius gibelio	Eukaryota	Metazoa	Chordata
Gene.446::TRINITY_DN1501_c0_g1_i4_25931::g.446::m.446 type:complete len:216 gc:universal TRINITY_DN1501_c0_g1_i4_25931:32-679(+)	NP_057406.2	NP_057406.2 ras-related protein Rab-14 [Homo sapiens]	99.5	3.42e-140	398	100	215	215	9606	Homo sapiens	Eukaryota	Metazoa	Chordata
Gene.447::TRINITY_DN1501_c0_g1_i9_25933::g.447::m.447 type:complete len:216 gc:universal TRINITY_DN1501_c0_g1_i9_25933:32-679(+)	NP_057406.2	NP_057406.2 ras-related protein Rab-14 [Homo sapiens]	99.5	3.42e-140	398	100	215	215	9606	Homo sapiens	Eukaryota	Metazoa	Chordata
Gene.448::TRINITY_DN1505_c0_g1_i3_25993::g.448::m.448 type:5prime_partial len:136 gc:universal TRINITY_DN1505_c0_g1_i3_25993:1-408(+)	XP_047443744.1	XP_047443744.1 60S ribosomal protein L5 [Mugil cephalus]	82.4	4.27e-62	200	92.0	112	103	48193	Mugil cephalus	Eukaryota	Metazoa	Chordata
Gene.450::TRINITY_DN1505_c0_g2_i2_25995::g.450::m.450 type:complete len:248 gc:universal TRINITY_DN1505_c0_g2_i2_25995:839-96(-)	XP_047443744.1	XP_047443744.1 60S ribosomal protein L5 [Mugil cephalus]	99.6	1.71e-163	462	93.9	247	232	48193	Mugil cephalus	Eukaryota	Metazoa	Chordata
Gene.452::TRINITY_DN1556_c0_g1_i1_26016::g.452::m.452 type:5prime_partial len:403 gc:universal TRINITY_DN1556_c0_g1_i1_26016:1435-227(-)	XP_047435562.1	XP_047435562.1 protein RRP5 homolog isoform X1 [Mugil cephalus]	94.8	1.92e-155	489	74.5	384	286	48193	Mugil cephalus	Eukaryota	Metazoa	Chordata
Gene.454::TRINITY_DN1530_c0_g1_i1_26158::g.454::m.454 type:complete len:338 gc:universal TRINITY_DN1530_c0_g1_i1_26158:126-1139(+)	XP_047453651.1	XP_047453651.1 malate dehydrogenase, mitochondrial [Mugil cephalus]	99.7	2.61e-214	596	91.4	337	308	48193	Mugil cephalus	Eukaryota	Metazoa	Chordata
Gene.457::TRINITY_DN1540_c0_g1_i4_26174::g.457::m.457 type:complete len:183 gc:universal TRINITY_DN1540_c0_g1_i4_26174:89-637(+)	XP_047461858.1	XP_047461858.1 glyceraldehyde-3-phosphate dehydrogenase-like [Mugil cephalus]	97.8	2.02e-111	328	88.3	179	158	48193	Mugil cephalus	Eukaryota	Metazoa	Chordata
Gene.458::TRINITY_DN1540_c2_g3_i2_26186::g.458::m.458 type:3prime_partial len:238 gc:universal TRINITY_DN1540_c2_g3_i2_26186:712-2(-)	XP_047458417.1	XP_047458417.1 LIM domain-binding protein 3-like isoform X4 [Mugil cephalus]	98.3	1.90e-113	346	76.6	235	180	48193	Mugil cephalus	Eukaryota	Metazoa	Chordata
Gene.460::TRINITY_DN1540_c2_g3_i4_26188::g.460::m.460 type:complete len:200 gc:universal TRINITY_DN1540_c2_g3_i4_26188:1559-960(-)	XP_047458422.1	XP_047458422.1 LIM domain-binding protein 3-like isoform X8 [Mugil cephalus]	85.5	6.07e-85	270	83.1	172	143	48193	Mugil cephalus	Eukaryota	Metazoa	Chordata
Gene.461::TRINITY_DN1540_c2_g3_i6_26190::g.461::m.461 type:3prime_partial len:172 gc:universal TRINITY_DN1540_c2_g3_i6_26190:515-3(-)	XP_047458422.1	XP_047458422.1 LIM domain-binding protein 3-like isoform X8 [Mugil cephalus]	79.5	1.84e-54	189	66.7	150	100	48193	Mugil cephalus	Eukaryota	Metazoa	Chordata
Gene.463::TRINITY_DN1571_c0_g1_i2_26227::g.463::m.463 type:complete len:304 gc:universal TRINITY_DN1571_c0_g1_i2_26227:485-1396(+)	XP_047427899.1	XP_047427899.1 myeloid-associated differentiation marker-like protein 2 [Mugil cephalus]	99.7	7.10e-195	544	87.1	303	264	48193	Mugil cephalus	Eukaryota	Metazoa	Chordata
Gene.464::TRINITY_DN34594_c0_g1_i1_26526::g.464::m.464 type:5prime_partial len:149 gc:universal TRINITY_DN34594_c0_g1_i1_26526:3-449(+)	XP_047423831.1	XP_047423831.1 phosphatidylinositol 3,4,5-trisphosphate-dependent Rac exchanger 2 protein isoform X2 [Mugil cephalus]	99.3	1.85e-89	292	98.0	148	145	48193	Mugil cephalus	Eukaryota	Metazoa	Chordata
Gene.465::TRINITY_DN6179_c0_g2_i1_26766::g.465::m.465 type:5prime_partial len:375 gc:universal TRINITY_DN6179_c0_g2_i1_26766:2079-955(-)	XP_047428272.1	XP_047428272.1 serine/threonine-protein kinase tousled-like 2 isoform X4 [Mugil cephalus]	99.7	6.87e-266	740	99.5	374	372	48193	Mugil cephalus	Eukaryota	Metazoa	Chordata
Gene.466::TRINITY_DN5744_c0_g1_i1_27045::g.466::m.466 type:complete len:161 gc:universal TRINITY_DN5744_c0_g1_i1_27045:526-44(-)	XP_047468046.1	XP_047468046.1 60S ribosomal protein L21 [Mugil cephalus]	99.4	7.46e-108	312	94.4	160	151	48193	Mugil cephalus	Eukaryota	Metazoa	Chordata
Gene.467::TRINITY_DN5704_c0_g1_i2_27075::g.467::m.467 type:internal len:225 gc:universal TRINITY_DN5704_c0_g1_i2_27075:673-2(-)	XP_047451112.1	XP_047451112.1 40S ribosomal protein S3 [Mugil cephalus]	94.6	6.97e-133	381	92.9	212	197	48193	Mugil cephalus	Eukaryota	Metazoa	Chordata
Gene.468::TRINITY_DN5704_c0_g3_i1_27077::g.468::m.468 type:5prime_partial len:256 gc:universal TRINITY_DN5704_c0_g3_i1_27077:2-769(+)	XP_047451112.1	XP_047451112.1 40S ribosomal protein S3 [Mugil cephalus]	95.7	3.73e-166	467	98.8	245	242	48193	Mugil cephalus	Eukaryota	Metazoa	Chordata
Gene.469::TRINITY_DN10794_c0_g1_i2_27156::g.469::m.469 type:complete len:282 gc:universal TRINITY_DN10794_c0_g1_i2_27156:878-33(-)	XP_047465866.1	XP_047465866.1 LIM domain-binding protein 3b isoform X3 [Mugil cephalus]	99.6	6.18e-176	494	88.3	282	249	48193	Mugil cephalus	Eukaryota	Metazoa	Chordata
Gene.472::TRINITY_DN4561_c0_g1_i2_28180::g.472::m.472 type:5prime_partial len:110 gc:universal TRINITY_DN4561_c0_g1_i2_28180:585-256(-)	XP_052388885.1	XP_052388885.1 cytochrome b-c1 complex subunit 7-like [Carassius gibelio]	99.1	3.69e-59	185	81.7	109	89	101364	Carassius gibelio	Eukaryota	Metazoa	Chordata
Gene.476::TRINITY_DN6244_c0_g1_i13_28504::g.476::m.476 type:complete len:133 gc:universal TRINITY_DN6244_c0_g1_i13_28504:856-458(-)	XP_052450615.1	XP_052450615.1 40S ribosomal protein S12 [Carassius gibelio]	99.2	5.88e-87	257	94.7	132	125	101364	Carassius gibelio	Eukaryota	Metazoa	Chordata
Gene.478::TRINITY_DN6244_c0_g1_i3_28506::g.478::m.478 type:3prime_partial len:109 gc:universal TRINITY_DN6244_c0_g1_i3_28506:324-1(-)	XP_052450615.1	XP_052450615.1 40S ribosomal protein S12 [Carassius gibelio]	79.6	1.42e-51	166	95.3	86	82	101364	Carassius gibelio	Eukaryota	Metazoa	Chordata
Gene.479::TRINITY_DN3740_c0_g1_i1_28591::g.479::m.479 type:complete len:200 gc:universal TRINITY_DN3740_c0_g1_i1_28591:859-260(-)	XP_047445165.1	XP_047445165.1 MICOS complex subunit MIC26-like [Mugil cephalus]	99.5	7.81e-70	219	62.1	203	126	48193	Mugil cephalus	Eukaryota	Metazoa	Chordata
Gene.480::TRINITY_DN3705_c0_g1_i1_28610::g.480::m.480 type:5prime_partial len:468 gc:universal TRINITY_DN3705_c0_g1_i1_28610:1-1404(+)	XP_047453759.1	XP_047453759.1 sialic acid-binding Ig-like lectin 14 isoform X1 [Mugil cephalus]	94.4	5.27e-144	429	50.4	450	227	48193	Mugil cephalus	Eukaryota	Metazoa	Chordata
Gene.482::TRINITY_DN4065_c2_g1_i1_29261::g.482::m.482 type:3prime_partial len:297 gc:universal TRINITY_DN4065_c2_g1_i1_29261:888-1(-)	XP_047426913.1	XP_047426913.1 nuclear body protein SP140 isoform X7 [Mugil cephalus]	97.0	1.02e-98	309	56.9	288	164	48193	Mugil cephalus	Eukaryota	Metazoa	Chordata
Gene.484::TRINITY_DN4079_c0_g1_i1_29269::g.484::m.484 type:5prime_partial len:443 gc:universal TRINITY_DN4079_c0_g1_i1_29269:1-1329(+)	XP_047425936.1	XP_047425936.1 RNA/RNP complex-1-interacting phosphatase-like [Mugil cephalus]	46.0	7.71e-105	324	77.5	204	158	48193	Mugil cephalus	Eukaryota	Metazoa	Chordata
Gene.490::TRINITY_DN3610_c0_g1_i4_29690::g.490::m.490 type:complete len:131 gc:universal TRINITY_DN3610_c0_g1_i4_29690:188-580(+)	XP_047437300.1	XP_047437300.1 mitochondrial inner membrane protease subunit 1 isoform X2 [Mugil cephalus]	99.2	2.54e-78	237	82.3	130	107	48193	Mugil cephalus	Eukaryota	Metazoa	Chordata
Gene.491::TRINITY_DN10061_c0_g2_i6_29905::g.491::m.491 type:5prime_partial len:238 gc:universal TRINITY_DN10061_c0_g2_i6_29905:2675-1962(-)	XP_047459378.1	XP_047459378.1 CD74 molecule, major histocompatibility complex, class II invariant chain b [Mugil cephalus]	79.4	5.10e-53	177	53.4	193	103	48193	Mugil cephalus	Eukaryota	Metazoa	Chordata
Gene.492::TRINITY_DN16366_c0_g1_i1_30048::g.492::m.492 type:complete len:194 gc:universal TRINITY_DN16366_c0_g1_i1_30048:120-701(+)	XP_047425857.1	XP_047425857.1 adenylate kinase isoenzyme 1 isoform X2 [Mugil cephalus]	99.5	9.64e-127	362	95.9	193	185	48193	Mugil cephalus	Eukaryota	Metazoa	Chordata
Gene.494::TRINITY_DN16366_c0_g2_i2_30050::g.494::m.494 type:complete len:194 gc:universal TRINITY_DN16366_c0_g2_i2_30050:1344-763(-)	XP_047425857.1	XP_047425857.1 adenylate kinase isoenzyme 1 isoform X2 [Mugil cephalus]	99.5	9.64e-127	362	95.9	193	185	48193	Mugil cephalus	Eukaryota	Metazoa	Chordata
Gene.496::TRINITY_DN237_c0_g1_i1_30292::g.496::m.496 type:5prime_partial len:702 gc:universal TRINITY_DN237_c0_g1_i1_30292:3550-1445(-)	XP_047443286.1	XP_047443286.1 nucleolin [Mugil cephalus]	53.3	3.67e-213	623	85.4	376	321	48193	Mugil cephalus	Eukaryota	Metazoa	Chordata
Gene.498::TRINITY_DN253_c1_g2_i13_30338::g.498::m.498 type:3prime_partial len:246 gc:universal TRINITY_DN253_c1_g2_i13_30338:87-821(+)	NP_001092.1	NP_001092.1 actin, cytoplasmic 1 [Homo sapiens]	100	1.71e-169	480	95.9	245	235	9606	Homo sapiens	Eukaryota	Metazoa	Chordata
Gene.500::TRINITY_DN253_c1_g2_i6_30340::g.500::m.500 type:internal len:163 gc:universal TRINITY_DN253_c1_g2_i6_30340:1-486(+)	XP_055090620.1	XP_055090620.1 actin, alpha skeletal muscle isoform X8 [Symphalangus syndactylus]	87.7	1.17e-97	292	100	142	142	9590	Symphalangus syndactylus	Eukaryota	Metazoa	Chordata
Gene.506::TRINITY_DN202_c0_g1_i28_30357::g.506::m.506 type:complete len:127 gc:universal TRINITY_DN202_c0_g1_i28_30357:3195-2815(-)	XP_052419132.1	XP_052419132.1 WAS/WASL-interacting protein family member 2-like [Carassius gibelio]	67.7	1.70e-37	137	83.7	86	72	101364	Carassius gibelio	Eukaryota	Metazoa	Chordata
Gene.509::TRINITY_DN202_c0_g2_i2_30359::g.509::m.509 type:complete len:343 gc:universal TRINITY_DN202_c0_g2_i2_30359:2168-1140(-)	XP_047427242.1	XP_047427242.1 glycogen [starch] synthase, muscle [Mugil cephalus]	99.7	3.31e-230	651	93.6	344	322	48193	Mugil cephalus	Eukaryota	Metazoa	Chordata
Gene.510::TRINITY_DN202_c0_g2_i2_30359::g.510::m.510 type:complete len:127 gc:universal TRINITY_DN202_c0_g2_i2_30359:4348-4728(+)	XP_052419132.1	XP_052419132.1 WAS/WASL-interacting protein family member 2-like [Carassius gibelio]	67.7	1.70e-37	137	83.7	86	72	101364	Carassius gibelio	Eukaryota	Metazoa	Chordata
Gene.516::TRINITY_DN263_c0_g2_i4_30430::g.516::m.516 type:5prime_partial len:513 gc:universal TRINITY_DN263_c0_g2_i4_30430:3-1541(+)	XP_047467271.1	XP_047467271.1 probable histone deacetylase 1-B isoform X1 [Mugil cephalus]	95.5	0.0	938	98.4	490	482	48193	Mugil cephalus	Eukaryota	Metazoa	Chordata
Gene.518::TRINITY_DN222_c0_g1_i1_30457::g.518::m.518 type:complete len:177 gc:universal TRINITY_DN222_c0_g1_i1_30457:831-301(-)	XP_047451561.1	XP_047451561.1 calcium and integrin-binding protein 1-like [Mugil cephalus]	97.2	2.31e-99	292	87.8	172	151	48193	Mugil cephalus	Eukaryota	Metazoa	Chordata
Gene.519::TRINITY_DN267_c0_g1_i1_30468::g.519::m.519 type:complete len:136 gc:universal TRINITY_DN267_c0_g1_i1_30468:1192-785(-)	XP_047459556.1	XP_047459556.1 troponin C, skeletal muscle [Mugil cephalus]	99.3	3.84e-41	142	95.6	135	129	48193	Mugil cephalus	Eukaryota	Metazoa	Chordata
Gene.520::TRINITY_DN267_c0_g1_i7_30470::g.520::m.520 type:complete len:337 gc:universal TRINITY_DN267_c0_g1_i7_30470:908-1918(+)	XP_047462016.1	XP_047462016.1 nuclear migration protein nudC [Mugil cephalus]	99.7	7.26e-159	456	82.1	340	279	48193	Mugil cephalus	Eukaryota	Metazoa	Chordata
Gene.521::TRINITY_DN231_c2_g1_i1_30492::g.521::m.521 type:complete len:159 gc:universal TRINITY_DN231_c2_g1_i1_30492:1195-719(-)	XP_052432153.1	XP_052432153.1 SH3 domain-binding glutamic acid-rich protein isoform X14 [Carassius gibelio]	77.4	1.12e-67	210	82.1	123	101	101364	Carassius gibelio	Eukaryota	Metazoa	Chordata
Gene.522::TRINITY_DN210_c0_g1_i1_30498::g.522::m.522 type:complete len:239 gc:universal TRINITY_DN210_c0_g1_i1_30498:207-923(+)	XP_047459255.1	XP_047459255.1 L-rhamnose-binding lectin SML-like [Mugil cephalus]	90.0	3.38e-91	276	58.7	230	135	48193	Mugil cephalus	Eukaryota	Metazoa	Chordata
Gene.524::TRINITY_DN208_c0_g2_i2_30572::g.524::m.524 type:complete len:190 gc:universal TRINITY_DN208_c0_g2_i2_30572:1533-964(-)	XP_047463922.1	XP_047463922.1 protein LZIC [Mugil cephalus]	99.5	7.93e-92	274	88.4	189	167	48193	Mugil cephalus	Eukaryota	Metazoa	Chordata
Gene.526::TRINITY_DN208_c0_g2_i6_30574::g.526::m.526 type:complete len:190 gc:universal TRINITY_DN208_c0_g2_i6_30574:1559-990(-)	XP_047463922.1	XP_047463922.1 protein LZIC [Mugil cephalus]	99.5	7.93e-92	274	88.4	189	167	48193	Mugil cephalus	Eukaryota	Metazoa	Chordata
Gene.529::TRINITY_DN252_c0_g1_i2_30645::g.529::m.529 type:complete len:269 gc:universal TRINITY_DN252_c0_g1_i2_30645:1517-711(-)	XP_047465742.1	XP_047465742.1 RNA-binding protein with serine-rich domain 1-like isoform X2 [Mugil cephalus]	54.3	5.07e-59	197	93.2	146	136	48193	Mugil cephalus	Eukaryota	Metazoa	Chordata
Gene.531::TRINITY_DN269_c0_g1_i1_30685::g.531::m.531 type:complete len:787 gc:universal TRINITY_DN269_c0_g1_i1_30685:3626-1266(-)	XP_047445687.1	XP_047445687.1 protein-glutamine gamma-glutamyltransferase K [Mugil cephalus]	99.9	0.0	1380	87.0	786	684	48193	Mugil cephalus	Eukaryota	Metazoa	Chordata
Gene.534::TRINITY_DN3852_c0_g1_i1_30982::g.534::m.534 type:complete len:347 gc:universal TRINITY_DN3852_c0_g1_i1_30982:2621-1581(-)	XP_047448745.1	XP_047448745.1 hyaluronan and proteoglycan link protein 1a [Mugil cephalus]	98.0	1.08e-172	491	68.6	341	234	48193	Mugil cephalus	Eukaryota	Metazoa	Chordata
Gene.536::TRINITY_DN29371_c0_g1_i1_31945::g.536::m.536 type:complete len:131 gc:universal TRINITY_DN29371_c0_g1_i1_31945:201-593(+)	XP_047457542.1	XP_047457542.1 UPF0538 protein C2orf76 homolog [Mugil cephalus]	92.4	5.56e-72	219	85.1	121	103	48193	Mugil cephalus	Eukaryota	Metazoa	Chordata
Gene.537::TRINITY_DN13109_c0_g1_i5_32308::g.537::m.537 type:complete len:399 gc:universal TRINITY_DN13109_c0_g1_i5_32308:77-1273(+)	XP_047442667.1	XP_047442667.1 elongation factor 2-like [Mugil cephalus]	93.2	2.03e-224	644	88.5	375	332	48193	Mugil cephalus	Eukaryota	Metazoa	Chordata
Gene.541::TRINITY_DN1823_c0_g1_i14_32347::g.541::m.541 type:complete len:370 gc:universal TRINITY_DN1823_c0_g1_i14_32347:100-1209(+)	XP_047446134.1	XP_047446134.1 (Lyso)-N-acylphosphatidylethanolamine lipase [Mugil cephalus]	99.7	4.73e-225	625	82.1	369	303	48193	Mugil cephalus	Eukaryota	Metazoa	Chordata
Gene.544::TRINITY_DN1880_c0_g1_i2_32400::g.544::m.544 type:complete len:300 gc:universal TRINITY_DN1880_c0_g1_i2_32400:204-1103(+)	XP_047467562.1	XP_047467562.1 transcription cofactor vestigial-like protein 2b [Mugil cephalus]	99.7	8.28e-143	412	76.2	307	234	48193	Mugil cephalus	Eukaryota	Metazoa	Chordata
Gene.546::TRINITY_DN1840_c2_g1_i3_32406::g.546::m.546 type:complete len:212 gc:universal TRINITY_DN1840_c2_g1_i3_32406:1100-465(-)	XP_052423497.1	XP_052423497.1 high mobility group-T protein-like [Carassius gibelio]	79.2	5.15e-97	288	82.7	168	139	101364	Carassius gibelio	Eukaryota	Metazoa	Chordata
Gene.548::TRINITY_DN1888_c0_g2_i1_32424::g.548::m.548 type:complete len:404 gc:universal TRINITY_DN1888_c0_g2_i1_32424:1430-219(-)	XP_047431552.1	XP_047431552.1 keratin 94 [Mugil cephalus]	99.8	1.84e-210	592	80.6	412	332	48193	Mugil cephalus	Eukaryota	Metazoa	Chordata
Gene.551::TRINITY_DN1814_c1_g2_i1_32465::g.551::m.551 type:5prime_partial len:254 gc:universal TRINITY_DN1814_c1_g2_i1_32465:1730-969(-)	XP_047441583.1	XP_047441583.1 uncharacterized protein KIAA0754 isoform X2 [Mugil cephalus]	38.6	2.35e-44	166	77.6	98	76	48193	Mugil cephalus	Eukaryota	Metazoa	Chordata
Gene.553::TRINITY_DN12857_c0_g1_i1_32678::g.553::m.553 type:complete len:463 gc:universal TRINITY_DN12857_c0_g1_i1_32678:1546-158(-)	XP_047425432.1	XP_047425432.1 LOW QUALITY PROTEIN: histone-lysine N-methyltransferase SMYD1a [Mugil cephalus]	98.5	1.55e-263	732	78.3	456	357	48193	Mugil cephalus	Eukaryota	Metazoa	Chordata
Gene.556::TRINITY_DN44714_c0_g1_i2_32753::g.556::m.556 type:3prime_partial len:134 gc:universal TRINITY_DN44714_c0_g1_i2_32753:400-2(-)	XP_047427519.1	XP_047427519.1 nucleoside diphosphate kinase A 2-like [Mugil cephalus]	76.7	7.22e-62	194	89.2	102	91	48193	Mugil cephalus	Eukaryota	Metazoa	Chordata
Gene.559::TRINITY_DN44714_c0_g1_i9_32757::g.559::m.559 type:3prime_partial len:100 gc:universal TRINITY_DN44714_c0_g1_i9_32757:297-1(-)	XP_047427519.1	XP_047427519.1 nucleoside diphosphate kinase A 2-like [Mugil cephalus]	81.8	2.51e-46	153	86.4	81	70	48193	Mugil cephalus	Eukaryota	Metazoa	Chordata
Gene.560::TRINITY_DN2317_c0_g1_i11_32903::g.560::m.560 type:complete len:703 gc:universal TRINITY_DN2317_c0_g1_i11_32903:146-2254(+)	XP_047449347.1	XP_047449347.1 protein IWS1 homolog isoform X3 [Mugil cephalus]	56.9	5.97e-226	655	87.4	405	354	48193	Mugil cephalus	Eukaryota	Metazoa	Chordata
Gene.562::TRINITY_DN2317_c0_g1_i5_32905::g.562::m.562 type:5prime_partial len:482 gc:universal TRINITY_DN2317_c0_g1_i5_32905:3-1448(+)	XP_047449346.1	XP_047449346.1 protein IWS1 homolog isoform X2 [Mugil cephalus]	86.7	4.98e-236	672	86.1	423	364	48193	Mugil cephalus	Eukaryota	Metazoa	Chordata
Gene.565::TRINITY_DN2354_c0_g1_i1_33079::g.565::m.565 type:5prime_partial len:127 gc:universal TRINITY_DN2354_c0_g1_i1_33079:598-218(-)	XP_052433461.1	XP_052433461.1 ictacalcin [Carassius gibelio]	66.9	1.26e-06	52.0	40.9	88	36	101364	Carassius gibelio	Eukaryota	Metazoa	Chordata
Gene.566::TRINITY_DN2345_c1_g1_i4_33091::g.566::m.566 type:complete len:766 gc:universal TRINITY_DN2345_c1_g1_i4_33091:3036-739(-)	XP_052416825.1	XP_052416825.1 vacuolar protein sorting-associated protein 35 isoform X1 [Carassius gibelio]	99.2	0.0	1436	96.2	760	731	101364	Carassius gibelio	Eukaryota	Metazoa	Chordata
Gene.567::TRINITY_DN2389_c0_g1_i1_33133::g.567::m.567 type:complete len:519 gc:universal TRINITY_DN2389_c0_g1_i1_33133:2253-697(-)	XP_047456291.1	XP_047456291.1 desmin a isoform X2 [Mugil cephalus]	91.9	1.89e-290	802	91.8	477	438	48193	Mugil cephalus	Eukaryota	Metazoa	Chordata
Gene.571::TRINITY_DN4851_c0_g1_i1_33209::g.571::m.571 type:5prime_partial len:371 gc:universal TRINITY_DN4851_c0_g1_i1_33209:1582-470(-)	XP_047436972.1	XP_047436972.1 isocitrate dehydrogenase [NAD] subunit alpha, mitochondrial-like [Mugil cephalus]	97.6	1.42e-243	672	92.1	367	338	48193	Mugil cephalus	Eukaryota	Metazoa	Chordata
Gene.573::TRINITY_DN4865_c0_g2_i2_33221::g.573::m.573 type:5prime_partial len:504 gc:universal TRINITY_DN4865_c0_g2_i2_33221:1919-408(-)	XP_047467711.1	XP_047467711.1 BTB/POZ domain-containing protein 6-B-like [Mugil cephalus]	98.6	9.39e-300	828	87.9	505	444	48193	Mugil cephalus	Eukaryota	Metazoa	Chordata
Gene.576::TRINITY_DN4875_c0_g2_i1_33295::g.576::m.576 type:5prime_partial len:412 gc:universal TRINITY_DN4875_c0_g2_i1_33295:1326-91(-)	XP_047465280.1	XP_047465280.1 male-specific lethal 1 homolog isoform X1 [Mugil cephalus]	99.8	2.16e-264	734	91.5	411	376	48193	Mugil cephalus	Eukaryota	Metazoa	Chordata
Gene.577::TRINITY_DN4860_c0_g2_i2_33365::g.577::m.577 type:complete len:120 gc:universal TRINITY_DN4860_c0_g2_i2_33365:530-889(+)	XP_047424418.1	XP_047424418.1 pancreatic progenitor cell differentiation and proliferation factor A [Mugil cephalus]	99.2	3.27e-62	193	81.5	119	97	48193	Mugil cephalus	Eukaryota	Metazoa	Chordata
Gene.578::TRINITY_DN17023_c0_g1_i1_33621::g.578::m.578 type:5prime_partial len:193 gc:universal TRINITY_DN17023_c0_g1_i1_33621:2-580(+)	XP_047435552.1	XP_047435552.1 ATP synthase subunit d, mitochondrial [Mugil cephalus]	83.4	1.20e-92	275	83.2	161	134	48193	Mugil cephalus	Eukaryota	Metazoa	Chordata
Gene.580::TRINITY_DN319_c0_g1_i2_33678::g.580::m.580 type:complete len:195 gc:universal TRINITY_DN319_c0_g1_i2_33678:668-84(-)	NP_001004.2	NP_001004.2 small ribosomal subunit protein uS4 isoform a [Homo sapiens]	99.5	4.42e-128	366	96.9	194	188	9606	Homo sapiens	Eukaryota	Metazoa	Chordata
Gene.584::TRINITY_DN318_c0_g1_i1_33746::g.584::m.584 type:complete len:477 gc:universal TRINITY_DN318_c0_g1_i1_33746:14-1444(+)	XP_047423720.1	XP_047423720.1 mitochondrial enolase superfamily member 1 [Mugil cephalus]	98.1	6.48e-287	790	82.9	468	388	48193	Mugil cephalus	Eukaryota	Metazoa	Chordata
Gene.586::TRINITY_DN349_c0_g1_i14_33752::g.586::m.586 type:complete len:469 gc:universal TRINITY_DN349_c0_g1_i14_33752:120-1526(+)	XP_047431802.1	XP_047431802.1 peroxisomal succinyl-coenzyme A thioesterase-like isoform X1 [Mugil cephalus]	92.8	3.30e-217	613	65.6	436	286	48193	Mugil cephalus	Eukaryota	Metazoa	Chordata
Gene.588::TRINITY_DN349_c0_g1_i8_33754::g.588::m.588 type:complete len:109 gc:universal TRINITY_DN349_c0_g1_i8_33754:608-282(-)	XP_047431803.1	XP_047431803.1 peroxisomal succinyl-coenzyme A thioesterase-like isoform X2 [Mugil cephalus]	99.1	1.49e-48	167	67.6	108	73	48193	Mugil cephalus	Eukaryota	Metazoa	Chordata
Gene.589::TRINITY_DN387_c0_g1_i4_33788::g.589::m.589 type:5prime_partial len:530 gc:universal TRINITY_DN387_c0_g1_i4_33788:2247-658(-)	XP_047458518.1	XP_047458518.1 calcium uptake protein 1, mitochondrial isoform X1 [Mugil cephalus]	93.2	0.0	874	91.5	495	453	48193	Mugil cephalus	Eukaryota	Metazoa	Chordata
Gene.592::TRINITY_DN383_c0_g2_i10_33801::g.592::m.592 type:complete len:221 gc:universal TRINITY_DN383_c0_g2_i10_33801:944-282(-)	XP_047427593.1	XP_047427593.1 parvalbumin beta-like [Mugil cephalus]	49.3	1.00e-51	171	77.1	109	84	48193	Mugil cephalus	Eukaryota	Metazoa	Chordata
Gene.594::TRINITY_DN383_c4_g1_i3_33816::g.594::m.594 type:complete len:204 gc:universal TRINITY_DN383_c4_g1_i3_33816:1329-718(-)	XP_047449159.1	XP_047449159.1 reticulon-2a [Mugil cephalus]	97.5	3.40e-106	322	82.9	199	165	48193	Mugil cephalus	Eukaryota	Metazoa	Chordata
Gene.595::TRINITY_DN306_c0_g1_i1_33849::g.595::m.595 type:5prime_partial len:617 gc:universal TRINITY_DN306_c0_g1_i1_33849:1-1851(+)	XP_052396535.1	XP_052396535.1 galectin-3-binding protein A [Carassius gibelio]	94.3	4.24e-184	540	47.6	595	283	101364	Carassius gibelio	Eukaryota	Metazoa	Chordata
Gene.602::TRINITY_DN366_c0_g2_i4_33901::g.602::m.602 type:complete len:200 gc:universal TRINITY_DN366_c0_g2_i4_33901:525-1124(+)	XP_047428301.1	XP_047428301.1 heat shock protein beta-9 [Mugil cephalus]	99.5	5.12e-90	271	72.6	201	146	48193	Mugil cephalus	Eukaryota	Metazoa	Chordata
Gene.604::TRINITY_DN302_c0_g1_i1_33983::g.604::m.604 type:5prime_partial len:104 gc:universal TRINITY_DN302_c0_g1_i1_33983:417-106(-)	XP_047437841.1	XP_047437841.1 60S acidic ribosomal protein P2 [Mugil cephalus]	83.7	7.85e-18	80.5	88.5	87	77	48193	Mugil cephalus	Eukaryota	Metazoa	Chordata
Gene.605::TRINITY_DN302_c1_g1_i1_33987::g.605::m.605 type:complete len:115 gc:universal TRINITY_DN302_c1_g1_i1_33987:106-450(+)	XP_047437841.1	XP_047437841.1 60S acidic ribosomal protein P2 [Mugil cephalus]	99.1	8.48e-42	141	96.5	114	110	48193	Mugil cephalus	Eukaryota	Metazoa	Chordata
Gene.607::TRINITY_DN328_c0_g2_i3_34021::g.607::m.607 type:complete len:512 gc:universal TRINITY_DN328_c0_g2_i3_34021:2717-1182(-)	XP_047438359.1	XP_047438359.1 myosin binding protein Hb [Mugil cephalus]	80.7	6.56e-265	738	86.5	414	358	48193	Mugil cephalus	Eukaryota	Metazoa	Chordata
Gene.608::TRINITY_DN328_c0_g2_i3_34021::g.608::m.608 type:complete len:232 gc:universal TRINITY_DN328_c0_g2_i3_34021:717-22(-)	XP_047451302.1	XP_047451302.1 protein FAM3C-like [Mugil cephalus]	97.4	2.74e-85	261	56.4	234	132	48193	Mugil cephalus	Eukaryota	Metazoa	Chordata
Gene.611::TRINITY_DN740_c0_g1_i1_34056::g.611::m.611 type:5prime_partial len:345 gc:universal TRINITY_DN740_c0_g1_i1_34056:2365-1331(-)	XP_047436636.1	XP_047436636.1 RNA-binding motif, single-stranded-interacting protein 1 [Mugil cephalus]	89.9	4.32e-200	561	91.1	327	298	48193	Mugil cephalus	Eukaryota	Metazoa	Chordata
Gene.613::TRINITY_DN734_c0_g1_i1_34213::g.613::m.613 type:5prime_partial len:664 gc:universal TRINITY_DN734_c0_g1_i1_34213:8702-6711(-)	XP_047444444.1	XP_047444444.1 far upstream element-binding protein 1 isoform X3 [Mugil cephalus]	98.8	0.0	974	90.3	663	599	48193	Mugil cephalus	Eukaryota	Metazoa	Chordata
Gene.614::TRINITY_DN734_c0_g1_i1_34213::g.614::m.614 type:complete len:589 gc:universal TRINITY_DN734_c0_g1_i1_34213:130-1896(+)	XP_047446354.1	XP_047446354.1 mitoguardin 1 [Mugil cephalus]	99.8	0.0	926	81.9	592	485	48193	Mugil cephalus	Eukaryota	Metazoa	Chordata
Gene.619::TRINITY_DN779_c0_g1_i1_34239::g.619::m.619 type:complete len:100 gc:universal TRINITY_DN779_c0_g1_i1_34239:1029-730(-)	XP_047448391.1	XP_047448391.1 vesicle-associated membrane protein 5 [Mugil cephalus]	95.0	5.16e-33	118	67.4	95	64	48193	Mugil cephalus	Eukaryota	Metazoa	Chordata
Gene.620::TRINITY_DN6966_c0_g1_i1_35459::g.620::m.620 type:complete len:903 gc:universal TRINITY_DN6966_c0_g1_i1_35459:437-3145(+)	XP_047459944.1	XP_047459944.1 alpha-actinin-3b [Mugil cephalus]	99.9	0.0	1683	94.0	902	848	48193	Mugil cephalus	Eukaryota	Metazoa	Chordata
Gene.624::TRINITY_DN6966_c0_g4_i1_35461::g.624::m.624 type:complete len:334 gc:universal TRINITY_DN6966_c0_g4_i1_35461:1063-62(-)	XP_047459944.1	XP_047459944.1 alpha-actinin-3b [Mugil cephalus]	99.7	1.10e-221	635	94.3	333	314	48193	Mugil cephalus	Eukaryota	Metazoa	Chordata
Gene.627::TRINITY_DN6966_c0_g4_i3_35463::g.627::m.627 type:5prime_partial len:217 gc:universal TRINITY_DN6966_c0_g4_i3_35463:833-183(-)	XP_047459944.1	XP_047459944.1 alpha-actinin-3b [Mugil cephalus]	89.9	7.14e-121	372	95.9	195	187	48193	Mugil cephalus	Eukaryota	Metazoa	Chordata
Gene.628::TRINITY_DN6916_c1_g1_i11_35551::g.628::m.628 type:internal len:151 gc:universal TRINITY_DN6916_c1_g1_i11_35551:2-451(+)	XP_047430190.1	XP_047430190.1 crooked neck-like protein 1 [Mugil cephalus]	70.7	3.61e-55	192	89.6	106	95	48193	Mugil cephalus	Eukaryota	Metazoa	Chordata
Gene.629::TRINITY_DN6916_c1_g1_i11_35551::g.629::m.629 type:internal len:151 gc:universal TRINITY_DN6916_c1_g1_i11_35551:451-2(-)	XP_047430190.1	XP_047430190.1 crooked neck-like protein 1 [Mugil cephalus]	30.0	1.00e-19	93.6	97.8	45	44	48193	Mugil cephalus	Eukaryota	Metazoa	Chordata
Gene.630::TRINITY_DN6916_c1_g1_i9_35553::g.630::m.630 type:complete len:447 gc:universal TRINITY_DN6916_c1_g1_i9_35553:81-1421(+)	XP_047430190.1	XP_047430190.1 crooked neck-like protein 1 [Mugil cephalus]	64.9	2.73e-96	313	96.6	290	280	48193	Mugil cephalus	Eukaryota	Metazoa	Chordata
Gene.631::TRINITY_DN6916_c1_g1_i9_35553::g.631::m.631 type:3prime_partial len:343 gc:universal TRINITY_DN6916_c1_g1_i9_35553:962-1987(+)	XP_047430190.1	XP_047430190.1 crooked neck-like protein 1 [Mugil cephalus]	93.6	1.32e-211	605	92.5	320	296	48193	Mugil cephalus	Eukaryota	Metazoa	Chordata
Gene.633::TRINITY_DN919_c0_g1_i1_36089::g.633::m.633 type:5prime_partial len:121 gc:universal TRINITY_DN919_c0_g1_i1_36089:2-364(+)	XP_047427279.1	XP_047427279.1 NADH:ubiquinone oxidoreductase subunit AB1b [Mugil cephalus]	86.8	3.82e-48	159	80.0	105	84	48193	Mugil cephalus	Eukaryota	Metazoa	Chordata
Gene.634::TRINITY_DN971_c0_g2_i2_36093::g.634::m.634 type:complete len:335 gc:universal TRINITY_DN971_c0_g2_i2_36093:167-1171(+)	XP_047445957.1	XP_047445957.1 caveolae-associated protein 4a [Mugil cephalus]	98.5	5.76e-160	458	85.5	331	283	48193	Mugil cephalus	Eukaryota	Metazoa	Chordata
Gene.637::TRINITY_DN943_c0_g2_i3_36121::g.637::m.637 type:complete len:326 gc:universal TRINITY_DN943_c0_g2_i3_36121:1721-744(-)	NP_001258670.1	NP_001258670.1 casein kinase I isoform alpha isoform 3 [Homo sapiens]	99.7	2.78e-219	607	98.8	325	321	9606	Homo sapiens	Eukaryota	Metazoa	Chordata
Gene.638::TRINITY_DN943_c0_g2_i6_36123::g.638::m.638 type:complete len:338 gc:universal TRINITY_DN943_c0_g2_i6_36123:1757-744(-)	XP_047440510.1	XP_047440510.1 casein kinase I isoform X3 [Mugil cephalus]	99.7	3.05e-229	634	94.7	337	319	48193	Mugil cephalus	Eukaryota	Metazoa	Chordata
Gene.639::TRINITY_DN986_c0_g2_i1_36130::g.639::m.639 type:5prime_partial len:331 gc:universal TRINITY_DN986_c0_g2_i1_36130:1-993(+)	XP_047439718.1	XP_047439718.1 cathepsin Z [Mugil cephalus]	89.1	2.60e-204	569	86.4	295	255	48193	Mugil cephalus	Eukaryota	Metazoa	Chordata
Gene.640::TRINITY_DN994_c0_g2_i1_36226::g.640::m.640 type:5prime_partial len:150 gc:universal TRINITY_DN994_c0_g2_i1_36226:2-451(+)	XP_047433320.1	XP_047433320.1 60S ribosomal protein L9 [Mugil cephalus]	24.0	4.72e-07	55.8	77.8	36	28	48193	Mugil cephalus	Eukaryota	Metazoa	Chordata
Gene.642::TRINITY_DN994_c0_g2_i3_36228::g.642::m.642 type:5prime_partial len:153 gc:universal TRINITY_DN994_c0_g2_i3_36228:2-460(+)	XP_052402419.1	XP_052402419.1 60S ribosomal protein L9 [Carassius gibelio]	39.2	2.68e-29	114	95.0	60	57	101364	Carassius gibelio	Eukaryota	Metazoa	Chordata
Gene.644::TRINITY_DN994_c0_g2_i7_36230::g.644::m.644 type:5prime_partial len:207 gc:universal TRINITY_DN994_c0_g2_i7_36230:3-623(+)	XP_047433320.1	XP_047433320.1 60S ribosomal protein L9 [Mugil cephalus]	91.3	1.14e-119	345	92.6	189	175	48193	Mugil cephalus	Eukaryota	Metazoa	Chordata
Gene.646::TRINITY_DN905_c0_g1_i3_36278::g.646::m.646 type:5prime_partial len:430 gc:universal TRINITY_DN905_c0_g1_i3_36278:1881-592(-)	XP_047424205.1	XP_047424205.1 decaprenyl-diphosphate synthase subunit 1 [Mugil cephalus]	98.6	1.05e-232	650	78.4	431	338	48193	Mugil cephalus	Eukaryota	Metazoa	Chordata
Gene.651::TRINITY_DN929_c1_g2_i1_36312::g.651::m.651 type:complete len:311 gc:universal TRINITY_DN929_c1_g2_i1_36312:1071-139(-)	XP_047455193.1	XP_047455193.1 fucolectin-5 [Mugil cephalus]	99.4	8.18e-149	428	69.4	310	215	48193	Mugil cephalus	Eukaryota	Metazoa	Chordata
Gene.652::TRINITY_DN903_c0_g1_i1_36343::g.652::m.652 type:5prime_partial len:285 gc:universal TRINITY_DN903_c0_g1_i1_36343:2-856(+)	XP_047459196.1	XP_047459196.1 cancer-related nucleoside-triphosphatase [Mugil cephalus]	95.1	1.37e-106	315	64.9	271	176	48193	Mugil cephalus	Eukaryota	Metazoa	Chordata
Gene.657::TRINITY_DN3081_c0_g1_i5_36779::g.657::m.657 type:complete len:160 gc:universal TRINITY_DN3081_c0_g1_i5_36779:371-850(+)	XP_047444327.1	XP_047444327.1 hairy-related 6 [Mugil cephalus]	99.4	1.15e-98	293	91.3	160	146	48193	Mugil cephalus	Eukaryota	Metazoa	Chordata
Gene.659::TRINITY_DN3048_c0_g1_i1_36894::g.659::m.659 type:complete len:179 gc:universal TRINITY_DN3048_c0_g1_i1_36894:1293-757(-)	XP_047444385.1	XP_047444385.1 regulator of G-protein signaling 21-like isoform X2 [Mugil cephalus]	99.4	2.59e-91	272	74.6	185	138	48193	Mugil cephalus	Eukaryota	Metazoa	Chordata
Gene.661::TRINITY_DN3000_c0_g1_i4_36931::g.661::m.661 type:5prime_partial len:398 gc:universal TRINITY_DN3000_c0_g1_i4_36931:2-1195(+)	XP_047432094.1	XP_047432094.1 GDP-Man:Man(3)GlcNAc(2)-PP-Dol alpha-1,2-mannosyltransferase isoform X2 [Mugil cephalus]	99.7	3.86e-275	759	92.5	398	368	48193	Mugil cephalus	Eukaryota	Metazoa	Chordata
Gene.664::TRINITY_DN3039_c0_g1_i1_36979::g.664::m.664 type:5prime_partial len:176 gc:universal TRINITY_DN3039_c0_g1_i1_36979:1333-806(-)	XP_047454505.1	XP_047454505.1 gasdermin Eb [Mugil cephalus]	99.4	4.46e-61	204	59.3	182	108	48193	Mugil cephalus	Eukaryota	Metazoa	Chordata
Gene.665::TRINITY_DN3002_c0_g1_i1_36991::g.665::m.665 type:complete len:189 gc:universal TRINITY_DN3002_c0_g1_i1_36991:661-95(-)	XP_047465145.1	XP_047465145.1 NADH dehydrogenase [ubiquinone] 1 beta subcomplex subunit 8, mitochondrial [Mugil cephalus]	99.5	7.09e-122	350	86.7	188	163	48193	Mugil cephalus	Eukaryota	Metazoa	Chordata
Gene.666::TRINITY_DN17751_c0_g1_i1_37084::g.666::m.666 type:complete len:109 gc:universal TRINITY_DN17751_c0_g1_i1_37084:92-418(+)	XP_047460456.1	XP_047460456.1 ATPase inhibitor A, mitochondrial [Mugil cephalus]	99.1	3.37e-43	144	90.7	108	98	48193	Mugil cephalus	Eukaryota	Metazoa	Chordata
Gene.667::TRINITY_DN12205_c0_g1_i2_37318::g.667::m.667 type:complete len:298 gc:universal TRINITY_DN12205_c0_g1_i2_37318:1291-398(-)	XP_047431926.1	XP_047431926.1 interferon-induced protein 44-like, partial [Mugil cephalus]	90.9	7.17e-108	323	60.9	274	167	48193	Mugil cephalus	Eukaryota	Metazoa	Chordata
Gene.669::TRINITY_DN5132_c0_g1_i1_38338::g.669::m.669 type:complete len:306 gc:universal TRINITY_DN5132_c0_g1_i1_38338:970-53(-)	XP_047432363.1	XP_047432363.1 histone-lysine N-methyltransferase SETDB2 [Mugil cephalus]	96.7	8.39e-61	212	2025-04-29	632	186	48193	Mugil cephalus	Eukaryota	Metazoa	Chordata
Gene.670::TRINITY_DN5132_c0_g1_i4_38340::g.670::m.670 type:complete len:616 gc:universal TRINITY_DN5132_c0_g1_i4_38340:1900-53(-)	XP_047432363.1	XP_047432363.1 histone-lysine N-methyltransferase SETDB2 [Mugil cephalus]	98.4	3.42e-250	710	60.1	644	387	48193	Mugil cephalus	Eukaryota	Metazoa	Chordata
Gene.671::TRINITY_DN5167_c0_g1_i1_38349::g.671::m.671 type:5prime_partial len:206 gc:universal TRINITY_DN5167_c0_g1_i1_38349:3-620(+)	XP_047466363.1	XP_047466363.1 tubulin epsilon and delta complex protein 1 isoform X1 [Mugil cephalus]	97.6	9.21e-73	234	64.2	201	129	48193	Mugil cephalus	Eukaryota	Metazoa	Chordata
Gene.673::TRINITY_DN5165_c1_g4_i1_38391::g.673::m.673 type:complete len:137 gc:universal TRINITY_DN5165_c1_g4_i1_38391:20-430(+)	XP_047428931.1	XP_047428931.1 60S ribosomal protein L27 [Mugil cephalus]	99.3	1.48e-91	269	100	136	136	48193	Mugil cephalus	Eukaryota	Metazoa	Chordata
Gene.674::TRINITY_DN5332_c0_g1_i4_39400::g.674::m.674 type:complete len:347 gc:universal TRINITY_DN5332_c0_g1_i4_39400:1188-148(-)	XP_047461689.1	XP_047461689.1 negative elongation factor E [Mugil cephalus]	99.7	3.66e-153	442	86.5	364	315	48193	Mugil cephalus	Eukaryota	Metazoa	Chordata
Gene.676::TRINITY_DN6897_c0_g3_i1_39433::g.676::m.676 type:5prime_partial len:136 gc:universal TRINITY_DN6897_c0_g3_i1_39433:3-410(+)	XP_052422603.1	XP_052422603.1 cytochrome c oxidase subunit 5B, mitochondrial [Carassius gibelio]	92.6	1.67e-72	220	86.5	126	109	101364	Carassius gibelio	Eukaryota	Metazoa	Chordata
Gene.678::TRINITY_DN6826_c0_g1_i1_39440::g.678::m.678 type:5prime_partial len:468 gc:universal TRINITY_DN6826_c0_g1_i1_39440:1-1404(+)	XP_047466536.1	XP_047466536.1 eIF-2-alpha kinase GCN2 [Mugil cephalus]	99.8	1.82e-254	749	83.5	468	391	48193	Mugil cephalus	Eukaryota	Metazoa	Chordata
Gene.679::TRINITY_DN1218_c0_g1_i1_40321::g.679::m.679 type:5prime_partial len:163 gc:universal TRINITY_DN1218_c0_g1_i1_40321:743-255(-)	XP_047446678.1	XP_047446678.1 NADH dehydrogenase [ubiquinone] 1 alpha subcomplex subunit 13 [Mugil cephalus]	88.3	2.77e-91	270	88.2	144	127	48193	Mugil cephalus	Eukaryota	Metazoa	Chordata
Gene.680::TRINITY_DN1239_c0_g1_i2_40351::g.680::m.680 type:3prime_partial len:213 gc:universal TRINITY_DN1239_c0_g1_i2_40351:403-1038(+)	XP_047433947.1	XP_047433947.1 dynactin subunit 6-like [Mugil cephalus]	86.3	2.16e-120	347	93.4	183	171	48193	Mugil cephalus	Eukaryota	Metazoa	Chordata
Gene.683::TRINITY_DN1216_c0_g2_i1_40423::g.683::m.683 type:complete len:115 gc:universal TRINITY_DN1216_c0_g2_i1_40423:123-467(+)	XP_047440935.1	XP_047440935.1 DNA-directed RNA polymerases I and III subunit RPAC2 [Mugil cephalus]	99.1	1.32e-70	214	90.4	114	103	48193	Mugil cephalus	Eukaryota	Metazoa	Chordata
Gene.685::TRINITY_DN1244_c1_g1_i1_40434::g.685::m.685 type:5prime_partial len:449 gc:universal TRINITY_DN1244_c1_g1_i1_40434:2-1348(+)	XP_047433628.1	XP_047433628.1 keratin, type I cytoskeletal 15 [Mugil cephalus]	90.2	3.88e-159	465	73.3	405	297	48193	Mugil cephalus	Eukaryota	Metazoa	Chordata
Gene.688::TRINITY_DN1290_c0_g2_i2_40437::g.688::m.688 type:complete len:571 gc:universal TRINITY_DN1290_c0_g2_i2_40437:2643-931(-)	XP_047462879.1	XP_047462879.1 smoothelin-like protein 2 [Mugil cephalus]	99.8	2.40e-190	557	54.3	681	370	48193	Mugil cephalus	Eukaryota	Metazoa	Chordata
Gene.689::TRINITY_DN1296_c0_g2_i6_40470::g.689::m.689 type:complete len:712 gc:universal TRINITY_DN1296_c0_g2_i6_40470:2291-156(-)	XP_052426127.1	XP_052426127.1 exocyst complex component 7 isoform X11 [Carassius gibelio]	99.0	0.0	1211	88.6	708	627	101364	Carassius gibelio	Eukaryota	Metazoa	Chordata
Gene.691::TRINITY_DN1253_c0_g1_i5_40479::g.691::m.691 type:complete len:300 gc:universal TRINITY_DN1253_c0_g1_i5_40479:216-1115(+)	XP_047440956.1	XP_047440956.1 probable tRNA(His) guanylyltransferase [Mugil cephalus]	99.7	4.68e-198	551	88.0	299	263	48193	Mugil cephalus	Eukaryota	Metazoa	Chordata
Gene.692::TRINITY_DN1271_c0_g2_i1_40481::g.692::m.692 type:complete len:249 gc:universal TRINITY_DN1271_c0_g2_i1_40481:2318-1572(-)	XP_047433268.1	XP_047433268.1 synaptogyrin-2b [Mugil cephalus]	88.4	7.46e-113	333	77.4	221	171	48193	Mugil cephalus	Eukaryota	Metazoa	Chordata
Gene.696::TRINITY_DN811_c0_g2_i1_40715::g.696::m.696 type:5prime_partial len:295 gc:universal TRINITY_DN811_c0_g2_i1_40715:974-90(-)	XP_047432713.1	XP_047432713.1 transmembrane protein 182-like [Mugil cephalus]	84.1	2.41e-115	341	66.3	264	175	48193	Mugil cephalus	Eukaryota	Metazoa	Chordata
Gene.698::TRINITY_DN846_c0_g1_i1_40723::g.698::m.698 type:3prime_partial len:151 gc:universal TRINITY_DN846_c0_g1_i1_40723:191-640(+)	XP_047454508.1	XP_047454508.1 39S ribosomal protein L17, mitochondrial [Mugil cephalus]	82.0	2.14e-71	219	90.2	123	111	48193	Mugil cephalus	Eukaryota	Metazoa	Chordata
Gene.699::TRINITY_DN868_c0_g1_i1_40735::g.699::m.699 type:complete len:101 gc:universal TRINITY_DN868_c0_g1_i1_40735:167-469(+)	XP_047467939.1	XP_047467939.1 interferon alpha-inducible protein 27-like protein 2A isoform X1 [Mugil cephalus]	91.1	4.56e-15	72.8	60.9	92	56	48193	Mugil cephalus	Eukaryota	Metazoa	Chordata
Gene.700::TRINITY_DN868_c0_g1_i3_40737::g.700::m.700 type:complete len:101 gc:universal TRINITY_DN868_c0_g1_i3_40737:359-661(+)	XP_047467939.1	XP_047467939.1 interferon alpha-inducible protein 27-like protein 2A isoform X1 [Mugil cephalus]	91.1	4.56e-15	72.8	60.9	92	56	48193	Mugil cephalus	Eukaryota	Metazoa	Chordata
Gene.702::TRINITY_DN863_c1_g2_i4_40779::g.702::m.702 type:5prime_partial len:273 gc:universal TRINITY_DN863_c1_g2_i4_40779:2627-1809(-)	XP_047445164.1	XP_047445164.1 eukaryotic translation initiation factor 3 subunit F [Mugil cephalus]	99.6	1.82e-184	515	96.3	272	262	48193	Mugil cephalus	Eukaryota	Metazoa	Chordata
Gene.703::TRINITY_DN863_c1_g2_i4_40779::g.703::m.703 type:complete len:200 gc:universal TRINITY_DN863_c1_g2_i4_40779:404-1003(+)	XP_047445165.1	XP_047445165.1 MICOS complex subunit MIC26-like [Mugil cephalus]	99.5	7.81e-70	219	62.1	203	126	48193	Mugil cephalus	Eukaryota	Metazoa	Chordata
Gene.705::TRINITY_DN832_c0_g1_i1_40787::g.705::m.705 type:complete len:110 gc:universal TRINITY_DN832_c0_g1_i1_40787:78-407(+)	XP_047466002.1	XP_047466002.1 parvalbumin 3 [Mugil cephalus]	99.1	1.44e-49	160	81.7	109	89	48193	Mugil cephalus	Eukaryota	Metazoa	Chordata
Gene.707::TRINITY_DN832_c0_g2_i1_40789::g.707::m.707 type:3prime_partial len:104 gc:universal TRINITY_DN832_c0_g2_i1_40789:310-2(-)	XP_047466002.1	XP_047466002.1 parvalbumin 3 [Mugil cephalus]	100	7.01e-46	151	81.6	103	84	48193	Mugil cephalus	Eukaryota	Metazoa	Chordata
Gene.709::TRINITY_DN856_c0_g1_i6_40848::g.709::m.709 type:complete len:107 gc:universal TRINITY_DN856_c0_g1_i6_40848:661-341(-)	XP_047447370.1	XP_047447370.1 28S ribosomal protein S36, mitochondrial isoform X1 [Mugil cephalus]	99.1	6.17e-46	151	71.2	111	79	48193	Mugil cephalus	Eukaryota	Metazoa	Chordata
Gene.710::TRINITY_DN893_c0_g1_i9_40852::g.710::m.710 type:5prime_partial len:373 gc:universal TRINITY_DN893_c0_g1_i9_40852:3-1121(+)	XP_047444817.1	XP_047444817.1 elongation factor 1-delta-like isoform X2 [Mugil cephalus]	97.1	1.49e-160	466	73.6	375	276	48193	Mugil cephalus	Eukaryota	Metazoa	Chordata
Gene.713::TRINITY_DN883_c0_g1_i1_40926::g.713::m.713 type:5prime_partial len:212 gc:universal TRINITY_DN883_c0_g1_i1_40926:2-637(+)	XP_047426499.1	XP_047426499.1 set1/Ash2 histone methyltransferase complex subunit ASH2 isoform X2 [Mugil cephalus]	90.1	1.79e-130	387	94.2	191	180	48193	Mugil cephalus	Eukaryota	Metazoa	Chordata
Gene.716::TRINITY_DN871_c1_g1_i1_40953::g.716::m.716 type:5prime_partial len:153 gc:universal TRINITY_DN871_c1_g1_i1_40953:502-44(-)	XP_047432610.1	XP_047432610.1 60S ribosomal protein L31 [Mugil cephalus]	81.0	2.57e-80	241	96.8	124	120	48193	Mugil cephalus	Eukaryota	Metazoa	Chordata
Gene.719::TRINITY_DN845_c0_g1_i4_40968::g.719::m.719 type:5prime_partial len:317 gc:universal TRINITY_DN845_c0_g1_i4_40968:1-951(+)	XP_047456046.1	XP_047456046.1 S-formylglutathione hydrolase [Mugil cephalus]	89.0	1.68e-205	570	94.7	282	267	48193	Mugil cephalus	Eukaryota	Metazoa	Chordata
Gene.723::TRINITY_DN4125_c0_g1_i1_41000::g.723::m.723 type:complete len:107 gc:universal TRINITY_DN4125_c0_g1_i1_41000:167-487(+)	XP_047435407.1	XP_047435407.1 protein Asterix [Mugil cephalus]	99.1	1.37e-66	203	92.5	106	98	48193	Mugil cephalus	Eukaryota	Metazoa	Chordata
Gene.724::TRINITY_DN4151_c0_g2_i2_41141::g.724::m.724 type:complete len:444 gc:universal TRINITY_DN4151_c0_g2_i2_41141:222-1553(+)	XP_047459671.1	XP_047459671.1 fibulin-7 [Mugil cephalus]	99.8	2.41e-316	862	91.9	444	408	48193	Mugil cephalus	Eukaryota	Metazoa	Chordata
Gene.725::TRINITY_DN4151_c0_g2_i5_41143::g.725::m.725 type:5prime_partial len:358 gc:universal TRINITY_DN4151_c0_g2_i5_41143:3321-2248(-)	XP_047444908.1	XP_047444908.1 E3 ubiquitin-protein ligase MARCHF6-like isoform X3 [Mugil cephalus]	99.7	1.43e-192	563	82.2	359	295	48193	Mugil cephalus	Eukaryota	Metazoa	Chordata
Gene.727::TRINITY_DN4111_c2_g1_i2_41195::g.727::m.727 type:5prime_partial len:140 gc:universal TRINITY_DN4111_c2_g1_i2_41195:2-421(+)	XP_047434414.1	XP_047434414.1 mitochondrial dicarboxylate carrier [Mugil cephalus]	99.3	4.25e-88	266	92.8	139	129	48193	Mugil cephalus	Eukaryota	Metazoa	Chordata
Gene.728::TRINITY_DN22263_c0_g1_i1_41216::g.728::m.728 type:internal len:142 gc:universal TRINITY_DN22263_c0_g1_i1_41216:3-425(+)	XP_047442622.1	XP_047442622.1 ER degradation-enhancing alpha-mannosidase-like protein 2 [Mugil cephalus]	99.3	1.63e-88	276	95.0	140	133	48193	Mugil cephalus	Eukaryota	Metazoa	Chordata
Gene.729::TRINITY_DN1777_c0_g1_i1_41508::g.729::m.729 type:5prime_partial len:338 gc:universal TRINITY_DN1777_c0_g1_i1_41508:1-1014(+)	XP_047428496.1	XP_047428496.1 kelch-like protein 21 [Mugil cephalus]	99.7	1.53e-186	536	84.9	337	286	48193	Mugil cephalus	Eukaryota	Metazoa	Chordata
Gene.731::TRINITY_DN1778_c0_g1_i2_41511::g.731::m.731 type:complete len:134 gc:universal TRINITY_DN1778_c0_g1_i2_41511:564-965(+)	XP_047430186.1	XP_047430186.1 FAU ubiquitin like and ribosomal protein S30 fusion a [Mugil cephalus]	99.3	5.85e-83	247	94.7	133	126	48193	Mugil cephalus	Eukaryota	Metazoa	Chordata
Gene.732::TRINITY_DN1778_c0_g1_i2_41511::g.732::m.732 type:complete len:134 gc:universal TRINITY_DN1778_c0_g1_i2_41511:508-107(-)	XP_047430186.1	XP_047430186.1 FAU ubiquitin like and ribosomal protein S30 fusion a [Mugil cephalus]	99.3	6.83e-82	244	94.0	133	125	48193	Mugil cephalus	Eukaryota	Metazoa	Chordata
Gene.734::TRINITY_DN1718_c1_g1_i1_41720::g.734::m.734 type:complete len:178 gc:universal TRINITY_DN1718_c1_g1_i1_41720:293-826(+)	XP_047436724.1	XP_047436724.1 ferritin, heavy subunit [Mugil cephalus]	99.4	1.78e-121	348	94.4	177	167	48193	Mugil cephalus	Eukaryota	Metazoa	Chordata
Gene.735::TRINITY_DN1718_c1_g1_i8_41722::g.735::m.735 type:complete len:178 gc:universal TRINITY_DN1718_c1_g1_i8_41722:293-826(+)	XP_047436724.1	XP_047436724.1 ferritin, heavy subunit [Mugil cephalus]	99.4	1.78e-121	348	94.4	177	167	48193	Mugil cephalus	Eukaryota	Metazoa	Chordata
Gene.736::TRINITY_DN2085_c0_g1_i21_41966::g.736::m.736 type:5prime_partial len:766 gc:universal TRINITY_DN2085_c0_g1_i21_41966:3473-1176(-)	XP_052455130.1	XP_052455130.1 glycerol-3-phosphate dehydrogenase, mitochondrial isoform X1 [Carassius gibelio]	95.2	0.0	1214	82.7	729	603	101364	Carassius gibelio	Eukaryota	Metazoa	Chordata
Gene.739::TRINITY_DN2075_c0_g3_i3_42078::g.739::m.739 type:5prime_partial len:363 gc:universal TRINITY_DN2075_c0_g3_i3_42078:2060-972(-)	XP_047424597.1	XP_047424597.1 glycogenin-1b isoform X2 [Mugil cephalus]	93.4	6.94e-210	586	84.2	342	288	48193	Mugil cephalus	Eukaryota	Metazoa	Chordata
Gene.743::TRINITY_DN2050_c0_g1_i11_42186::g.743::m.743 type:complete len:104 gc:universal TRINITY_DN2050_c0_g1_i11_42186:588-277(-)	XP_047447089.1	XP_047447089.1 glycosyltransferase 1 domain-containing protein 1 isoform X1 [Mugil cephalus]	98.1	6.36e-56	184	91.2	102	93	48193	Mugil cephalus	Eukaryota	Metazoa	Chordata
Gene.744::TRINITY_DN585_c0_g2_i2_42693::g.744::m.744 type:complete len:992 gc:universal TRINITY_DN585_c0_g2_i2_42693:113-3088(+)	XP_052466751.1	XP_052466751.1 ATPase sarcoplasmic/endoplasmic reticulum Ca2+ transporting 1, like [Carassius gibelio]	99.8	0.0	1711	87.7	990	868	101364	Carassius gibelio	Eukaryota	Metazoa	Chordata
Gene.750::TRINITY_DN537_c0_g4_i1_42784::g.750::m.750 type:complete len:161 gc:universal TRINITY_DN537_c0_g4_i1_42784:330-812(+)	XP_047459556.1	XP_047459556.1 troponin C, skeletal muscle [Mugil cephalus]	99.4	1.69e-58	187	96.3	160	154	48193	Mugil cephalus	Eukaryota	Metazoa	Chordata
Gene.751::TRINITY_DN519_c0_g1_i1_42795::g.751::m.751 type:5prime_partial len:770 gc:universal TRINITY_DN519_c0_g1_i1_42795:3-2312(+)	XP_047435371.1	XP_047435371.1 synaptopodin-2 isoform X2 [Mugil cephalus]	99.7	2.14e-302	863	66.2	783	518	48193	Mugil cephalus	Eukaryota	Metazoa	Chordata
Gene.754::TRINITY_DN580_c0_g1_i1_42813::g.754::m.754 type:complete len:196 gc:universal TRINITY_DN580_c0_g1_i1_42813:768-181(-)	XP_047438189.1	XP_047438189.1 prefoldin subunit 3 [Mugil cephalus]	99.5	6.39e-117	338	87.2	195	170	48193	Mugil cephalus	Eukaryota	Metazoa	Chordata
Gene.755::TRINITY_DN569_c3_g1_i2_42873::g.755::m.755 type:3prime_partial len:257 gc:universal TRINITY_DN569_c3_g1_i2_42873:768-1(-)	XP_047461340.1	XP_047461340.1 transformer-2 protein homolog alpha isoform X2 [Mugil cephalus]	91.4	2.30e-88	272	80.8	234	189	48193	Mugil cephalus	Eukaryota	Metazoa	Chordata
Gene.758::TRINITY_DN548_c0_g2_i2_42915::g.758::m.758 type:complete len:192 gc:universal TRINITY_DN548_c0_g2_i2_42915:760-185(-)	XP_047452421.1	XP_047452421.1 actin-related protein 6 [Mugil cephalus]	99.5	2.21e-127	372	91.6	191	175	48193	Mugil cephalus	Eukaryota	Metazoa	Chordata
Gene.760::TRINITY_DN533_c0_g1_i1_42917::g.760::m.760 type:5prime_partial len:797 gc:universal TRINITY_DN533_c0_g1_i1_42917:3123-733(-)	XP_047424930.1	XP_047424930.1 gelsolin a isoform X1 [Mugil cephalus]	92.7	0.0	1401	92.4	739	683	48193	Mugil cephalus	Eukaryota	Metazoa	Chordata
Gene.763::TRINITY_DN529_c0_g2_i1_42950::g.763::m.763 type:complete len:454 gc:universal TRINITY_DN529_c0_g2_i1_42950:49-1410(+)	XP_052390486.1	XP_052390486.1 clusterin [Carassius gibelio]	96.7	4.27e-190	544	62.6	452	283	101364	Carassius gibelio	Eukaryota	Metazoa	Chordata
Gene.765::TRINITY_DN573_c0_g2_i5_42971::g.765::m.765 type:5prime_partial len:254 gc:universal TRINITY_DN573_c0_g2_i5_42971:1-762(+)	XP_047457540.1	XP_047457540.1 thioredoxin domain-containing protein 9 [Mugil cephalus]	86.2	3.80e-114	334	79.1	220	174	48193	Mugil cephalus	Eukaryota	Metazoa	Chordata
Gene.766::TRINITY_DN573_c0_g2_i5_42971::g.766::m.766 type:complete len:161 gc:universal TRINITY_DN573_c0_g2_i5_42971:2546-2064(-)	XP_047457541.1	XP_047457541.1 39S ribosomal protein L30, mitochondrial [Mugil cephalus]	99.4	2.87e-78	237	72.7	161	117	48193	Mugil cephalus	Eukaryota	Metazoa	Chordata
Gene.769::TRINITY_DN4975_c0_g1_i1_44531::g.769::m.769 type:internal len:108 gc:universal TRINITY_DN4975_c0_g1_i1_44531:322-2(-)	XP_047460270.1	XP_047460270.1 elongation factor 1-alpha [Mugil cephalus]	100	4.80e-61	201	90.7	107	97	48193	Mugil cephalus	Eukaryota	Metazoa	Chordata
Gene.770::TRINITY_DN2629_c0_g1_i10_44670::g.770::m.770 type:complete len:105 gc:universal TRINITY_DN2629_c0_g1_i10_44670:330-16(-)	XP_047451992.1	XP_047451992.1 ATP-dependent Clp protease ATP-binding subunit clpX-like, mitochondrial isoform X2 [Mugil cephalus]	83.8	4.89e-46	164	96.6	88	85	48193	Mugil cephalus	Eukaryota	Metazoa	Chordata
Gene.771::TRINITY_DN2638_c0_g1_i5_44686::g.771::m.771 type:complete len:179 gc:universal TRINITY_DN2638_c0_g1_i5_44686:251-787(+)	XP_047437860.1	XP_047437860.1 inositol polyphosphate 1-phosphatase [Mugil cephalus]	99.4	5.39e-106	316	83.5	182	152	48193	Mugil cephalus	Eukaryota	Metazoa	Chordata
Gene.773::TRINITY_DN2652_c0_g1_i108_44774::g.773::m.773 type:complete len:493 gc:universal TRINITY_DN2652_c0_g1_i108_44774:3041-1563(-)	XP_047438359.1	XP_047438359.1 myosin binding protein Hb [Mugil cephalus]	84.6	1.27e-264	737	85.9	418	359	48193	Mugil cephalus	Eukaryota	Metazoa	Chordata
Gene.774::TRINITY_DN2652_c0_g1_i108_44774::g.774::m.774 type:3prime_partial len:390 gc:universal TRINITY_DN2652_c0_g1_i108_44774:3095-4261(+)	XP_047438359.1	XP_047438359.1 myosin binding protein Hb [Mugil cephalus]	77.4	5.02e-187	536	86.0	301	259	48193	Mugil cephalus	Eukaryota	Metazoa	Chordata
Gene.779::TRINITY_DN2652_c0_g1_i16_44776::g.779::m.779 type:complete len:506 gc:universal TRINITY_DN2652_c0_g1_i16_44776:2887-1370(-)	XP_047438359.1	XP_047438359.1 myosin binding protein Hb [Mugil cephalus]	82.4	2.11e-264	737	85.9	418	359	48193	Mugil cephalus	Eukaryota	Metazoa	Chordata
Gene.780::TRINITY_DN2652_c0_g1_i16_44776::g.780::m.780 type:5prime_partial len:299 gc:universal TRINITY_DN2652_c0_g1_i16_44776:3-899(+)	XP_047437007.1	XP_047437007.1 microfibrillar-associated protein 1 [Mugil cephalus]	96.7	1.51e-128	381	86.5	289	250	48193	Mugil cephalus	Eukaryota	Metazoa	Chordata
Gene.782::TRINITY_DN2652_c0_g1_i90_44778::g.782::m.782 type:3prime_partial len:370 gc:universal TRINITY_DN2652_c0_g1_i90_44778:16-1122(+)	XP_047438359.1	XP_047438359.1 myosin binding protein Hb [Mugil cephalus]	80.5	1.88e-186	533	86.5	297	257	48193	Mugil cephalus	Eukaryota	Metazoa	Chordata
Gene.785::TRINITY_DN2628_c0_g1_i1_44794::g.785::m.785 type:5prime_partial len:348 gc:universal TRINITY_DN2628_c0_g1_i1_44794:3-1046(+)	XP_047432490.1	XP_047432490.1 ubiquitin-protein ligase E3A isoform X2 [Mugil cephalus]	99.7	1.63e-240	684	97.1	347	337	48193	Mugil cephalus	Eukaryota	Metazoa	Chordata
Gene.787::TRINITY_DN1369_c0_g1_i2_44851::g.787::m.787 type:5prime_partial len:129 gc:universal TRINITY_DN1369_c0_g1_i2_44851:413-27(-)	XP_047439239.1	XP_047439239.1 40S ribosomal protein S26 [Mugil cephalus]	87.6	4.53e-75	226	100	113	113	48193	Mugil cephalus	Eukaryota	Metazoa	Chordata
Gene.788::TRINITY_DN1346_c0_g1_i4_44985::g.788::m.788 type:complete len:201 gc:universal TRINITY_DN1346_c0_g1_i4_44985:244-846(+)	XP_052393734.1	XP_052393734.1 ubiquitin-conjugating enzyme E2 K [Carassius gibelio]	99.5	2.87e-136	387	98.5	200	197	101364	Carassius gibelio	Eukaryota	Metazoa	Chordata
Gene.789::TRINITY_DN1372_c0_g1_i1_45018::g.789::m.789 type:5prime_partial len:134 gc:universal TRINITY_DN1372_c0_g1_i1_45018:3-404(+)	XP_047461720.1	XP_047461720.1 40S ribosomal protein S5 [Mugil cephalus]	82.8	1.02e-73	226	99.1	111	110	48193	Mugil cephalus	Eukaryota	Metazoa	Chordata
Gene.790::TRINITY_DN1358_c0_g1_i1_45022::g.790::m.790 type:complete len:351 gc:universal TRINITY_DN1358_c0_g1_i1_45022:1458-406(-)	XP_047427562.1	XP_047427562.1 sodium channel protein type 4 subunit alpha B isoform X2 [Mugil cephalus]	98.9	1.61e-191	582	85.6	347	297	48193	Mugil cephalus	Eukaryota	Metazoa	Chordata
Gene.791::TRINITY_DN1358_c0_g1_i1_45022::g.791::m.791 type:complete len:126 gc:universal TRINITY_DN1358_c0_g1_i1_45022:440-63(-)	XP_047427562.1	XP_047427562.1 sodium channel protein type 4 subunit alpha B isoform X2 [Mugil cephalus]	69.8	9.56e-40	149	86.4	88	76	48193	Mugil cephalus	Eukaryota	Metazoa	Chordata
Gene.792::TRINITY_DN1396_c1_g3_i2_45073::g.792::m.792 type:complete len:187 gc:universal TRINITY_DN1396_c1_g3_i2_45073:1383-823(-)	XP_047462401.1	XP_047462401.1 peroxiredoxin-5, mitochondrial [Mugil cephalus]	98.4	8.41e-114	329	85.9	184	158	48193	Mugil cephalus	Eukaryota	Metazoa	Chordata
Gene.793::TRINITY_DN33667_c0_g1_i1_45169::g.793::m.793 type:internal len:180 gc:universal TRINITY_DN33667_c0_g1_i1_45169:539-3(-)	XP_047466394.1	XP_047466394.1 E3 ubiquitin-protein ligase HECTD1 [Mugil cephalus]	87.2	1.95e-98	320	97.4	156	152	48193	Mugil cephalus	Eukaryota	Metazoa	Chordata
Gene.798::TRINITY_DN32389_c0_g1_i1_45294::g.798::m.798 type:internal len:104 gc:universal TRINITY_DN32389_c0_g1_i1_45294:310-2(-)	XP_047440823.1	XP_047440823.1 ankyrin repeat domain-containing protein 50 [Mugil cephalus]	100	3.72e-59	204	95.1	103	98	48193	Mugil cephalus	Eukaryota	Metazoa	Chordata
Gene.799::TRINITY_DN2712_c0_g1_i1_45556::g.799::m.799 type:5prime_partial len:465 gc:universal TRINITY_DN2712_c0_g1_i1_45556:3-1397(+)	XP_047426493.1	XP_047426493.1 ATP-dependent RNA helicase DDX54 [Mugil cephalus]	99.8	7.18e-178	528	68.7	467	321	48193	Mugil cephalus	Eukaryota	Metazoa	Chordata
Gene.800::TRINITY_DN2796_c0_g1_i3_45558::g.800::m.800 type:3prime_partial len:406 gc:universal TRINITY_DN2796_c0_g1_i3_45558:311-1525(+)	XP_047446338.1	XP_047446338.1 calsequestrin-1a [Mugil cephalus]	93.1	3.00e-252	700	92.8	377	350	48193	Mugil cephalus	Eukaryota	Metazoa	Chordata
Gene.804::TRINITY_DN2796_c0_g2_i1_45560::g.804::m.804 type:3prime_partial len:415 gc:universal TRINITY_DN2796_c0_g2_i1_45560:1244-3(-)	XP_047446338.1	XP_047446338.1 calsequestrin-1a [Mugil cephalus]	91.1	4.29e-252	700	92.8	377	350	48193	Mugil cephalus	Eukaryota	Metazoa	Chordata
Gene.807::TRINITY_DN2732_c0_g1_i1_45616::g.807::m.807 type:5prime_partial len:193 gc:universal TRINITY_DN2732_c0_g1_i1_45616:708-130(-)	XP_047445276.1	XP_047445276.1 mucin-4-like [Mugil cephalus]	91.7	3.95e-76	257	71.8	177	127	48193	Mugil cephalus	Eukaryota	Metazoa	Chordata
Gene.808::TRINITY_DN2733_c0_g1_i2_45619::g.808::m.808 type:internal len:118 gc:universal TRINITY_DN2733_c0_g1_i2_45619:3-353(+)	XP_047458610.1	XP_047458610.1 F-box only protein 28 [Mugil cephalus]	82.1	4.74e-50	171	88.5	96	85	48193	Mugil cephalus	Eukaryota	Metazoa	Chordata
Gene.810::TRINITY_DN34650_c0_g1_i2_46284::g.810::m.810 type:5prime_partial len:210 gc:universal TRINITY_DN34650_c0_g1_i2_46284:725-96(-)	XP_047460195.1	XP_047460195.1 3-oxoacyl-[acyl-carrier-protein] synthase, mitochondrial-like [Mugil cephalus]	89.0	2.21e-108	327	89.8	187	168	48193	Mugil cephalus	Eukaryota	Metazoa	Chordata
Gene.811::TRINITY_DN25551_c0_g1_i1_46696::g.811::m.811 type:complete len:117 gc:universal TRINITY_DN25551_c0_g1_i1_46696:422-72(-)	XP_047460324.1	XP_047460324.1 60S ribosomal protein L30 [Mugil cephalus]	99.1	1.17e-74	224	98.3	116	114	48193	Mugil cephalus	Eukaryota	Metazoa	Chordata
Gene.813::TRINITY_DN658_c0_g1_i1_46907::g.813::m.813 type:5prime_partial len:323 gc:universal TRINITY_DN658_c0_g1_i1_46907:1-969(+)	XP_047444324.1	XP_047444324.1 transcription factor MafAa [Mugil cephalus]	95.0	2.81e-148	427	82.4	312	257	48193	Mugil cephalus	Eukaryota	Metazoa	Chordata
Gene.815::TRINITY_DN671_c0_g2_i4_46942::g.815::m.815 type:complete len:104 gc:universal TRINITY_DN671_c0_g2_i4_46942:91-402(+)	XP_054199044.1	XP_054199044.1 26S proteasome non-ATPase regulatory subunit 1 isoform X1 [Homo sapiens]	98.1	3.12e-58	198	96.1	102	98	9606	Homo sapiens	Eukaryota	Metazoa	Chordata
Gene.817::TRINITY_DN695_c0_g1_i13_46948::g.817::m.817 type:complete len:381 gc:universal TRINITY_DN695_c0_g1_i13_46948:1530-388(-)	XP_047449507.1	XP_047449507.1 creatine kinase, muscle b [Mugil cephalus]	99.7	2.59e-270	741	92.9	380	353	48193	Mugil cephalus	Eukaryota	Metazoa	Chordata
Gene.821::TRINITY_DN677_c4_g1_i2_47027::g.821::m.821 type:5prime_partial len:156 gc:universal TRINITY_DN677_c4_g1_i2_47027:1-468(+)	XP_047451845.1	XP_047451845.1 60S ribosomal protein L27a [Mugil cephalus]	99.4	9.51e-85	255	95.5	155	148	48193	Mugil cephalus	Eukaryota	Metazoa	Chordata
Gene.822::TRINITY_DN653_c0_g3_i1_47049::g.822::m.822 type:5prime_partial len:302 gc:universal TRINITY_DN653_c0_g3_i1_47049:1953-1048(-)	XP_047463757.1	XP_047463757.1 14-3-3 protein epsilon isoform X1 [Mugil cephalus]	92.4	1.44e-174	493	91.9	283	260	48193	Mugil cephalus	Eukaryota	Metazoa	Chordata
Gene.825::TRINITY_DN635_c1_g1_i4_47092::g.825::m.825 type:complete len:375 gc:universal TRINITY_DN635_c1_g1_i4_47092:112-1236(+)	XP_047429842.1	XP_047429842.1 L-threonine dehydrogenase [Mugil cephalus]	99.7	7.69e-269	737	96.8	374	362	48193	Mugil cephalus	Eukaryota	Metazoa	Chordata
Gene.830::TRINITY_DN670_c0_g1_i1_47120::g.830::m.830 type:5prime_partial len:129 gc:universal TRINITY_DN670_c0_g1_i1_47120:2051-1665(-)	XP_047461060.1	XP_047461060.1 sperm acrosome membrane-associated protein 4 [Mugil cephalus]	99.2	5.26e-59	186	69.0	129	89	48193	Mugil cephalus	Eukaryota	Metazoa	Chordata
Gene.831::TRINITY_DN639_c1_g1_i1_47137::g.831::m.831 type:complete len:160 gc:universal TRINITY_DN639_c1_g1_i1_47137:106-585(+)	XP_047434200.1	XP_047434200.1 coiled-coil domain-containing protein R3HCC1L [Mugil cephalus]	95.6	8.66e-33	127	55.7	158	88	48193	Mugil cephalus	Eukaryota	Metazoa	Chordata
Gene.833::TRINITY_DN620_c0_g1_i2_47141::g.833::m.833 type:complete len:276 gc:universal TRINITY_DN620_c0_g1_i2_47141:1711-884(-)	XP_047454857.1	XP_047454857.1 induced myeloid leukemia cell differentiation protein Mcl-1b [Mugil cephalus]	99.6	5.02e-126	367	67.8	286	194	48193	Mugil cephalus	Eukaryota	Metazoa	Chordata
Gene.834::TRINITY_DN3261_c0_g2_i2_47651::g.834::m.834 type:complete len:138 gc:universal TRINITY_DN3261_c0_g2_i2_47651:98-511(+)	XP_047451504.1	XP_047451504.1 general transcription factor 3C polypeptide 6 [Mugil cephalus]	97.8	1.12e-52	171	66.7	135	90	48193	Mugil cephalus	Eukaryota	Metazoa	Chordata
Gene.835::TRINITY_DN3292_c0_g1_i1_47656::g.835::m.835 type:complete len:349 gc:universal TRINITY_DN3292_c0_g1_i1_47656:1311-265(-)	XP_047451099.1	XP_047451099.1 SUMO-activating enzyme subunit 1 [Mugil cephalus]	99.7	5.02e-229	634	89.4	348	311	48193	Mugil cephalus	Eukaryota	Metazoa	Chordata
Gene.838::TRINITY_DN3232_c0_g4_i4_47757::g.838::m.838 type:complete len:192 gc:universal TRINITY_DN3232_c0_g4_i4_47757:725-150(-)	XP_047427735.1	XP_047427735.1 60S ribosomal protein L19 [Mugil cephalus]	99.5	2.50e-104	306	87.0	193	168	48193	Mugil cephalus	Eukaryota	Metazoa	Chordata
Gene.839::TRINITY_DN3232_c0_g6_i2_47759::g.839::m.839 type:complete len:282 gc:universal TRINITY_DN3232_c0_g6_i2_47759:255-1100(+)	XP_047465866.1	XP_047465866.1 LIM domain-binding protein 3b isoform X3 [Mugil cephalus]	99.6	7.53e-177	496	89.0	282	251	48193	Mugil cephalus	Eukaryota	Metazoa	Chordata
Gene.842::TRINITY_DN3218_c0_g1_i1_47774::g.842::m.842 type:5prime_partial len:112 gc:universal TRINITY_DN3218_c0_g1_i1_47774:469-134(-)	XP_052470390.1	XP_052470390.1 copper transport protein ATOX1 [Carassius gibelio]	58.0	3.56e-24	95.5	73.8	65	48	101364	Carassius gibelio	Eukaryota	Metazoa	Chordata
Gene.843::TRINITY_DN2590_c0_g1_i1_47819::g.843::m.843 type:5prime_partial len:314 gc:universal TRINITY_DN2590_c0_g1_i1_47819:1222-281(-)	XP_047441144.1	XP_047441144.1 dehydrogenase/reductase SDR family member 4 [Mugil cephalus]	86.9	1.24e-172	487	91.2	273	249	48193	Mugil cephalus	Eukaryota	Metazoa	Chordata
Gene.846::TRINITY_DN2527_c0_g2_i2_47937::g.846::m.846 type:5prime_partial len:148 gc:universal TRINITY_DN2527_c0_g2_i2_47937:820-377(-)	XP_047427604.1	XP_047427604.1 germ cell nuclear acidic protein [Mugil cephalus]	53.4	4.30e-18	87.0	86.1	79	68	48193	Mugil cephalus	Eukaryota	Metazoa	Chordata
Gene.848::TRINITY_DN2520_c1_g2_i1_47965::g.848::m.848 type:complete len:305 gc:universal TRINITY_DN2520_c1_g2_i1_47965:2316-1402(-)	XP_047428351.1	XP_047428351.1 nitric oxide synthase-interacting protein [Mugil cephalus]	99.7	2.61e-186	522	87.8	304	267	48193	Mugil cephalus	Eukaryota	Metazoa	Chordata
Gene.851::TRINITY_DN36876_c0_g1_i1_48304::g.851::m.851 type:internal len:173 gc:universal TRINITY_DN36876_c0_g1_i1_48304:3-518(+)	XP_047427181.1	XP_047427181.1 ATP synthase F(0) complex subunit B1, mitochondrial [Mugil cephalus]	69.8	3.22e-62	200	85.0	120	102	48193	Mugil cephalus	Eukaryota	Metazoa	Chordata
Gene.854::TRINITY_DN98_c0_g1_i2_49321::g.854::m.854 type:complete len:299 gc:universal TRINITY_DN98_c0_g1_i2_49321:248-1144(+)	XP_047434454.1	XP_047434454.1 ADP/ATP translocase 1 [Mugil cephalus]	99.7	5.33e-206	572	93.3	298	278	48193	Mugil cephalus	Eukaryota	Metazoa	Chordata
Gene.855::TRINITY_DN37_c0_g1_i1_49378::g.855::m.855 type:5prime_partial len:370 gc:universal TRINITY_DN37_c0_g1_i1_49378:3-1112(+)	XP_047451566.1	XP_047451566.1 beta-parvin isoform X1 [Mugil cephalus]	93.2	2.59e-220	613	91.3	345	315	48193	Mugil cephalus	Eukaryota	Metazoa	Chordata
Gene.858::TRINITY_DN15_c0_g1_i1_49391::g.858::m.858 type:complete len:431 gc:universal TRINITY_DN15_c0_g1_i1_49391:1933-641(-)	XP_047460526.1	XP_047460526.1 polyadenylate-binding protein 1A-like isoform X1 [Mugil cephalus]	99.8	8.07e-268	747	91.7	433	397	48193	Mugil cephalus	Eukaryota	Metazoa	Chordata
Gene.859::TRINITY_DN15_c0_g1_i1_49391::g.859::m.859 type:complete len:138 gc:universal TRINITY_DN15_c0_g1_i1_49391:2420-2007(-)	XP_047460527.1	XP_047460527.1 polyadenylate-binding protein 1A-like isoform X2 [Mugil cephalus]	94.2	1.12e-82	262	98.5	130	128	48193	Mugil cephalus	Eukaryota	Metazoa	Chordata
Gene.860::TRINITY_DN53_c0_g1_i1_49398::g.860::m.860 type:complete len:111 gc:universal TRINITY_DN53_c0_g1_i1_49398:85-417(+)	XP_052431324.1	XP_052431324.1 NADH dehydrogenase [ubiquinone] 1 subunit C2-like [Carassius gibelio]	99.1	7.15e-55	174	70.0	110	77	101364	Carassius gibelio	Eukaryota	Metazoa	Chordata
Gene.861::TRINITY_DN53_c0_g6_i1_49401::g.861::m.861 type:complete len:142 gc:universal TRINITY_DN53_c0_g6_i1_49401:97-522(+)	XP_047436794.1	XP_047436794.1 ATP synthase F(0) complex subunit C3, mitochondrial-like [Mugil cephalus]	99.3	4.14e-80	240	96.5	141	136	48193	Mugil cephalus	Eukaryota	Metazoa	Chordata
Gene.863::TRINITY_DN7_c0_g2_i2_49425::g.863::m.863 type:5prime_partial len:273 gc:universal TRINITY_DN7_c0_g2_i2_49425:1562-744(-)	XP_047427111.1	XP_047427111.1 myosin regulatory light chain 2, skeletal muscle [Mugil cephalus]	62.6	4.24e-106	313	93.6	171	160	48193	Mugil cephalus	Eukaryota	Metazoa	Chordata
Gene.865::TRINITY_DN69_c0_g1_i2_49434::g.865::m.865 type:complete len:347 gc:universal TRINITY_DN69_c0_g1_i2_49434:159-1199(+)	XP_047431506.1	XP_047431506.1 coiled-coil-helix-coiled-coil-helix domain containing 3a [Mugil cephalus]	99.7	4.74e-87	273	63.8	354	226	48193	Mugil cephalus	Eukaryota	Metazoa	Chordata
Gene.867::TRINITY_DN49_c0_g1_i1_49441::g.867::m.867 type:5prime_partial len:151 gc:universal TRINITY_DN49_c0_g1_i1_49441:1106-654(-)	XP_052407756.1	XP_052407756.1 hemoglobin embryonic subunit alpha [Carassius gibelio]	94.7	2.12e-78	236	82.5	143	118	101364	Carassius gibelio	Eukaryota	Metazoa	Chordata
Gene.870::TRINITY_DN49_c1_g1_i1_49443::g.870::m.870 type:5prime_partial len:152 gc:universal TRINITY_DN49_c1_g1_i1_49443:639-184(-)	XP_047464256.1	XP_047464256.1 hemoglobin, alpha embryonic 5 [Mugil cephalus]	94.1	7.88e-72	220	73.4	143	105	48193	Mugil cephalus	Eukaryota	Metazoa	Chordata
Gene.875::TRINITY_DN96_c0_g1_i2_49472::g.875::m.875 type:complete len:199 gc:universal TRINITY_DN96_c0_g1_i2_49472:66-662(+)	XP_047446609.1	XP_047446609.1 40S ribosomal protein S8 [Mugil cephalus]	89.9	6.16e-121	348	97.2	179	174	48193	Mugil cephalus	Eukaryota	Metazoa	Chordata
Gene.877::TRINITY_DN96_c0_g2_i5_49474::g.877::m.877 type:5prime_partial len:211 gc:universal TRINITY_DN96_c0_g2_i5_49474:780-148(-)	XP_047446609.1	XP_047446609.1 40S ribosomal protein S8 [Mugil cephalus]	98.6	5.79e-145	410	97.6	208	203	48193	Mugil cephalus	Eukaryota	Metazoa	Chordata
Gene.879::TRINITY_DN3_c0_g2_i5_49479::g.879::m.879 type:complete len:391 gc:universal TRINITY_DN3_c0_g2_i5_49479:1088-2260(+)	XP_047462495.1	XP_047462495.1 pyruvate dehydrogenase E1 subunit alpha 1a [Mugil cephalus]	99.7	9.16e-260	715	90.5	390	353	48193	Mugil cephalus	Eukaryota	Metazoa	Chordata
Gene.881::TRINITY_DN3_c0_g2_i5_49479::g.881::m.881 type:complete len:357 gc:universal TRINITY_DN3_c0_g2_i5_49479:103-1173(+)	XP_047462364.1	XP_047462364.1 creatine kinase, muscle a [Mugil cephalus]	88.5	1.49e-231	642	94.6	316	299	48193	Mugil cephalus	Eukaryota	Metazoa	Chordata
Gene.885::TRINITY_DN10_c2_g1_i1_49497::g.885::m.885 type:5prime_partial len:139 gc:universal TRINITY_DN10_c2_g1_i1_49497:608-192(-)	XP_052453175.1	XP_052453175.1 40S ribosomal protein S27-like [Carassius gibelio]	60.4	3.80e-52	167	91.7	84	77	101364	Carassius gibelio	Eukaryota	Metazoa	Chordata
Gene.886::TRINITY_DN18_c0_g1_i1_49499::g.886::m.886 type:5prime_partial len:349 gc:universal TRINITY_DN18_c0_g1_i1_49499:3-1049(+)	XP_047439332.1	XP_047439332.1 replication factor C subunit 2 [Mugil cephalus]	98.3	1.55e-218	608	85.4	356	304	48193	Mugil cephalus	Eukaryota	Metazoa	Chordata
Gene.892::TRINITY_DN55_c0_g3_i1_49523::g.892::m.892 type:5prime_partial len:684 gc:universal TRINITY_DN55_c0_g3_i1_49523:2520-469(-)	XP_047427373.1	XP_047427373.1 aldehyde dehydrogenase family 16 member A1 [Mugil cephalus]	99.9	0.0	1108	80.3	685	550	48193	Mugil cephalus	Eukaryota	Metazoa	Chordata
Gene.893::TRINITY_DN55_c0_g3_i4_49525::g.893::m.893 type:complete len:172 gc:universal TRINITY_DN55_c0_g3_i4_49525:1035-520(-)	XP_047451628.1	XP_047451628.1 troponin I, fast skeletal muscle-like [Mugil cephalus]	99.4	1.69e-84	254	80.7	171	138	48193	Mugil cephalus	Eukaryota	Metazoa	Chordata
Gene.897::TRINITY_DN43_c1_g1_i2_49565::g.897::m.897 type:complete len:138 gc:universal TRINITY_DN43_c1_g1_i2_49565:88-501(+)	XP_047425256.1	XP_047425256.1 60S ribosomal protein L28 [Mugil cephalus]	99.3	2.75e-83	248	94.9	137	130	48193	Mugil cephalus	Eukaryota	Metazoa	Chordata
Gene.899::TRINITY_DN43_c1_g1_i4_49567::g.899::m.899 type:complete len:138 gc:universal TRINITY_DN43_c1_g1_i4_49567:88-501(+)	XP_047425256.1	XP_047425256.1 60S ribosomal protein L28 [Mugil cephalus]	99.3	2.75e-83	248	94.9	137	130	48193	Mugil cephalus	Eukaryota	Metazoa	Chordata
Gene.900::TRINITY_DN8_c0_g1_i6_49569::g.900::m.900 type:complete len:222 gc:universal TRINITY_DN8_c0_g1_i6_49569:1905-1240(-)	XP_047428301.1	XP_047428301.1 heat shock protein beta-9 [Mugil cephalus]	99.5	2.59e-105	311	74.4	223	166	48193	Mugil cephalus	Eukaryota	Metazoa	Chordata
Gene.901::TRINITY_DN74_c2_g1_i1_49575::g.901::m.901 type:5prime_partial len:337 gc:universal TRINITY_DN74_c2_g1_i1_49575:1-1011(+)	XP_047458019.1	XP_047458019.1 transmembrane protein 41A-A [Mugil cephalus]	66.2	1.77e-140	405	91.5	223	204	48193	Mugil cephalus	Eukaryota	Metazoa	Chordata
Gene.905::TRINITY_DN48_c2_g1_i10_49582::g.905::m.905 type:internal len:132 gc:universal TRINITY_DN48_c2_g1_i10_49582:2-394(+)	XP_052457551.1	XP_052457551.1 troponin T, fast skeletal muscle isoforms-like isoform X2 [Carassius gibelio]	2025-08-29	4.31e-08	58.5	74.4	39	29	101364	Carassius gibelio	Eukaryota	Metazoa	Chordata
Gene.912::TRINITY_DN4_c0_g1_i2_49659::g.912::m.912 type:complete len:124 gc:universal TRINITY_DN4_c0_g1_i2_49659:2954-2583(-)	XP_047427593.1	XP_047427593.1 parvalbumin beta-like [Mugil cephalus]	85.5	3.97e-46	152	74.5	106	79	48193	Mugil cephalus	Eukaryota	Metazoa	Chordata
Gene.913::TRINITY_DN4_c0_g1_i2_49659::g.913::m.913 type:complete len:111 gc:universal TRINITY_DN4_c0_g1_i2_49659:614-282(-)	XP_047427594.1	XP_047427594.1 parvalbumin beta-like [Mugil cephalus]	98.2	1.85e-52	168	79.8	109	87	48193	Mugil cephalus	Eukaryota	Metazoa	Chordata
Gene.916::TRINITY_DN4_c0_g1_i5_49661::g.916::m.916 type:complete len:111 gc:universal TRINITY_DN4_c0_g1_i5_49661:614-282(-)	XP_047427594.1	XP_047427594.1 parvalbumin beta-like [Mugil cephalus]	98.2	1.85e-52	168	79.8	109	87	48193	Mugil cephalus	Eukaryota	Metazoa	Chordata
Gene.918::TRINITY_DN11_c2_g1_i11_49672::g.918::m.918 type:5prime_partial len:812 gc:universal TRINITY_DN11_c2_g1_i11_49672:4681-2246(-)	XP_047466048.1	XP_047466048.1 nebulin-related-anchoring protein isoform X1 [Mugil cephalus]	94.3	0.0	1120	83.1	768	638	48193	Mugil cephalus	Eukaryota	Metazoa	Chordata
Gene.922::TRINITY_DN11_c2_g1_i17_49674::g.922::m.922 type:5prime_partial len:812 gc:universal TRINITY_DN11_c2_g1_i17_49674:3819-1384(-)	XP_047466048.1	XP_047466048.1 nebulin-related-anchoring protein isoform X1 [Mugil cephalus]	94.3	0.0	1120	83.1	768	638	48193	Mugil cephalus	Eukaryota	Metazoa	Chordata
Gene.926::TRINITY_DN24_c0_g1_i1_49686::g.926::m.926 type:complete len:151 gc:universal TRINITY_DN24_c0_g1_i1_49686:364-816(+)	XP_052396529.1	XP_052396529.1 60S ribosomal protein L22 [Carassius gibelio]	85.4	5.43e-78	235	93.8	129	121	101364	Carassius gibelio	Eukaryota	Metazoa	Chordata
Gene.927::TRINITY_DN24_c0_g1_i1_49686::g.927::m.927 type:complete len:151 gc:universal TRINITY_DN24_c0_g1_i1_49686:510-58(-)	XP_052396529.1	XP_052396529.1 60S ribosomal protein L22 [Carassius gibelio]	82.8	1.86e-69	213	88.0	125	110	101364	Carassius gibelio	Eukaryota	Metazoa	Chordata
Gene.928::TRINITY_DN2_c0_g1_i1_49710::g.928::m.928 type:complete len:128 gc:universal TRINITY_DN2_c0_g1_i1_49710:229-612(+)	XP_047439704.1	XP_047439704.1 uncharacterized protein RAB5IF [Mugil cephalus]	99.2	8.49e-80	238	91.3	127	116	48193	Mugil cephalus	Eukaryota	Metazoa	Chordata
Gene.929::TRINITY_DN2_c0_g3_i2_49712::g.929::m.929 type:complete len:128 gc:universal TRINITY_DN2_c0_g3_i2_49712:720-337(-)	XP_047439704.1	XP_047439704.1 uncharacterized protein RAB5IF [Mugil cephalus]	99.2	8.49e-80	238	91.3	127	116	48193	Mugil cephalus	Eukaryota	Metazoa	Chordata
Gene.930::TRINITY_DN2_c4_g1_i1_49716::g.930::m.930 type:5prime_partial len:354 gc:universal TRINITY_DN2_c4_g1_i1_49716:1-1062(+)	XP_047456178.1	XP_047456178.1 clumping factor A isoform X2 [Mugil cephalus]	2025-07-29	3.76e-11	73.9	45.4	119	54	48193	Mugil cephalus	Eukaryota	Metazoa	Chordata
Gene.933::TRINITY_DN50_c0_g1_i2_49741::g.933::m.933 type:5prime_partial len:669 gc:universal TRINITY_DN50_c0_g1_i2_49741:1-2007(+)	XP_047431251.1	XP_047431251.1 serine/threonine-protein phosphatase 6 regulatory subunit 2a isoform X2 [Mugil cephalus]	99.9	0.0	1042	86.8	668	580	48193	Mugil cephalus	Eukaryota	Metazoa	Chordata
Gene.935::TRINITY_DN50_c0_g4_i1_49744::g.935::m.935 type:5prime_partial len:199 gc:universal TRINITY_DN50_c0_g4_i1_49744:3-599(+)	XP_047454520.1	XP_047454520.1 ubiquitin-conjugating enzyme E2 E1-like [Mugil cephalus]	86.4	1.67e-108	317	95.9	172	165	48193	Mugil cephalus	Eukaryota	Metazoa	Chordata
Gene.937::TRINITY_DN9_c2_g1_i6_49763::g.937::m.937 type:complete len:285 gc:universal TRINITY_DN9_c2_g1_i6_49763:292-1146(+)	XP_047443517.1	XP_047443517.1 tropomyosin 4a isoform X2 [Mugil cephalus]	99.6	6.35e-11	70.9	92.6	284	263	48193	Mugil cephalus	Eukaryota	Metazoa	Chordata
Gene.939::TRINITY_DN19_c0_g1_i1_49765::g.939::m.939 type:5prime_partial len:145 gc:universal TRINITY_DN19_c0_g1_i1_49765:3-437(+)	XP_047465982.1	XP_047465982.1 baculoviral IAP repeat-containing protein 5a [Mugil cephalus]	97.2	1.28e-77	234	75.2	141	106	48193	Mugil cephalus	Eukaryota	Metazoa	Chordata
Gene.941::TRINITY_DN60_c0_g2_i22_49797::g.941::m.941 type:5prime_partial len:125 gc:universal TRINITY_DN60_c0_g2_i22_49797:2-376(+)	NP_001393414.1	NP_001393414.1 actin, alpha cardiac muscle 1 isoform 3 [Homo sapiens]	88.8	1.97e-72	223	97.3	111	108	9606	Homo sapiens	Eukaryota	Metazoa	Chordata
Gene.942::TRINITY_DN60_c0_g2_i3_49799::g.942::m.942 type:5prime_partial len:224 gc:universal TRINITY_DN60_c0_g2_i3_49799:2-673(+)	NP_001393414.1	NP_001393414.1 actin, alpha cardiac muscle 1 isoform 3 [Homo sapiens]	99.6	3.39e-157	442	97.3	223	217	9606	Homo sapiens	Eukaryota	Metazoa	Chordata
Gene.943::TRINITY_DN60_c0_g2_i32_49801::g.943::m.943 type:complete len:130 gc:universal TRINITY_DN60_c0_g2_i32_49801:78-467(+)	XP_055090620.1	XP_055090620.1 actin, alpha skeletal muscle isoform X8 [Symphalangus syndactylus]	97.7	4.72e-88	266	99.2	127	126	9590	Symphalangus syndactylus	Eukaryota	Metazoa	Chordata
Gene.945::TRINITY_DN60_c0_g2_i5_49803::g.945::m.945 type:complete len:378 gc:universal TRINITY_DN60_c0_g2_i5_49803:78-1211(+)	NP_001393411.1	NP_001393411.1 actin, alpha cardiac muscle 1 isoform 1 [Homo sapiens]	99.7	1.40e-277	759	98.4	377	371	9606	Homo sapiens	Eukaryota	Metazoa	Chordata
Gene.947::TRINITY_DN1677_c0_g1_i1_49923::g.947::m.947 type:complete len:856 gc:universal TRINITY_DN1677_c0_g1_i1_49923:122-2689(+)	XP_047442667.1	XP_047442667.1 elongation factor 2-like [Mugil cephalus]	99.9	0.0	1539	88.9	858	763	48193	Mugil cephalus	Eukaryota	Metazoa	Chordata
Gene.954::TRINITY_DN1606_c2_g1_i7_49979::g.954::m.954 type:complete len:153 gc:universal TRINITY_DN1606_c2_g1_i7_49979:2817-2359(-)	XP_047439146.1	XP_047439146.1 caveolin-3 [Mugil cephalus]	99.3	1.31e-104	303	95.4	152	145	48193	Mugil cephalus	Eukaryota	Metazoa	Chordata
Gene.955::TRINITY_DN1662_c0_g1_i3_50038::g.955::m.955 type:5prime_partial len:286 gc:universal TRINITY_DN1662_c0_g1_i3_50038:1-858(+)	XP_047427735.1	XP_047427735.1 60S ribosomal protein L19 [Mugil cephalus]	67.8	2.29e-103	307	85.7	196	168	48193	Mugil cephalus	Eukaryota	Metazoa	Chordata
Gene.956::TRINITY_DN1628_c0_g2_i3_50079::g.956::m.956 type:5prime_partial len:130 gc:universal TRINITY_DN1628_c0_g2_i3_50079:431-42(-)	XP_047459008.1	XP_047459008.1 cytochrome c oxidase subunit 5B, mitochondrial [Mugil cephalus]	70.0	8.14e-42	142	78.3	92	72	48193	Mugil cephalus	Eukaryota	Metazoa	Chordata
Gene.957::TRINITY_DN18995_c0_g1_i1_50205::g.957::m.957 type:5prime_partial len:162 gc:universal TRINITY_DN18995_c0_g1_i1_50205:2-487(+)	XP_047426202.1	XP_047426202.1 V-type proton ATPase subunit G 1 [Mugil cephalus]	72.8	7.50e-58	184	97.5	118	115	48193	Mugil cephalus	Eukaryota	Metazoa	Chordata
Gene.958::TRINITY_DN28779_c0_g1_i2_50414::g.958::m.958 type:internal len:157 gc:universal TRINITY_DN28779_c0_g1_i2_50414:3-470(+)	XP_047433642.1	XP_047433642.1 cytosolic purine 5'-nucleotidase [Mugil cephalus]	100	7.69e-108	326	99.4	156	155	48193	Mugil cephalus	Eukaryota	Metazoa	Chordata
Gene.960::TRINITY_DN1435_c0_g1_i10_50816::g.960::m.960 type:5prime_partial len:199 gc:universal TRINITY_DN1435_c0_g1_i10_50816:3-599(+)	XP_047463984.1	XP_047463984.1 superoxide dismutase [Cu-Zn] [Mugil cephalus]	76.9	2.56e-87	261	83.8	154	129	48193	Mugil cephalus	Eukaryota	Metazoa	Chordata
Gene.961::TRINITY_DN1413_c0_g1_i1_50858::g.961::m.961 type:5prime_partial len:302 gc:universal TRINITY_DN1413_c0_g1_i1_50858:3-908(+)	XP_047446124.1	XP_047446124.1 endochitinase A isoform X1 [Mugil cephalus]	99.0	5.13e-73	236	54.9	306	168	48193	Mugil cephalus	Eukaryota	Metazoa	Chordata
Gene.963::TRINITY_DN1477_c0_g2_i1_50860::g.963::m.963 type:5prime_partial len:169 gc:universal TRINITY_DN1477_c0_g2_i1_50860:2-508(+)	XP_047434251.1	XP_047434251.1 astrocytic phosphoprotein PEA-15 [Mugil cephalus]	76.9	4.36e-82	246	99.2	130	129	48193	Mugil cephalus	Eukaryota	Metazoa	Chordata
Gene.964::TRINITY_DN1408_c0_g1_i1_50866::g.964::m.964 type:5prime_partial len:123 gc:universal TRINITY_DN1408_c0_g1_i1_50866:497-129(-)	XP_047430186.1	XP_047430186.1 FAU ubiquitin like and ribosomal protein S30 fusion a [Mugil cephalus]	93.5	2.26e-59	187	85.2	115	98	48193	Mugil cephalus	Eukaryota	Metazoa	Chordata
Gene.965::TRINITY_DN1463_c0_g1_i2_50947::g.965::m.965 type:complete len:290 gc:universal TRINITY_DN1463_c0_g1_i2_50947:473-1342(+)	XP_047464601.1	XP_047464601.1 ATP synthase mitochondrial F1 complex assembly factor 2 [Mugil cephalus]	98.3	8.51e-179	502	84.9	285	242	48193	Mugil cephalus	Eukaryota	Metazoa	Chordata
Gene.968::TRINITY_DN1448_c1_g1_i7_50951::g.968::m.968 type:complete len:138 gc:universal TRINITY_DN1448_c1_g1_i7_50951:2018-1605(-)	XP_047460154.1	XP_047460154.1 60S ribosomal protein L14 [Mugil cephalus]	99.3	1.07e-80	241	89.8	137	123	48193	Mugil cephalus	Eukaryota	Metazoa	Chordata
Gene.970::TRINITY_DN1494_c0_g1_i3_50991::g.970::m.970 type:complete len:226 gc:universal TRINITY_DN1494_c0_g1_i3_50991:961-284(-)	XP_047431871.1	XP_047431871.1 bcl-2-like protein 13 isoform X2 [Mugil cephalus]	99.6	1.28e-81	251	70.0	247	173	48193	Mugil cephalus	Eukaryota	Metazoa	Chordata
Gene.972::TRINITY_DN1439_c0_g2_i1_50997::g.972::m.972 type:5prime_partial len:247 gc:universal TRINITY_DN1439_c0_g2_i1_50997:3-743(+)	XP_047464398.1	XP_047464398.1 cytosolic Fe-S cluster assembly factor nubp2 [Mugil cephalus]	93.5	2.12e-143	410	79.9	268	214	48193	Mugil cephalus	Eukaryota	Metazoa	Chordata
Gene.973::TRINITY_DN1424_c0_g1_i1_51016::g.973::m.973 type:complete len:205 gc:universal TRINITY_DN1424_c0_g1_i1_51016:49-663(+)	XP_052389966.1	XP_052389966.1 60S ribosomal protein L15 [Carassius gibelio]	99.5	1.60e-144	408	96.1	204	196	101364	Carassius gibelio	Eukaryota	Metazoa	Chordata
Gene.976::TRINITY_DN1424_c0_g1_i3_51018::g.976::m.976 type:5prime_partial len:179 gc:universal TRINITY_DN1424_c0_g1_i3_51018:1-537(+)	XP_052389966.1	XP_052389966.1 60S ribosomal protein L15 [Carassius gibelio]	79.3	1.63e-96	286	96.5	142	137	101364	Carassius gibelio	Eukaryota	Metazoa	Chordata
Gene.978::TRINITY_DN24278_c0_g1_i1_51225::g.978::m.978 type:5prime_partial len:380 gc:universal TRINITY_DN24278_c0_g1_i1_51225:1729-590(-)	XP_047438203.1	XP_047438203.1 pyruvate dehydrogenase E1 component subunit beta, mitochondrial [Mugil cephalus]	94.7	5.96e-232	643	88.1	360	317	48193	Mugil cephalus	Eukaryota	Metazoa	Chordata
Gene.980::TRINITY_DN41214_c0_g1_i1_51291::g.980::m.980 type:5prime_partial len:285 gc:universal TRINITY_DN41214_c0_g1_i1_51291:1271-417(-)	XP_047463964.1	XP_047463964.1 protein NLRC3 [Mugil cephalus]	99.6	2.27e-112	349	62.8	285	179	48193	Mugil cephalus	Eukaryota	Metazoa	Chordata
Gene.982::TRINITY_DN6533_c0_g1_i1_51380::g.982::m.982 type:internal len:106 gc:universal TRINITY_DN6533_c0_g1_i1_51380:315-1(-)	XP_047428434.1	XP_047428434.1 protein FAM234B [Mugil cephalus]	100	2.25e-48	171	72.4	105	76	48193	Mugil cephalus	Eukaryota	Metazoa	Chordata
Gene.983::TRINITY_DN3487_c0_g1_i2_51843::g.983::m.983 type:complete len:556 gc:universal TRINITY_DN3487_c0_g1_i2_51843:1965-3632(+)	XP_047444085.1	XP_047444085.1 nicotinate phosphoribosyltransferase [Mugil cephalus]	99.8	0.0	968	86.6	558	483	48193	Mugil cephalus	Eukaryota	Metazoa	Chordata
Gene.984::TRINITY_DN3487_c0_g1_i2_51843::g.984::m.984 type:complete len:381 gc:universal TRINITY_DN3487_c0_g1_i2_51843:1566-424(-)	XP_047444085.1	XP_047444085.1 nicotinate phosphoribosyltransferase [Mugil cephalus]	99.7	2.70e-234	657	84.6	383	324	48193	Mugil cephalus	Eukaryota	Metazoa	Chordata
Gene.986::TRINITY_DN3489_c1_g1_i3_52060::g.986::m.986 type:complete len:289 gc:universal TRINITY_DN3489_c1_g1_i3_52060:483-1349(+)	XP_047460033.1	XP_047460033.1 malate dehydrogenase 1Ab, NAD (soluble) [Mugil cephalus]	99.3	1.59e-192	538	92.7	287	266	48193	Mugil cephalus	Eukaryota	Metazoa	Chordata
Gene.988::TRINITY_DN2452_c0_g2_i2_52096::g.988::m.988 type:complete len:217 gc:universal TRINITY_DN2452_c0_g2_i2_52096:962-312(-)	XP_047434553.1	XP_047434553.1 5-demethoxyubiquinone hydroxylase, mitochondrial [Mugil cephalus]	94.5	1.88e-125	361	84.9	205	174	48193	Mugil cephalus	Eukaryota	Metazoa	Chordata
Gene.989::TRINITY_DN29414_c0_g1_i1_52647::g.989::m.989 type:complete len:204 gc:universal TRINITY_DN29414_c0_g1_i1_52647:703-92(-)	XP_047436064.1	XP_047436064.1 28S ribosomal protein S11, mitochondrial [Mugil cephalus]	99.0	1.29e-93	279	74.3	202	150	48193	Mugil cephalus	Eukaryota	Metazoa	Chordata
Gene.991::TRINITY_DN15468_c0_g1_i1_53131::g.991::m.991 type:internal len:104 gc:universal TRINITY_DN15468_c0_g1_i1_53131:311-3(-)	XP_047457603.1	XP_047457603.1 titin isoform X3 [Mugil cephalus]	100	8.20e-53	186	85.4	103	88	48193	Mugil cephalus	Eukaryota	Metazoa	Chordata
Gene.993::TRINITY_DN1049_c0_g1_i3_53152::g.993::m.993 type:5prime_partial len:229 gc:universal TRINITY_DN1049_c0_g1_i3_53152:2-688(+)	XP_047443259.1	XP_047443259.1 kininogen-1 [Mugil cephalus]	86.5	8.81e-101	305	77.9	199	155	48193	Mugil cephalus	Eukaryota	Metazoa	Chordata
Gene.994::TRINITY_DN1041_c0_g1_i10_53178::g.994::m.994 type:complete len:246 gc:universal TRINITY_DN1041_c0_g1_i10_53178:280-1017(+)	XP_047433316.1	XP_047433316.1 lipoyl synthase, mitochondrial [Mugil cephalus]	98.4	4.16e-161	460	93.4	242	226	48193	Mugil cephalus	Eukaryota	Metazoa	Chordata
Gene.997::TRINITY_DN1094_c0_g1_i2_53245::g.997::m.997 type:complete len:182 gc:universal TRINITY_DN1094_c0_g1_i2_53245:1119-574(-)	XP_047439165.1	XP_047439165.1 myosin regulatory light chain 2a [Mugil cephalus]	99.5	7.66e-104	303	86.8	182	158	48193	Mugil cephalus	Eukaryota	Metazoa	Chordata
Gene.998::TRINITY_DN1002_c0_g1_i3_53257::g.998::m.998 type:internal len:226 gc:universal TRINITY_DN1002_c0_g1_i3_53257:2-676(+)	XP_047446023.1	XP_047446023.1 medium-chain specific acyl-CoA dehydrogenase, mitochondrial [Mugil cephalus]	84.0	2.38e-103	313	82.5	189	156	48193	Mugil cephalus	Eukaryota	Metazoa	Chordata
Gene.1000::TRINITY_DN1021_c0_g1_i1_53299::g.1000::m.1000 type:5prime_partial len:132 gc:universal TRINITY_DN1021_c0_g1_i1_53299:1-396(+)	XP_044788417.1	XP_044788417.1 60S ribosomal protein L34 [Bubalus bubalis]	90.2	5.29e-73	221	95.0	119	113	89462	Bubalus bubalis	Eukaryota	Metazoa	Chordata
Gene.1001::TRINITY_DN1079_c0_g1_i11_53315::g.1001::m.1001 type:complete len:268 gc:universal TRINITY_DN1079_c0_g1_i11_53315:2205-1402(-)	XP_047432653.1	XP_047432653.1 insulin-like growth factor-binding protein 5a [Mugil cephalus]	99.6	4.37e-152	432	76.5	268	205	48193	Mugil cephalus	Eukaryota	Metazoa	Chordata
Gene.1004::TRINITY_DN1079_c0_g1_i8_53317::g.1004::m.1004 type:complete len:273 gc:universal TRINITY_DN1079_c0_g1_i8_53317:1821-1003(-)	XP_047439395.1	XP_047439395.1 F-actin-capping protein subunit beta isoform X2 [Mugil cephalus]	99.6	4.20e-192	534	98.9	272	269	48193	Mugil cephalus	Eukaryota	Metazoa	Chordata
Gene.1005::TRINITY_DN1079_c0_g1_i8_53317::g.1005::m.1005 type:complete len:196 gc:universal TRINITY_DN1079_c0_g1_i8_53317:3734-3147(-)	XP_047454280.1	XP_047454280.1 protein cordon-bleu isoform X6 [Mugil cephalus]	81.1	2.72e-08	62.4	36.5	167	61	48193	Mugil cephalus	Eukaryota	Metazoa	Chordata
Gene.1009::TRINITY_DN1076_c0_g1_i17_53334::g.1009::m.1009 type:complete len:226 gc:universal TRINITY_DN1076_c0_g1_i17_53334:101-778(+)	XP_047425701.1	XP_047425701.1 tumor necrosis factor receptor superfamily member 14 isoform X1 [Mugil cephalus]	68.6	1.08e-70	223	60.0	155	93	48193	Mugil cephalus	Eukaryota	Metazoa	Chordata
Gene.1010::TRINITY_DN1076_c0_g1_i17_53334::g.1010::m.1010 type:5prime_partial len:198 gc:universal TRINITY_DN1076_c0_g1_i17_53334:1324-731(-)	XP_047467164.1	XP_047467164.1 uncharacterized protein LOC125023726 [Mugil cephalus]	39.9	1.30e-30	119	74.7	79	59	48193	Mugil cephalus	Eukaryota	Metazoa	Chordata
Gene.1012::TRINITY_DN1076_c0_g1_i35_53338::g.1012::m.1012 type:complete len:164 gc:universal TRINITY_DN1076_c0_g1_i35_53338:1190-699(-)	XP_047467164.1	XP_047467164.1 uncharacterized protein LOC125023726 [Mugil cephalus]	73.8	8.27e-55	179	72.7	121	88	48193	Mugil cephalus	Eukaryota	Metazoa	Chordata
Gene.1013::TRINITY_DN1056_c0_g2_i3_53369::g.1013::m.1013 type:5prime_partial len:377 gc:universal TRINITY_DN1056_c0_g2_i3_53369:2405-1275(-)	XP_047462920.1	XP_047462920.1 EH domain-binding protein 1-like isoform X12 [Mugil cephalus]	98.7	1.05e-198	590	85.2	378	322	48193	Mugil cephalus	Eukaryota	Metazoa	Chordata
Gene.1015::TRINITY_DN2902_c0_g1_i3_53674::g.1015::m.1015 type:5prime_partial len:539 gc:universal TRINITY_DN2902_c0_g1_i3_53674:1-1617(+)	XP_047440671.1	XP_047440671.1 probable ATP-dependent RNA helicase DDX23 [Mugil cephalus]	99.8	0.0	1041	97.0	538	522	48193	Mugil cephalus	Eukaryota	Metazoa	Chordata
Gene.1018::TRINITY_DN5979_c0_g1_i1_54017::g.1018::m.1018 type:internal len:121 gc:universal TRINITY_DN5979_c0_g1_i1_54017:360-1(-)	XP_047431029.1	XP_047431029.1 smoothened homolog [Mugil cephalus]	100	3.30e-59	203	89.2	120	107	48193	Mugil cephalus	Eukaryota	Metazoa	Chordata
Gene.1019::TRINITY_DN11572_c0_g2_i10_54196::g.1019::m.1019 type:5prime_partial len:1161 gc:universal TRINITY_DN11572_c0_g2_i10_54196:1-3483(+)	XP_047457604.1	XP_047457604.1 titin-like [Mugil cephalus]	99.9	0.0	1420	65.2	1260	822	48193	Mugil cephalus	Eukaryota	Metazoa	Chordata
Gene.1025::TRINITY_DN11572_c0_g2_i14_54198::g.1025::m.1025 type:5prime_partial len:572 gc:universal TRINITY_DN11572_c0_g2_i14_54198:2736-1021(-)	XP_047457603.1	XP_047457603.1 titin isoform X3 [Mugil cephalus]	56.8	5.91e-117	391	78.7	329	259	48193	Mugil cephalus	Eukaryota	Metazoa	Chordata
Gene.1029::TRINITY_DN2873_c0_g1_i2_54384::g.1029::m.1029 type:5prime_partial len:749 gc:universal TRINITY_DN2873_c0_g1_i2_54384:2-2248(+)	XP_052455130.1	XP_052455130.1 glycerol-3-phosphate dehydrogenase, mitochondrial isoform X1 [Carassius gibelio]	97.3	0.0	1217	83.0	729	605	101364	Carassius gibelio	Eukaryota	Metazoa	Chordata
Gene.1033::TRINITY_DN19131_c0_g1_i1_54506::g.1033::m.1033 type:5prime_partial len:384 gc:universal TRINITY_DN19131_c0_g1_i1_54506:2-1153(+)	XP_047453134.1	XP_047453134.1 NADH dehydrogenase [ubiquinone] 1 alpha subcomplex subunit 9, mitochondrial [Mugil cephalus]	99.7	3.06e-247	683	88.3	383	338	48193	Mugil cephalus	Eukaryota	Metazoa	Chordata
Gene.1035::TRINITY_DN19139_c0_g1_i2_54553::g.1035::m.1035 type:complete len:253 gc:universal TRINITY_DN19139_c0_g1_i2_54553:943-185(-)	XP_047427181.1	XP_047427181.1 ATP synthase F(0) complex subunit B1, mitochondrial [Mugil cephalus]	96.0	2.51e-142	407	87.2	243	212	48193	Mugil cephalus	Eukaryota	Metazoa	Chordata
Gene.1036::TRINITY_DN1992_c0_g1_i1_54919::g.1036::m.1036 type:5prime_partial len:158 gc:universal TRINITY_DN1992_c0_g1_i1_54919:875-402(-)	XP_052439718.1	XP_052439718.1 fatty acid-binding protein, heart [Carassius gibelio]	84.8	2.55e-65	203	75.4	134	101	101364	Carassius gibelio	Eukaryota	Metazoa	Chordata
Gene.1037::TRINITY_DN1967_c0_g1_i2_54977::g.1037::m.1037 type:complete len:237 gc:universal TRINITY_DN1967_c0_g1_i2_54977:1428-718(-)	XP_047450017.1	XP_047450017.1 SH3 domain-binding glutamic acid-rich protein-like [Mugil cephalus]	60.8	7.11e-71	228	80.6	144	116	48193	Mugil cephalus	Eukaryota	Metazoa	Chordata
Gene.1039::TRINITY_DN1934_c0_g2_i2_55022::g.1039::m.1039 type:complete len:307 gc:universal TRINITY_DN1934_c0_g2_i2_55022:1948-1028(-)	XP_047460079.1	XP_047460079.1 myozenin-1a [Mugil cephalus]	99.7	5.24e-154	441	79.6	314	250	48193	Mugil cephalus	Eukaryota	Metazoa	Chordata
Gene.1042::TRINITY_DN1900_c0_g2_i5_55045::g.1042::m.1042 type:5prime_partial len:489 gc:universal TRINITY_DN1900_c0_g2_i5_55045:3753-2287(-)	XP_047426835.1	XP_047426835.1 sarcalumenin isoform X1 [Mugil cephalus]	99.4	0.0	919	93.8	486	456	48193	Mugil cephalus	Eukaryota	Metazoa	Chordata
Gene.1044::TRINITY_DN1964_c0_g1_i1_55083::g.1044::m.1044 type:complete len:213 gc:universal TRINITY_DN1964_c0_g1_i1_55083:747-109(-)	XP_047453563.1	XP_047453563.1 vitelline membrane outer layer protein 1 homolog [Mugil cephalus]	98.6	7.47e-114	331	72.9	210	153	48193	Mugil cephalus	Eukaryota	Metazoa	Chordata
Gene.1048::TRINITY_DN1966_c0_g2_i1_55091::g.1048::m.1048 type:complete len:153 gc:universal TRINITY_DN1966_c0_g2_i1_55091:66-524(+)	XP_047438215.1	XP_047438215.1 ubiquitin-conjugating enzyme E2 R2 [Mugil cephalus]	97.4	7.84e-72	224	96.0	149	143	48193	Mugil cephalus	Eukaryota	Metazoa	Chordata
Gene.1052::TRINITY_DN476_c0_g1_i1_55141::g.1052::m.1052 type:complete len:103 gc:universal TRINITY_DN476_c0_g1_i1_55141:441-133(-)	XP_052402406.1	XP_052402406.1 cytochrome c oxidase subunit 6A, mitochondrial [Carassius gibelio]	99.0	1.64e-54	172	77.5	102	79	101364	Carassius gibelio	Eukaryota	Metazoa	Chordata
Gene.1056::TRINITY_DN476_c0_g1_i7_55145::g.1056::m.1056 type:complete len:103 gc:universal TRINITY_DN476_c0_g1_i7_55145:441-133(-)	XP_052402406.1	XP_052402406.1 cytochrome c oxidase subunit 6A, mitochondrial [Carassius gibelio]	99.0	2.72e-53	169	76.5	102	78	101364	Carassius gibelio	Eukaryota	Metazoa	Chordata
Gene.1057::TRINITY_DN424_c0_g1_i1_55149::g.1057::m.1057 type:complete len:101 gc:universal TRINITY_DN424_c0_g1_i1_55149:113-415(+)	XP_052433461.1	XP_052433461.1 ictacalcin [Carassius gibelio]	84.2	1.18e-06	51.2	40.9	88	36	101364	Carassius gibelio	Eukaryota	Metazoa	Chordata
Gene.1064::TRINITY_DN458_c0_g2_i8_55167::g.1064::m.1064 type:complete len:127 gc:universal TRINITY_DN458_c0_g2_i8_55167:1666-2046(+)	XP_052419132.1	XP_052419132.1 WAS/WASL-interacting protein family member 2-like [Carassius gibelio]	67.7	1.70e-37	137	83.7	86	72	101364	Carassius gibelio	Eukaryota	Metazoa	Chordata
Gene.1066::TRINITY_DN463_c0_g1_i3_55208::g.1066::m.1066 type:5prime_partial len:120 gc:universal TRINITY_DN463_c0_g1_i3_55208:2-361(+)	XP_047455824.1	XP_047455824.1 beta-2-glycoprotein 1-like [Mugil cephalus]	90.0	2.97e-61	199	83.3	108	90	48193	Mugil cephalus	Eukaryota	Metazoa	Chordata
Gene.1067::TRINITY_DN457_c1_g1_i1_55215::g.1067::m.1067 type:complete len:128 gc:universal TRINITY_DN457_c1_g1_i1_55215:1193-810(-)	XP_052438547.1	XP_052438547.1 nuclear transport factor 2 isoform X1 [Carassius gibelio]	99.2	1.92e-76	230	83.5	127	106	101364	Carassius gibelio	Eukaryota	Metazoa	Chordata
Gene.1068::TRINITY_DN421_c0_g2_i2_55298::g.1068::m.1068 type:5prime_partial len:205 gc:universal TRINITY_DN421_c0_g2_i2_55298:756-142(-)	XP_047429841.1	XP_047429841.1 bifunctional protein GlmU-like [Mugil cephalus]	72.7	5.90e-70	219	76.5	149	114	48193	Mugil cephalus	Eukaryota	Metazoa	Chordata
Gene.1071::TRINITY_DN407_c0_g1_i2_55318::g.1071::m.1071 type:5prime_partial len:181 gc:universal TRINITY_DN407_c0_g1_i2_55318:3-545(+)	XP_052395342.1	XP_052395342.1 receptor-transporting protein 3 [Carassius gibelio]	82.9	6.26e-42	146	43.8	153	67	101364	Carassius gibelio	Eukaryota	Metazoa	Chordata
Gene.1074::TRINITY_DN465_c0_g1_i7_55347::g.1074::m.1074 type:complete len:612 gc:universal TRINITY_DN465_c0_g1_i7_55347:58-1893(+)	XP_047423997.1	XP_047423997.1 ATP-binding cassette, sub-family F, member 2b [Mugil cephalus]	99.8	0.0	1107	93.0	612	569	48193	Mugil cephalus	Eukaryota	Metazoa	Chordata
Gene.1075::TRINITY_DN465_c0_g1_i7_55347::g.1075::m.1075 type:5prime_partial len:132 gc:universal TRINITY_DN465_c0_g1_i7_55347:4198-3803(-)	XP_047423995.1	XP_047423995.1 uncharacterized protein si:ch73-173p19.1 isoform X2 [Mugil cephalus]	81.1	1.14e-54	192	91.6	107	98	48193	Mugil cephalus	Eukaryota	Metazoa	Chordata
Gene.1077::TRINITY_DN497_c0_g2_i1_55353::g.1077::m.1077 type:5prime_partial len:421 gc:universal TRINITY_DN497_c0_g2_i1_55353:2-1264(+)	XP_047433423.1	XP_047433423.1 perilipin-2 [Mugil cephalus]	84.3	4.92e-195	555	75.2	399	300	48193	Mugil cephalus	Eukaryota	Metazoa	Chordata
Gene.1079::TRINITY_DN1101_c0_g2_i10_55878::g.1079::m.1079 type:5prime_partial len:1194 gc:universal TRINITY_DN1101_c0_g2_i10_55878:2-3583(+)	XP_047466480.1	XP_047466480.1 zinc finger protein 106 [Mugil cephalus]	99.0	0.0	1212	69.1	1195	826	48193	Mugil cephalus	Eukaryota	Metazoa	Chordata
Gene.1084::TRINITY_DN1164_c1_g2_i2_55959::g.1084::m.1084 type:complete len:350 gc:universal TRINITY_DN1164_c1_g2_i2_55959:1622-573(-)	XP_047425432.1	XP_047425432.1 LOW QUALITY PROTEIN: histone-lysine N-methyltransferase SMYD1a [Mugil cephalus]	94.3	9.63e-188	535	78.5	330	259	48193	Mugil cephalus	Eukaryota	Metazoa	Chordata
Gene.1088::TRINITY_DN1108_c0_g1_i1_56044::g.1088::m.1088 type:complete len:221 gc:universal TRINITY_DN1108_c0_g1_i1_56044:218-880(+)	XP_047428068.1	XP_047428068.1 N-alpha-acetyltransferase 10 isoform X1 [Mugil cephalus]	99.5	1.01e-139	397	95.9	220	211	48193	Mugil cephalus	Eukaryota	Metazoa	Chordata
Gene.1090::TRINITY_DN1118_c0_g1_i1_56107::g.1090::m.1090 type:complete len:171 gc:universal TRINITY_DN1118_c0_g1_i1_56107:532-20(-)	XP_009425202.1	XP_009425202.1 WD repeat and FYVE domain-containing protein 2 isoform X5 [Pan troglodytes]	86.5	6.61e-97	290	85.8	148	127	9598	Pan troglodytes	Eukaryota	Metazoa	Chordata
Gene.1091::TRINITY_DN1105_c1_g1_i2_56124::g.1091::m.1091 type:internal len:205 gc:universal TRINITY_DN1105_c1_g1_i2_56124:1-612(+)	XP_047424716.1	XP_047424716.1 60S ribosomal protein L7 [Mugil cephalus]	96.6	4.29e-89	270	75.0	200	150	48193	Mugil cephalus	Eukaryota	Metazoa	Chordata
Gene.1092::TRINITY_DN4459_c0_g1_i1_56601::g.1092::m.1092 type:complete len:217 gc:universal TRINITY_DN4459_c0_g1_i1_56601:743-93(-)	XP_047464681.1	XP_047464681.1 peptidyl-prolyl cis-trans isomerase A-like [Mugil cephalus]	78.8	1.65e-101	300	81.9	171	140	48193	Mugil cephalus	Eukaryota	Metazoa	Chordata
Gene.1093::TRINITY_DN4459_c0_g1_i1_56601::g.1093::m.1093 type:5prime_partial len:142 gc:universal TRINITY_DN4459_c0_g1_i1_56601:1-426(+)	XP_047433119.1	XP_047433119.1 uncharacterized protein LOC125001240 [Mugil cephalus]	52.8	1.58e-22	101	66.7	75	50	48193	Mugil cephalus	Eukaryota	Metazoa	Chordata
Gene.1095::TRINITY_DN36778_c0_g1_i1_56829::g.1095::m.1095 type:5prime_partial len:148 gc:universal TRINITY_DN36778_c0_g1_i1_56829:1-444(+)	XP_047437010.1	XP_047437010.1 huntingtin-interacting protein K [Mugil cephalus]	81.8	4.43e-70	214	97.5	121	118	48193	Mugil cephalus	Eukaryota	Metazoa	Chordata
Gene.1096::TRINITY_DN2194_c0_g1_i1_57126::g.1096::m.1096 type:5prime_partial len:149 gc:universal TRINITY_DN2194_c0_g1_i1_57126:1839-1393(-)	XP_047441690.1	XP_047441690.1 TSC22 domain family protein 3 [Mugil cephalus]	99.3	1.86e-84	254	89.5	152	136	48193	Mugil cephalus	Eukaryota	Metazoa	Chordata
Gene.1097::TRINITY_DN2118_c0_g1_i1_57132::g.1097::m.1097 type:complete len:358 gc:universal TRINITY_DN2118_c0_g1_i1_57132:1345-272(-)	XP_047431230.1	XP_047431230.1 solute carrier family 25 member 3a isoform X1 [Mugil cephalus]	99.7	1.78e-238	659	91.0	357	325	48193	Mugil cephalus	Eukaryota	Metazoa	Chordata
Gene.1098::TRINITY_DN2193_c0_g1_i3_57158::g.1098::m.1098 type:5prime_partial len:352 gc:universal TRINITY_DN2193_c0_g1_i3_57158:2592-1537(-)	XP_047440589.1	XP_047440589.1 TNFAIP3-interacting protein 1 isoform X1 [Mugil cephalus]	99.7	7.99e-173	504	93.7	351	329	48193	Mugil cephalus	Eukaryota	Metazoa	Chordata
Gene.1099::TRINITY_DN2128_c0_g2_i1_57163::g.1099::m.1099 type:5prime_partial len:175 gc:universal TRINITY_DN2128_c0_g2_i1_57163:1022-498(-)	XP_047427279.1	XP_047427279.1 NADH:ubiquinone oxidoreductase subunit AB1b [Mugil cephalus]	89.1	6.64e-84	252	85.9	156	134	48193	Mugil cephalus	Eukaryota	Metazoa	Chordata
Gene.1100::TRINITY_DN2119_c0_g1_i6_57179::g.1100::m.1100 type:5prime_partial len:176 gc:universal TRINITY_DN2119_c0_g1_i6_57179:3-530(+)	XP_047438963.1	XP_047438963.1 MAP kinase-activated protein kinase 2 [Mugil cephalus]	99.4	3.44e-113	335	87.8	188	165	48193	Mugil cephalus	Eukaryota	Metazoa	Chordata
Gene.1102::TRINITY_DN2182_c0_g2_i2_57248::g.1102::m.1102 type:complete len:121 gc:universal TRINITY_DN2182_c0_g2_i2_57248:1416-1054(-)	XP_047461965.1	XP_047461965.1 UPF0711 protein C18orf21 homolog [Mugil cephalus]	95.9	6.94e-21	92.0	45.3	148	67	48193	Mugil cephalus	Eukaryota	Metazoa	Chordata
Gene.1103::TRINITY_DN2180_c0_g1_i2_57269::g.1103::m.1103 type:5prime_partial len:270 gc:universal TRINITY_DN2180_c0_g1_i2_57269:2-811(+)	XP_052396934.1	XP_052396934.1 acetyl-coenzyme A synthetase, cytoplasmic isoform X2 [Carassius gibelio]	99.6	5.44e-184	529	92.9	269	250	101364	Carassius gibelio	Eukaryota	Metazoa	Chordata
Gene.1104::TRINITY_DN2117_c0_g1_i4_57273::g.1104::m.1104 type:complete len:319 gc:universal TRINITY_DN2117_c0_g1_i4_57273:258-1214(+)	XP_047461840.1	XP_047461840.1 GMP reductase 1 [Mugil cephalus]	99.4	4.50e-212	590	88.1	345	304	48193	Mugil cephalus	Eukaryota	Metazoa	Chordata
Gene.1106::TRINITY_DN2190_c0_g1_i1_57313::g.1106::m.1106 type:5prime_partial len:105 gc:universal TRINITY_DN2190_c0_g1_i1_57313:2638-2324(-)	XP_047445547.1	XP_047445547.1 protein phosphatase 1 regulatory subunit 7 [Mugil cephalus]	48.6	1.49e-24	103	100	51	51	48193	Mugil cephalus	Eukaryota	Metazoa	Chordata
Gene.1107::TRINITY_DN2195_c0_g1_i5_57320::g.1107::m.1107 type:5prime_partial len:479 gc:universal TRINITY_DN2195_c0_g1_i5_57320:3-1439(+)	XP_047425958.1	XP_047425958.1 alpha-protein kinase 2 isoform X1 [Mugil cephalus]	99.8	7.79e-259	755	80.6	480	387	48193	Mugil cephalus	Eukaryota	Metazoa	Chordata
Gene.1109::TRINITY_DN2195_c0_g2_i1_57322::g.1109::m.1109 type:internal len:128 gc:universal TRINITY_DN2195_c0_g2_i1_57322:3-383(+)	XP_047453428.1	XP_047453428.1 mortality factor 4-like protein 1 isoform X2 [Mugil cephalus]	83.5	2.00e-68	216	98.1	106	104	48193	Mugil cephalus	Eukaryota	Metazoa	Chordata
Gene.1112::TRINITY_DN4370_c0_g1_i1_57345::g.1112::m.1112 type:internal len:153 gc:universal TRINITY_DN4370_c0_g1_i1_57345:458-3(-)	XP_047456056.1	XP_047456056.1 ranBP2-like and GRIP domain-containing protein 3 isoform X3 [Mugil cephalus]	52.6	1.33e-36	142	87.5	80	70	48193	Mugil cephalus	Eukaryota	Metazoa	Chordata
Gene.1113::TRINITY_DN4312_c0_g2_i2_57376::g.1113::m.1113 type:complete len:606 gc:universal TRINITY_DN4312_c0_g2_i2_57376:843-2660(+)	XP_047432426.1	XP_047432426.1 kelch-like protein 41b [Mugil cephalus]	99.8	0.0	1076	86.8	606	526	48193	Mugil cephalus	Eukaryota	Metazoa	Chordata
Gene.1115::TRINITY_DN4312_c0_g2_i2_57376::g.1115::m.1115 type:5prime_partial len:209 gc:universal TRINITY_DN4312_c0_g2_i2_57376:3-629(+)	XP_047445138.1	XP_047445138.1 vesicle transport protein SFT2C [Mugil cephalus]	99.5	1.52e-101	300	79.8	213	170	48193	Mugil cephalus	Eukaryota	Metazoa	Chordata
Gene.1120::TRINITY_DN120_c0_g2_i1_57478::g.1120::m.1120 type:5prime_partial len:349 gc:universal TRINITY_DN120_c0_g2_i1_57478:1705-659(-)	XP_047454544.1	XP_047454544.1 cytosolic 5'-nucleotidase 3 isoform X1 [Mugil cephalus]	94.8	4.42e-228	631	94.3	331	312	48193	Mugil cephalus	Eukaryota	Metazoa	Chordata
Gene.1122::TRINITY_DN111_c0_g1_i16_57502::g.1122::m.1122 type:complete len:432 gc:universal TRINITY_DN111_c0_g1_i16_57502:2113-3408(+)	XP_047462802.1	XP_047462802.1 dihydrolipoyllysine-residue acetyltransferase component of pyruvate dehydrogenase complex, mitochondrial [Mugil cephalus]	99.8	6.04e-240	677	86.7	435	377	48193	Mugil cephalus	Eukaryota	Metazoa	Chordata
Gene.1123::TRINITY_DN111_c0_g1_i16_57502::g.1123::m.1123 type:complete len:375 gc:universal TRINITY_DN111_c0_g1_i16_57502:1981-857(-)	XP_047462802.1	XP_047462802.1 dihydrolipoyllysine-residue acetyltransferase component of pyruvate dehydrogenase complex, mitochondrial [Mugil cephalus]	99.7	2.01e-198	569	84.9	378	321	48193	Mugil cephalus	Eukaryota	Metazoa	Chordata
Gene.1131::TRINITY_DN193_c0_g2_i1_57560::g.1131::m.1131 type:complete len:299 gc:universal TRINITY_DN193_c0_g2_i1_57560:194-1090(+)	XP_047427753.1	XP_047427753.1 eukaryotic translation initiation factor 3 subunit G isoform X1 [Mugil cephalus]	99.7	5.99e-205	569	95.0	298	283	48193	Mugil cephalus	Eukaryota	Metazoa	Chordata
Gene.1133::TRINITY_DN129_c0_g2_i11_57563::g.1133::m.1133 type:internal len:294 gc:universal TRINITY_DN129_c0_g2_i11_57563:2-880(+)	XP_055097931.1	XP_055097931.1 beta-galactoside alpha-2,6-sialyltransferase 2 isoform X1 [Symphalangus syndactylus]	99.7	5.00e-133	395	62.7	295	185	9590	Symphalangus syndactylus	Eukaryota	Metazoa	Chordata
Gene.1137::TRINITY_DN108_c0_g1_i15_57588::g.1137::m.1137 type:complete len:129 gc:universal TRINITY_DN108_c0_g1_i15_57588:713-327(-)	XP_047460271.1	XP_047460271.1 elongation factor 1-alpha [Mugil cephalus]	97.7	6.01e-64	209	84.9	126	107	48193	Mugil cephalus	Eukaryota	Metazoa	Chordata
Gene.1139::TRINITY_DN108_c0_g1_i22_57590::g.1139::m.1139 type:complete len:129 gc:universal TRINITY_DN108_c0_g1_i22_57590:647-261(-)	XP_047460270.1	XP_047460270.1 elongation factor 1-alpha [Mugil cephalus]	98.4	2.84e-68	220	87.4	127	111	48193	Mugil cephalus	Eukaryota	Metazoa	Chordata
Gene.1140::TRINITY_DN134_c0_g2_i5_57606::g.1140::m.1140 type:complete len:378 gc:universal TRINITY_DN134_c0_g2_i5_57606:1486-353(-)	NP_001393411.1	NP_001393411.1 actin, alpha cardiac muscle 1 isoform 1 [Homo sapiens]	99.7	3.54e-271	743	96.0	377	362	9606	Homo sapiens	Eukaryota	Metazoa	Chordata
Gene.1145::TRINITY_DN192_c0_g1_i5_57612::g.1145::m.1145 type:5prime_partial len:163 gc:universal TRINITY_DN192_c0_g1_i5_57612:1064-576(-)	XP_047467053.1	XP_047467053.1 60S ribosomal protein L13a [Mugil cephalus]	82.8	1.81e-89	267	98.5	135	133	48193	Mugil cephalus	Eukaryota	Metazoa	Chordata
Gene.1148::TRINITY_DN131_c0_g2_i1_57632::g.1148::m.1148 type:complete len:106 gc:universal TRINITY_DN131_c0_g2_i1_57632:69-386(+)	XP_047443798.1	XP_047443798.1 60S ribosomal protein L36 [Mugil cephalus]	99.1	1.74e-64	198	98.1	105	103	48193	Mugil cephalus	Eukaryota	Metazoa	Chordata
Gene.1149::TRINITY_DN183_c0_g1_i11_57661::g.1149::m.1149 type:complete len:291 gc:universal TRINITY_DN183_c0_g1_i11_57661:198-1070(+)	XP_047460270.1	XP_047460270.1 elongation factor 1-alpha [Mugil cephalus]	99.0	7.99e-201	565	96.5	288	278	48193	Mugil cephalus	Eukaryota	Metazoa	Chordata
Gene.1153::TRINITY_DN123_c0_g2_i3_57693::g.1153::m.1153 type:complete len:448 gc:universal TRINITY_DN123_c0_g2_i3_57693:242-1585(+)	XP_047428210.1	XP_047428210.1 activating transcription factor 4b [Mugil cephalus]	99.8	4.51e-92	291	53.3	448	239	48193	Mugil cephalus	Eukaryota	Metazoa	Chordata
Gene.1156::TRINITY_DN190_c0_g2_i5_57755::g.1156::m.1156 type:5prime_partial len:280 gc:universal TRINITY_DN190_c0_g2_i5_57755:1676-837(-)	XP_047454249.1	XP_047454249.1 anoctamin-10 isoform X1 [Mugil cephalus]	97.5	9.08e-162	473	91.2	273	249	48193	Mugil cephalus	Eukaryota	Metazoa	Chordata
Gene.1157::TRINITY_DN117_c0_g2_i2_57764::g.1157::m.1157 type:complete len:151 gc:universal TRINITY_DN117_c0_g2_i2_57764:999-547(-)	XP_047432537.1	XP_047432537.1 myosin, light polypeptide 3, skeletal muscle [Mugil cephalus]	99.3	8.51e-91	268	88.0	150	132	48193	Mugil cephalus	Eukaryota	Metazoa	Chordata
Gene.1160::TRINITY_DN187_c0_g1_i1_57766::g.1160::m.1160 type:complete len:271 gc:universal TRINITY_DN187_c0_g1_i1_57766:1117-305(-)	XP_047427503.1	XP_047427503.1 FILIA-N KH-like domain-containing protein isoform X2 [Mugil cephalus]	2025-05-18	5.61e-11	71.6	74.0	50	37	48193	Mugil cephalus	Eukaryota	Metazoa	Chordata
Gene.1163::TRINITY_DN2292_c0_g1_i1_57927::g.1163::m.1163 type:complete len:326 gc:universal TRINITY_DN2292_c0_g1_i1_57927:1366-389(-)	XP_047460796.1	XP_047460796.1 eukaryotic translation initiation factor 3 subunit I [Mugil cephalus]	99.7	1.17e-236	651	94.8	325	308	48193	Mugil cephalus	Eukaryota	Metazoa	Chordata
Gene.1167::TRINITY_DN2286_c0_g1_i7_58030::g.1167::m.1167 type:5prime_partial len:432 gc:universal TRINITY_DN2286_c0_g1_i7_58030:2492-1197(-)	XP_047458010.1	XP_047458010.1 secernin-3 [Mugil cephalus]	96.8	4.91e-264	729	85.4	418	357	48193	Mugil cephalus	Eukaryota	Metazoa	Chordata
Gene.1170::TRINITY_DN2228_c0_g1_i1_58055::g.1170::m.1170 type:complete len:326 gc:universal TRINITY_DN2228_c0_g1_i1_58055:279-1256(+)	XP_047465971.1	XP_047465971.1 leucine carboxyl methyltransferase 1 [Mugil cephalus]	99.7	1.57e-225	623	92.6	325	301	48193	Mugil cephalus	Eukaryota	Metazoa	Chordata
Gene.1172::TRINITY_DN2235_c0_g1_i1_58107::g.1172::m.1172 type:5prime_partial len:502 gc:universal TRINITY_DN2235_c0_g1_i1_58107:1974-469(-)	XP_052456678.1	XP_052456678.1 cytochrome b-c1 complex subunit 1, mitochondrial [Carassius gibelio]	95.2	3.70e-305	838	86.4	478	413	101364	Carassius gibelio	Eukaryota	Metazoa	Chordata
Gene.1176::TRINITY_DN3963_c0_g2_i1_59060::g.1176::m.1176 type:complete len:169 gc:universal TRINITY_DN3963_c0_g2_i1_59060:1344-838(-)	XP_047439783.1	XP_047439783.1 mitochondrial import inner membrane translocase subunit Tim17-A [Mugil cephalus]	99.4	5.38e-114	328	95.8	168	161	48193	Mugil cephalus	Eukaryota	Metazoa	Chordata
Gene.1181::TRINITY_DN3393_c0_g1_i2_59212::g.1181::m.1181 type:internal len:151 gc:universal TRINITY_DN3393_c0_g1_i2_59212:3-452(+)	XP_052454819.1	XP_052454819.1 60S ribosomal protein L24 isoform X2 [Carassius gibelio]	77.3	3.86e-70	216	95.7	116	111	101364	Carassius gibelio	Eukaryota	Metazoa	Chordata
Gene.1183::TRINITY_DN1501_c0_g1_i2_60717::g.1183::m.1183 type:complete len:457 gc:universal TRINITY_DN1501_c0_g1_i2_60717:189-1559(+)	XP_047466616.1	XP_047466616.1 adenylosuccinate synthetase isozyme 1 [Mugil cephalus]	99.8	0.0	893	93.9	456	428	48193	Mugil cephalus	Eukaryota	Metazoa	Chordata
Gene.1185::TRINITY_DN1530_c0_g1_i2_60832::g.1185::m.1185 type:complete len:277 gc:universal TRINITY_DN1530_c0_g1_i2_60832:1193-363(-)	XP_052402955.1	XP_052402955.1 uncharacterized protein LOC127949542 [Carassius gibelio]	56.0	3.31e-20	95.1	36.7	169	62	101364	Carassius gibelio	Eukaryota	Metazoa	Chordata
Gene.1187::TRINITY_DN25190_c0_g1_i1_61047::g.1187::m.1187 type:5prime_partial len:215 gc:universal TRINITY_DN25190_c0_g1_i1_61047:734-90(-)	XP_047464568.1	XP_047464568.1 60S ribosomal protein L19-like [Mugil cephalus]	91.6	4.27e-109	319	93.4	197	184	48193	Mugil cephalus	Eukaryota	Metazoa	Chordata
Gene.1191::TRINITY_DN6179_c0_g2_i1_61205::g.1191::m.1191 type:complete len:184 gc:universal TRINITY_DN6179_c0_g2_i1_61205:596-45(-)	XP_047455581.1	XP_047455581.1 60S ribosomal protein L18 [Mugil cephalus]	96.2	2.23e-110	320	90.4	177	160	48193	Mugil cephalus	Eukaryota	Metazoa	Chordata
Gene.1192::TRINITY_DN6195_c0_g1_i1_61252::g.1192::m.1192 type:complete len:172 gc:universal TRINITY_DN6195_c0_g1_i1_61252:355-870(+)	XP_047425872.1	XP_047425872.1 molybdopterin synthase catalytic subunit-like isoform X2 [Mugil cephalus]	83.7	2.23e-77	235	76.4	144	110	48193	Mugil cephalus	Eukaryota	Metazoa	Chordata
Gene.1193::TRINITY_DN6195_c0_g1_i4_61254::g.1193::m.1193 type:complete len:219 gc:universal TRINITY_DN6195_c0_g1_i4_61254:89-745(+)	XP_047425872.1	XP_047425872.1 molybdopterin synthase catalytic subunit-like isoform X2 [Mugil cephalus]	65.8	1.35e-76	235	76.4	144	110	48193	Mugil cephalus	Eukaryota	Metazoa	Chordata
Gene.1194::TRINITY_DN5746_c1_g2_i8_61456::g.1194::m.1194 type:complete len:110 gc:universal TRINITY_DN5746_c1_g2_i8_61456:856-527(-)	XP_052391118.1	XP_052391118.1 uncharacterized protein LOC127938494 isoform X2 [Carassius gibelio]	91.8	3.94e-09	60.8	2025-05-27	109	30	101364	Carassius gibelio	Eukaryota	Metazoa	Chordata
Gene.1195::TRINITY_DN5737_c0_g1_i1_61466::g.1195::m.1195 type:internal len:197 gc:universal TRINITY_DN5737_c0_g1_i1_61466:589-2(-)	XP_052425282.1	XP_052425282.1 nck-associated protein 1-like isoform X4 [Carassius gibelio]	92.9	4.73e-61	213	56.0	182	102	101364	Carassius gibelio	Eukaryota	Metazoa	Chordata
Gene.1197::TRINITY_DN10794_c0_g1_i1_61529::g.1197::m.1197 type:complete len:120 gc:universal TRINITY_DN10794_c0_g1_i1_61529:752-393(-)	XP_047448091.1	XP_047448091.1 transmembrane protein 230b [Mugil cephalus]	99.2	1.99e-72	219	94.1	119	112	48193	Mugil cephalus	Eukaryota	Metazoa	Chordata
Gene.1202::TRINITY_DN7542_c0_g2_i1_61915::g.1202::m.1202 type:5prime_partial len:117 gc:universal TRINITY_DN7542_c0_g2_i1_61915:3-353(+)	XP_052407756.1	XP_052407756.1 hemoglobin embryonic subunit alpha [Carassius gibelio]	80.3	4.73e-43	145	76.6	94	72	101364	Carassius gibelio	Eukaryota	Metazoa	Chordata
Gene.1204::TRINITY_DN4502_c0_g1_i10_62145::g.1204::m.1204 type:5prime_partial len:195 gc:universal TRINITY_DN4502_c0_g1_i10_62145:2-586(+)	XP_047446928.1	XP_047446928.1 60S ribosomal protein L6 [Mugil cephalus]	91.3	5.27e-100	297	86.0	178	153	48193	Mugil cephalus	Eukaryota	Metazoa	Chordata
Gene.1205::TRINITY_DN4502_c0_g1_i7_62147::g.1205::m.1205 type:5prime_partial len:150 gc:universal TRINITY_DN4502_c0_g1_i7_62147:2-451(+)	XP_047446928.1	XP_047446928.1 60S ribosomal protein L6 [Mugil cephalus]	90.0	1.14e-72	226	84.4	135	114	48193	Mugil cephalus	Eukaryota	Metazoa	Chordata
Gene.1208::TRINITY_DN4524_c0_g1_i1_62192::g.1208::m.1208 type:complete len:100 gc:universal TRINITY_DN4524_c0_g1_i1_62192:551-252(-)	XP_047427118.1	XP_047427118.1 cytochrome c oxidase subunit NDUFA4L [Mugil cephalus]	71.0	4.03e-39	133	83.1	71	59	48193	Mugil cephalus	Eukaryota	Metazoa	Chordata
Gene.1213::TRINITY_DN3705_c0_g1_i2_62431::g.1213::m.1213 type:complete len:165 gc:universal TRINITY_DN3705_c0_g1_i2_62431:225-719(+)	XP_047448656.1	XP_047448656.1 transcription factor BTF3-like [Mugil cephalus]	99.4	2.20e-97	286	95.7	164	157	48193	Mugil cephalus	Eukaryota	Metazoa	Chordata
Gene.1215::TRINITY_DN3705_c0_g1_i2_62431::g.1215::m.1215 type:5prime_partial len:129 gc:universal TRINITY_DN3705_c0_g1_i2_62431:2-388(+)	NP_001393414.1	NP_001393414.1 actin, alpha cardiac muscle 1 isoform 3 [Homo sapiens]	2025-01-27	5.50e-13	71.6	94.3	35	33	9606	Homo sapiens	Eukaryota	Metazoa	Chordata
Gene.1216::TRINITY_DN3760_c0_g2_i5_62463::g.1216::m.1216 type:complete len:811 gc:universal TRINITY_DN3760_c0_g2_i5_62463:2746-314(-)	XP_047438147.1	XP_047438147.1 immunoglobulin-like and fibronectin type III domain-containing protein 1 isoform X1 [Mugil cephalus]	97.9	0.0	1458	86.6	794	688	48193	Mugil cephalus	Eukaryota	Metazoa	Chordata
Gene.1218::TRINITY_DN3704_c1_g1_i1_62500::g.1218::m.1218 type:5prime_partial len:285 gc:universal TRINITY_DN3704_c1_g1_i1_62500:1-855(+)	XP_047434597.1	XP_047434597.1 phosphatidylinositol 5-phosphate 4-kinase type-2 gamma [Mugil cephalus]	99.3	2.81e-177	503	88.8	286	254	48193	Mugil cephalus	Eukaryota	Metazoa	Chordata
Gene.1219::TRINITY_DN3728_c0_g2_i14_62591::g.1219::m.1219 type:complete len:194 gc:universal TRINITY_DN3728_c0_g2_i14_62591:1192-611(-)	XP_047425857.1	XP_047425857.1 adenylate kinase isoenzyme 1 isoform X2 [Mugil cephalus]	99.5	9.64e-127	362	95.9	193	185	48193	Mugil cephalus	Eukaryota	Metazoa	Chordata
Gene.1220::TRINITY_DN3728_c0_g2_i5_62593::g.1220::m.1220 type:3prime_partial len:158 gc:universal TRINITY_DN3728_c0_g2_i5_62593:473-3(-)	XP_047425857.1	XP_047425857.1 adenylate kinase isoenzyme 1 isoform X2 [Mugil cephalus]	81.5	7.84e-82	247	96.9	128	124	48193	Mugil cephalus	Eukaryota	Metazoa	Chordata
Gene.1221::TRINITY_DN3728_c0_g3_i2_62597::g.1221::m.1221 type:complete len:194 gc:universal TRINITY_DN3728_c0_g3_i2_62597:269-850(+)	XP_047425857.1	XP_047425857.1 adenylate kinase isoenzyme 1 isoform X2 [Mugil cephalus]	99.5	9.64e-127	362	95.9	193	185	48193	Mugil cephalus	Eukaryota	Metazoa	Chordata
Gene.1222::TRINITY_DN4096_c0_g2_i1_62786::g.1222::m.1222 type:internal len:115 gc:universal TRINITY_DN4096_c0_g2_i1_62786:342-1(-)	XP_047452235.1	XP_047452235.1 CD82 molecule b [Mugil cephalus]	78.9	1.36e-50	168	97.8	90	88	48193	Mugil cephalus	Eukaryota	Metazoa	Chordata
Gene.1223::TRINITY_DN4096_c0_g2_i3_62788::g.1223::m.1223 type:5prime_partial len:150 gc:universal TRINITY_DN4096_c0_g2_i3_62788:1145-696(-)	XP_052390373.1	XP_052390373.1 peptidyl-prolyl cis-trans isomerase FKBP1B [Carassius gibelio]	52.7	2.00e-50	164	98.7	79	78	101364	Carassius gibelio	Eukaryota	Metazoa	Chordata
Gene.1225::TRINITY_DN4014_c0_g1_i3_62850::g.1225::m.1225 type:complete len:102 gc:universal TRINITY_DN4014_c0_g1_i3_62850:88-393(+)	XP_047455581.1	XP_047455581.1 60S ribosomal protein L18 [Mugil cephalus]	60.8	5.21e-30	113	91.9	62	57	48193	Mugil cephalus	Eukaryota	Metazoa	Chordata
Gene.1227::TRINITY_DN4084_c0_g1_i2_62866::g.1227::m.1227 type:complete len:113 gc:universal TRINITY_DN4084_c0_g1_i2_62866:1135-797(-)	XP_047446416.1	XP_047446416.1 phospholipid hydroperoxide glutathione peroxidase-like [Mugil cephalus]	99.1	1.29e-77	234	94.6	112	106	48193	Mugil cephalus	Eukaryota	Metazoa	Chordata
Gene.1229::TRINITY_DN4013_c0_g1_i1_62891::g.1229::m.1229 type:complete len:298 gc:universal TRINITY_DN4013_c0_g1_i1_62891:962-69(-)	XP_047443744.1	XP_047443744.1 60S ribosomal protein L5 [Mugil cephalus]	99.7	2.07e-200	557	94.3	297	280	48193	Mugil cephalus	Eukaryota	Metazoa	Chordata
Gene.1232::TRINITY_DN3610_c0_g1_i2_63080::g.1232::m.1232 type:complete len:110 gc:universal TRINITY_DN3610_c0_g1_i2_63080:639-310(-)	XP_047454518.1	XP_047454518.1 transmembrane protein 238-like [Mugil cephalus]	99.1	4.35e-60	187	85.3	109	93	48193	Mugil cephalus	Eukaryota	Metazoa	Chordata
Gene.1233::TRINITY_DN10091_c0_g1_i1_63243::g.1233::m.1233 type:complete len:256 gc:universal TRINITY_DN10091_c0_g1_i1_63243:882-115(-)	XP_047467695.1	XP_047467695.1 proteasome subunit alpha type-3 [Mugil cephalus]	99.6	3.68e-173	485	95.7	255	244	48193	Mugil cephalus	Eukaryota	Metazoa	Chordata
Gene.1234::TRINITY_DN10091_c0_g1_i1_63243::g.1234::m.1234 type:5prime_partial len:217 gc:universal TRINITY_DN10091_c0_g1_i1_63243:1598-948(-)	XP_047425445.1	XP_047425445.1 tubulin polyglutamylase TTLL11 [Mugil cephalus]	97.7	2.31e-114	351	85.4	213	182	48193	Mugil cephalus	Eukaryota	Metazoa	Chordata
Gene.1237::TRINITY_DN237_c0_g1_i14_63529::g.1237::m.1237 type:complete len:342 gc:universal TRINITY_DN237_c0_g1_i14_63529:1698-673(-)	XP_047431506.1	XP_047431506.1 coiled-coil-helix-coiled-coil-helix domain containing 3a [Mugil cephalus]	99.7	2.49e-88	276	64.5	349	225	48193	Mugil cephalus	Eukaryota	Metazoa	Chordata
Gene.1238::TRINITY_DN237_c0_g1_i58_63531::g.1238::m.1238 type:complete len:342 gc:universal TRINITY_DN237_c0_g1_i58_63531:1673-648(-)	XP_047431506.1	XP_047431506.1 coiled-coil-helix-coiled-coil-helix domain containing 3a [Mugil cephalus]	99.7	2.49e-88	276	64.5	349	225	48193	Mugil cephalus	Eukaryota	Metazoa	Chordata
Gene.1240::TRINITY_DN202_c0_g1_i1_63580::g.1240::m.1240 type:complete len:271 gc:universal TRINITY_DN202_c0_g1_i1_63580:1453-641(-)	XP_047432255.1	XP_047432255.1 acidic leucine-rich nuclear phosphoprotein 32 family member B [Mugil cephalus]	58.3	1.20e-98	297	96.8	158	153	48193	Mugil cephalus	Eukaryota	Metazoa	Chordata
Gene.1242::TRINITY_DN292_c0_g1_i2_63605::g.1242::m.1242 type:5prime_partial len:181 gc:universal TRINITY_DN292_c0_g1_i2_63605:653-111(-)	XP_047441502.1	XP_047441502.1 pre-mRNA-splicing factor RBM22 [Mugil cephalus]	99.4	4.11e-134	390	99.4	180	179	48193	Mugil cephalus	Eukaryota	Metazoa	Chordata
Gene.1244::TRINITY_DN222_c0_g1_i1_63636::g.1244::m.1244 type:5prime_partial len:103 gc:universal TRINITY_DN222_c0_g1_i1_63636:332-24(-)	XP_047429505.1	XP_047429505.1 transmembrane protein 242 [Mugil cephalus]	87.4	2.75e-34	123	73.3	90	66	48193	Mugil cephalus	Eukaryota	Metazoa	Chordata
Gene.1245::TRINITY_DN283_c0_g2_i6_63638::g.1245::m.1245 type:5prime_partial len:582 gc:universal TRINITY_DN283_c0_g2_i6_63638:1-1746(+)	XP_047464499.1	XP_047464499.1 glutamate dehydrogenase 1b [Mugil cephalus]	93.1	0.0	1042	94.5	542	512	48193	Mugil cephalus	Eukaryota	Metazoa	Chordata
Gene.1246::TRINITY_DN283_c0_g2_i6_63638::g.1246::m.1246 type:5prime_partial len:557 gc:universal TRINITY_DN283_c0_g2_i6_63638:4784-3114(-)	XP_047464238.1	XP_047464238.1 T-complex protein 1 subunit eta [Mugil cephalus]	98.0	0.0	975	91.8	546	501	48193	Mugil cephalus	Eukaryota	Metazoa	Chordata
Gene.1250::TRINITY_DN267_c0_g1_i12_63640::g.1250::m.1250 type:complete len:210 gc:universal TRINITY_DN267_c0_g1_i12_63640:1772-1143(-)	XP_047458402.1	XP_047458402.1 reticulon-4-like isoform X5 [Mugil cephalus]	92.9	5.93e-102	321	82.6	201	166	48193	Mugil cephalus	Eukaryota	Metazoa	Chordata
Gene.1251::TRINITY_DN267_c0_g2_i2_63644::g.1251::m.1251 type:complete len:210 gc:universal TRINITY_DN267_c0_g2_i2_63644:357-986(+)	XP_047458402.1	XP_047458402.1 reticulon-4-like isoform X5 [Mugil cephalus]	92.9	5.93e-102	321	82.6	201	166	48193	Mugil cephalus	Eukaryota	Metazoa	Chordata
Gene.1252::TRINITY_DN267_c0_g2_i2_63644::g.1252::m.1252 type:5prime_partial len:150 gc:universal TRINITY_DN267_c0_g2_i2_63644:1-450(+)	XP_047463607.1	XP_047463607.1 heat shock protein beta-11-like [Mugil cephalus]	58.7	7.91e-35	128	75.0	88	66	48193	Mugil cephalus	Eukaryota	Metazoa	Chordata
Gene.1253::TRINITY_DN290_c0_g1_i7_63657::g.1253::m.1253 type:complete len:123 gc:universal TRINITY_DN290_c0_g1_i7_63657:933-565(-)	XP_047441028.1	XP_047441028.1 PDZ and LIM domain protein 7 isoform X1 [Mugil cephalus]	86.2	5.17e-53	180	84.0	106	89	48193	Mugil cephalus	Eukaryota	Metazoa	Chordata
Gene.1254::TRINITY_DN290_c0_g2_i2_63659::g.1254::m.1254 type:complete len:278 gc:universal TRINITY_DN290_c0_g2_i2_63659:391-1224(+)	XP_047441028.1	XP_047441028.1 PDZ and LIM domain protein 7 isoform X1 [Mugil cephalus]	61.9	1.79e-90	283	86.7	173	150	48193	Mugil cephalus	Eukaryota	Metazoa	Chordata
Gene.1256::TRINITY_DN290_c0_g2_i5_63661::g.1256::m.1256 type:3prime_partial len:231 gc:universal TRINITY_DN290_c0_g2_i5_63661:391-1080(+)	XP_047441028.1	XP_047441028.1 PDZ and LIM domain protein 7 isoform X1 [Mugil cephalus]	100	2.62e-135	395	90.0	231	208	48193	Mugil cephalus	Eukaryota	Metazoa	Chordata
Gene.1259::TRINITY_DN290_c0_g3_i1_63663::g.1259::m.1259 type:complete len:482 gc:universal TRINITY_DN290_c0_g3_i1_63663:106-1551(+)	XP_052408699.1	XP_052408699.1 adenylosuccinate lyase [Carassius gibelio]	99.8	0.0	893	91.7	482	442	101364	Carassius gibelio	Eukaryota	Metazoa	Chordata
Gene.1261::TRINITY_DN224_c0_g1_i1_63681::g.1261::m.1261 type:internal len:310 gc:universal TRINITY_DN224_c0_g1_i1_63681:929-3(-)	XP_047427768.1	XP_047427768.1 E3 ubiquitin-protein ligase ZNF598 [Mugil cephalus]	83.2	5.60e-113	357	74.6	260	194	48193	Mugil cephalus	Eukaryota	Metazoa	Chordata
Gene.1271::TRINITY_DN221_c0_g2_i6_63743::g.1271::m.1271 type:5prime_partial len:618 gc:universal TRINITY_DN221_c0_g2_i6_63743:2038-185(-)	XP_052395719.1	XP_052395719.1 ATPase family AAA domain-containing protein 3-like [Carassius gibelio]	2025-06-24	6.51e-78	267	88.8	152	135	101364	Carassius gibelio	Eukaryota	Metazoa	Chordata
Gene.1273::TRINITY_DN208_c0_g2_i2_63773::g.1273::m.1273 type:complete len:756 gc:universal TRINITY_DN208_c0_g2_i2_63773:256-2523(+)	XP_047460860.1	XP_047460860.1 MAP7 domain-containing protein 1-like isoform X6 [Mugil cephalus]	98.5	1.59e-174	528	68.2	787	537	48193	Mugil cephalus	Eukaryota	Metazoa	Chordata
Gene.1276::TRINITY_DN238_c0_g2_i3_63792::g.1276::m.1276 type:5prime_partial len:259 gc:universal TRINITY_DN238_c0_g2_i3_63792:1246-470(-)	XP_047440865.1	XP_047440865.1 exosome complex component RRP40 [Mugil cephalus]	94.2	1.76e-144	412	82.8	244	202	48193	Mugil cephalus	Eukaryota	Metazoa	Chordata
Gene.1280::TRINITY_DN279_c0_g1_i2_63818::g.1280::m.1280 type:complete len:992 gc:universal TRINITY_DN279_c0_g1_i2_63818:5065-2090(-)	XP_052466751.1	XP_052466751.1 ATPase sarcoplasmic/endoplasmic reticulum Ca2+ transporting 1, like [Carassius gibelio]	99.8	0.0	1707	87.5	990	866	101364	Carassius gibelio	Eukaryota	Metazoa	Chordata
Gene.1286::TRINITY_DN3893_c2_g1_i2_63946::g.1286::m.1286 type:5prime_partial len:355 gc:universal TRINITY_DN3893_c2_g1_i2_63946:1702-638(-)	XP_047439163.1	XP_047439163.1 keratin, type II cytoskeletal 8 [Mugil cephalus]	70.1	3.26e-89	285	78.1	251	196	48193	Mugil cephalus	Eukaryota	Metazoa	Chordata
Gene.1288::TRINITY_DN3893_c2_g1_i9_63948::g.1288::m.1288 type:complete len:556 gc:universal TRINITY_DN3893_c2_g1_i9_63948:2305-638(-)	XP_052449590.1	XP_052449590.1 keratin, type II cytoskeletal 8 [Carassius gibelio]	99.8	7.55e-234	662	77.3	560	433	101364	Carassius gibelio	Eukaryota	Metazoa	Chordata
Gene.1295::TRINITY_DN1826_c0_g2_i3_64910::g.1295::m.1295 type:complete len:239 gc:universal TRINITY_DN1826_c0_g2_i3_64910:229-945(+)	XP_047456521.1	XP_047456521.1 alpha-aspartyl dipeptidase-like [Mugil cephalus]	98.7	4.16e-146	415	83.9	236	198	48193	Mugil cephalus	Eukaryota	Metazoa	Chordata
Gene.1296::TRINITY_DN1880_c0_g1_i2_64930::g.1296::m.1296 type:complete len:335 gc:universal TRINITY_DN1880_c0_g1_i2_64930:2090-1086(-)	XP_047447183.1	XP_047447183.1 mitochondrial glutamate carrier 1-like [Mugil cephalus]	99.7	2.80e-223	618	93.4	334	312	48193	Mugil cephalus	Eukaryota	Metazoa	Chordata
Gene.1297::TRINITY_DN1850_c0_g1_i1_64954::g.1297::m.1297 type:5prime_partial len:416 gc:universal TRINITY_DN1850_c0_g1_i1_64954:1447-200(-)	XP_047466962.1	XP_047466962.1 alcohol dehydrogenase 1-like [Mugil cephalus]	91.1	5.59e-246	682	87.4	382	334	48193	Mugil cephalus	Eukaryota	Metazoa	Chordata
Gene.1301::TRINITY_DN12857_c0_g1_i2_65101::g.1301::m.1301 type:5prime_partial len:551 gc:universal TRINITY_DN12857_c0_g1_i2_65101:2368-716(-)	XP_047461759.1	XP_047461759.1 carnitine O-acetyltransferase b [Mugil cephalus]	99.8	0.0	1046	91.6	550	504	48193	Mugil cephalus	Eukaryota	Metazoa	Chordata
Gene.1303::TRINITY_DN2317_c0_g1_i5_65244::g.1303::m.1303 type:complete len:274 gc:universal TRINITY_DN2317_c0_g1_i5_65244:1006-185(-)	XP_047437380.1	XP_047437380.1 cleavage and polyadenylation specificity factor subunit 7-like [Mugil cephalus]	75.9	5.99e-73	238	69.2	211	146	48193	Mugil cephalus	Eukaryota	Metazoa	Chordata
Gene.1305::TRINITY_DN2397_c0_g1_i1_65246::g.1305::m.1305 type:complete len:200 gc:universal TRINITY_DN2397_c0_g1_i1_65246:600-1(-)	XP_047436261.1	XP_047436261.1 selenoprotein S [Mugil cephalus]	86.5	6.40e-44	153	56.6	173	98	48193	Mugil cephalus	Eukaryota	Metazoa	Chordata
Gene.1306::TRINITY_DN2354_c0_g1_i1_65378::g.1306::m.1306 type:5prime_partial len:483 gc:universal TRINITY_DN2354_c0_g1_i1_65378:3347-1899(-)	XP_047461984.1	XP_047461984.1 bromodomain-containing protein 2a [Mugil cephalus]	94.2	4.95e-214	620	83.6	457	382	48193	Mugil cephalus	Eukaryota	Metazoa	Chordata
Gene.1313::TRINITY_DN7059_c0_g1_i1_65605::g.1313::m.1313 type:5prime_partial len:313 gc:universal TRINITY_DN7059_c0_g1_i1_65605:1367-429(-)	XP_052403927.1	XP_052403927.1 prohibitin-2-like [Carassius gibelio]	96.5	6.84e-179	504	89.4	302	270	101364	Carassius gibelio	Eukaryota	Metazoa	Chordata
Gene.1314::TRINITY_DN17023_c0_g1_i1_65668::g.1314::m.1314 type:3prime_partial len:147 gc:universal TRINITY_DN17023_c0_g1_i1_65668:438-1(-)	XP_047428592.1	XP_047428592.1 uncharacterized protein apol isoform X2 [Mugil cephalus]	98.6	5.86e-51	178	67.8	149	101	48193	Mugil cephalus	Eukaryota	Metazoa	Chordata
Gene.1315::TRINITY_DN318_c0_g1_i4_65750::g.1315::m.1315 type:5prime_partial len:379 gc:universal TRINITY_DN318_c0_g1_i4_65750:2252-1116(-)	XP_047443235.1	XP_047443235.1 prolyl 3-hydroxylase 2 [Mugil cephalus]	99.7	3.15e-253	710	88.7	380	337	48193	Mugil cephalus	Eukaryota	Metazoa	Chordata
Gene.1317::TRINITY_DN347_c0_g1_i1_65782::g.1317::m.1317 type:5prime_partial len:352 gc:universal TRINITY_DN347_c0_g1_i1_65782:2-1057(+)	XP_047443881.1	XP_047443881.1 aminoacyl tRNA synthase complex-interacting multifunctional protein 1 [Mugil cephalus]	86.9	3.24e-128	377	68.6	306	210	48193	Mugil cephalus	Eukaryota	Metazoa	Chordata
Gene.1318::TRINITY_DN388_c0_g1_i11_65809::g.1318::m.1318 type:5prime_partial len:158 gc:universal TRINITY_DN388_c0_g1_i11_65809:2062-1589(-)	XP_047455741.1	XP_047455741.1 voltage-dependent calcium channel gamma-6 subunit [Mugil cephalus]	86.7	4.45e-88	266	94.2	137	129	48193	Mugil cephalus	Eukaryota	Metazoa	Chordata
Gene.1319::TRINITY_DN388_c0_g1_i5_65811::g.1319::m.1319 type:complete len:226 gc:universal TRINITY_DN388_c0_g1_i5_65811:2078-1401(-)	XP_047455741.1	XP_047455741.1 voltage-dependent calcium channel gamma-6 subunit [Mugil cephalus]	99.6	2.81e-151	429	93.3	225	210	48193	Mugil cephalus	Eukaryota	Metazoa	Chordata
Gene.1321::TRINITY_DN388_c0_g1_i8_65813::g.1321::m.1321 type:5prime_partial len:215 gc:universal TRINITY_DN388_c0_g1_i8_65813:2204-1560(-)	XP_047455741.1	XP_047455741.1 voltage-dependent calcium channel gamma-6 subunit [Mugil cephalus]	63.7	4.19e-87	266	94.2	137	129	48193	Mugil cephalus	Eukaryota	Metazoa	Chordata
Gene.1322::TRINITY_DN388_c0_g2_i5_65815::g.1322::m.1322 type:complete len:219 gc:universal TRINITY_DN388_c0_g2_i5_65815:476-1132(+)	XP_047455741.1	XP_047455741.1 voltage-dependent calcium channel gamma-6 subunit [Mugil cephalus]	99.5	3.86e-131	377	73.6	265	195	48193	Mugil cephalus	Eukaryota	Metazoa	Chordata
Gene.1324::TRINITY_DN358_c1_g1_i12_65821::g.1324::m.1324 type:5prime_partial len:159 gc:universal TRINITY_DN358_c1_g1_i12_65821:1205-729(-)	XP_047449244.1	XP_047449244.1 peroxisome proliferator-activated receptor delta b [Mugil cephalus]	83.6	2.13e-77	246	95.5	133	127	48193	Mugil cephalus	Eukaryota	Metazoa	Chordata
Gene.1325::TRINITY_DN346_c1_g3_i1_65854::g.1325::m.1325 type:5prime_partial len:161 gc:universal TRINITY_DN346_c1_g3_i1_65854:625-143(-)	XP_047456178.1	XP_047456178.1 clumping factor A isoform X2 [Mugil cephalus]	59.6	3.25e-19	92.4	53.1	96	51	48193	Mugil cephalus	Eukaryota	Metazoa	Chordata
Gene.1327::TRINITY_DN346_c1_g3_i4_65856::g.1327::m.1327 type:5prime_partial len:182 gc:universal TRINITY_DN346_c1_g3_i4_65856:830-285(-)	XP_047456188.1	XP_047456188.1 LOW QUALITY PROTEIN: fibrous sheath CABYR-binding protein [Mugil cephalus]	45.6	1.32e-36	141	83.1	83	69	48193	Mugil cephalus	Eukaryota	Metazoa	Chordata
Gene.1328::TRINITY_DN326_c0_g1_i3_65897::g.1328::m.1328 type:3prime_partial len:426 gc:universal TRINITY_DN326_c0_g1_i3_65897:188-1462(+)	XP_047461398.1	XP_047461398.1 calsequestrin-1b isoform X1 [Mugil cephalus]	91.3	8.08e-263	728	92.8	388	360	48193	Mugil cephalus	Eukaryota	Metazoa	Chordata
Gene.1334::TRINITY_DN328_c0_g1_i5_66015::g.1334::m.1334 type:5prime_partial len:300 gc:universal TRINITY_DN328_c0_g1_i5_66015:2267-1368(-)	XP_047447281.1	XP_047447281.1 C-_U-editing enzyme APOBEC-2b [Mugil cephalus]	89.3	6.75e-133	385	72.0	275	198	48193	Mugil cephalus	Eukaryota	Metazoa	Chordata
Gene.1335::TRINITY_DN328_c0_g1_i5_66015::g.1335::m.1335 type:5prime_partial len:118 gc:universal TRINITY_DN328_c0_g1_i5_66015:3-356(+)	XP_047446715.1	XP_047446715.1 titin-like [Mugil cephalus]	94.9	1.00e-42	157	72.3	112	81	48193	Mugil cephalus	Eukaryota	Metazoa	Chordata
Gene.1337::TRINITY_DN740_c0_g1_i5_66028::g.1337::m.1337 type:complete len:317 gc:universal TRINITY_DN740_c0_g1_i5_66028:191-1141(+)	XP_047431362.1	XP_047431362.1 aldo-keto reductase family 1 member B1-like [Mugil cephalus]	99.7	1.39e-203	567	86.4	316	273	48193	Mugil cephalus	Eukaryota	Metazoa	Chordata
Gene.1338::TRINITY_DN777_c0_g4_i1_66094::g.1338::m.1338 type:5prime_partial len:169 gc:universal TRINITY_DN777_c0_g4_i1_66094:2-508(+)	XP_047453302.1	XP_047453302.1 40S ribosomal protein S17-like [Mugil cephalus]	79.3	1.56e-85	255	98.5	134	132	48193	Mugil cephalus	Eukaryota	Metazoa	Chordata
Gene.1341::TRINITY_DN777_c0_g4_i1_66094::g.1341::m.1341 type:5prime_partial len:114 gc:universal TRINITY_DN777_c0_g4_i1_66094:1136-795(-)	XP_047453303.1	XP_047453303.1 cocaine- and amphetamine-regulated transcript 2 [Mugil cephalus]	64.0	2.94e-33	119	63.6	107	68	48193	Mugil cephalus	Eukaryota	Metazoa	Chordata
Gene.1343::TRINITY_DN741_c0_g1_i13_66107::g.1343::m.1343 type:5prime_partial len:149 gc:universal TRINITY_DN741_c0_g1_i13_66107:1-447(+)	XP_047467939.1	XP_047467939.1 interferon alpha-inducible protein 27-like protein 2A isoform X1 [Mugil cephalus]	51.7	8.36e-11	63.5	66.2	77	51	48193	Mugil cephalus	Eukaryota	Metazoa	Chordata
Gene.1346::TRINITY_DN741_c0_g1_i17_66109::g.1346::m.1346 type:5prime_partial len:160 gc:universal TRINITY_DN741_c0_g1_i17_66109:3-482(+)	XP_047442435.1	XP_047442435.1 type I iodothyronine deiodinase [Mugil cephalus]	78.1	3.23e-50	169	64.8	125	81	48193	Mugil cephalus	Eukaryota	Metazoa	Chordata
Gene.1349::TRINITY_DN741_c0_g1_i7_66113::g.1349::m.1349 type:5prime_partial len:107 gc:universal TRINITY_DN741_c0_g1_i7_66113:1-321(+)	XP_047467939.1	XP_047467939.1 interferon alpha-inducible protein 27-like protein 2A isoform X1 [Mugil cephalus]	72.0	3.35e-11	63.2	66.2	77	51	48193	Mugil cephalus	Eukaryota	Metazoa	Chordata
Gene.1350::TRINITY_DN741_c0_g2_i1_66115::g.1350::m.1350 type:5prime_partial len:253 gc:universal TRINITY_DN741_c0_g2_i1_66115:3-761(+)	XP_047432290.1	XP_047432290.1 elongation factor 1-beta isoform X1 [Mugil cephalus]	88.5	1.08e-123	358	83.6	226	189	48193	Mugil cephalus	Eukaryota	Metazoa	Chordata
Gene.1353::TRINITY_DN779_c0_g1_i1_66206::g.1353::m.1353 type:complete len:123 gc:universal TRINITY_DN779_c0_g1_i1_66206:1301-933(-)	XP_047460591.1	XP_047460591.1 gamma-aminobutyric acid receptor-associated protein [Mugil cephalus]	99.2	1.23e-81	243	99.2	122	121	48193	Mugil cephalus	Eukaryota	Metazoa	Chordata
Gene.1355::TRINITY_DN757_c0_g1_i1_66246::g.1355::m.1355 type:complete len:151 gc:universal TRINITY_DN757_c0_g1_i1_66246:858-406(-)	XP_047462096.1	XP_047462096.1 relaxin receptor 2a [Mugil cephalus]	43.7	3.90e-29	120	78.8	66	52	48193	Mugil cephalus	Eukaryota	Metazoa	Chordata
Gene.1357::TRINITY_DN757_c0_g1_i4_66248::g.1357::m.1357 type:complete len:151 gc:universal TRINITY_DN757_c0_g1_i4_66248:893-441(-)	XP_047462096.1	XP_047462096.1 relaxin receptor 2a [Mugil cephalus]	43.7	3.90e-29	120	78.8	66	52	48193	Mugil cephalus	Eukaryota	Metazoa	Chordata
Gene.1365::TRINITY_DN39871_c0_g1_i1_66848::g.1365::m.1365 type:internal len:102 gc:universal TRINITY_DN39871_c0_g1_i1_66848:303-1(-)	XP_047434402.1	XP_047434402.1 alpha-2-macroglobulin receptor-associated protein [Mugil cephalus]	99.0	5.61e-54	179	91.0	100	91	48193	Mugil cephalus	Eukaryota	Metazoa	Chordata
Gene.1366::TRINITY_DN19536_c0_g1_i3_67220::g.1366::m.1366 type:3prime_partial len:141 gc:universal TRINITY_DN19536_c0_g1_i3_67220:165-584(+)	XP_047466147.1	XP_047466147.1 beclin 1-associated autophagy-related key regulator [Mugil cephalus]	82.1	3.12e-33	130	64.7	119	77	48193	Mugil cephalus	Eukaryota	Metazoa	Chordata
Gene.1369::TRINITY_DN919_c0_g1_i1_67308::g.1369::m.1369 type:complete len:149 gc:universal TRINITY_DN919_c0_g1_i1_67308:261-707(+)	XP_047433913.1	XP_047433913.1 coiled-coil-helix-coiled-coil-helix domain-containing protein 10, mitochondrial [Mugil cephalus]	67.8	4.91e-32	119	72.0	107	77	48193	Mugil cephalus	Eukaryota	Metazoa	Chordata
Gene.1370::TRINITY_DN916_c1_g1_i5_67343::g.1370::m.1370 type:complete len:125 gc:universal TRINITY_DN916_c1_g1_i5_67343:135-509(+)	XP_047432610.1	XP_047432610.1 60S ribosomal protein L31 [Mugil cephalus]	99.2	5.81e-81	241	96.8	124	120	48193	Mugil cephalus	Eukaryota	Metazoa	Chordata
Gene.1373::TRINITY_DN916_c1_g1_i5_67343::g.1373::m.1373 type:5prime_partial len:104 gc:universal TRINITY_DN916_c1_g1_i5_67343:2-313(+)	XP_047435432.1	XP_047435432.1 monocyte to macrophage differentiation factor 2a [Mugil cephalus]	37.5	1.74e-14	74.7	79.5	39	31	48193	Mugil cephalus	Eukaryota	Metazoa	Chordata
Gene.1374::TRINITY_DN990_c1_g1_i2_67399::g.1374::m.1374 type:complete len:178 gc:universal TRINITY_DN990_c1_g1_i2_67399:1389-856(-)	XP_047436724.1	XP_047436724.1 ferritin, heavy subunit [Mugil cephalus]	99.4	2.53e-121	347	94.4	177	167	48193	Mugil cephalus	Eukaryota	Metazoa	Chordata
Gene.1375::TRINITY_DN987_c0_g1_i3_67463::g.1375::m.1375 type:complete len:403 gc:universal TRINITY_DN987_c0_g1_i3_67463:138-1346(+)	XP_047459279.1	XP_047459279.1 pleckstrin homology domain-containing family A member 1-like isoform X2 [Mugil cephalus]	99.8	1.62e-273	753	93.8	403	378	48193	Mugil cephalus	Eukaryota	Metazoa	Chordata
Gene.1377::TRINITY_DN905_c0_g1_i8_67475::g.1377::m.1377 type:complete len:238 gc:universal TRINITY_DN905_c0_g1_i8_67475:109-822(+)	XP_047438901.1	XP_047438901.1 probable Bax inhibitor 1 isoform X1 [Mugil cephalus]	99.6	1.81e-155	439	93.7	237	222	48193	Mugil cephalus	Eukaryota	Metazoa	Chordata
Gene.1378::TRINITY_DN944_c0_g1_i1_67490::g.1378::m.1378 type:5prime_partial len:388 gc:universal TRINITY_DN944_c0_g1_i1_67490:1561-398(-)	XP_052391437.1	XP_052391437.1 centrosomal protein 43 isoform X6 [Carassius gibelio]	74.2	9.25e-98	308	50.3	342	172	101364	Carassius gibelio	Eukaryota	Metazoa	Chordata
Gene.1380::TRINITY_DN944_c0_g1_i1_67490::g.1380::m.1380 type:5prime_partial len:191 gc:universal TRINITY_DN944_c0_g1_i1_67490:1-573(+)	XP_047455862.1	XP_047455862.1 NADH dehydrogenase (ubiquinone) complex I, assembly factor 6 [Mugil cephalus]	99.5	2.44e-116	341	87.4	190	166	48193	Mugil cephalus	Eukaryota	Metazoa	Chordata
Gene.1382::TRINITY_DN969_c0_g2_i1_67498::g.1382::m.1382 type:complete len:322 gc:universal TRINITY_DN969_c0_g2_i1_67498:98-1063(+)	XP_047443673.1	XP_047443673.1 protein IMPACT [Mugil cephalus]	99.7	5.95e-181	510	81.9	321	263	48193	Mugil cephalus	Eukaryota	Metazoa	Chordata
Gene.1383::TRINITY_DN969_c0_g2_i1_67498::g.1383::m.1383 type:complete len:112 gc:universal TRINITY_DN969_c0_g2_i1_67498:768-1103(+)	XP_052446213.1	XP_052446213.1 protein IMPACT isoform X3 [Carassius gibelio]	53.6	3.80e-11	66.6	61.7	60	37	101364	Carassius gibelio	Eukaryota	Metazoa	Chordata
Gene.1386::TRINITY_DN903_c0_g1_i10_67549::g.1386::m.1386 type:3prime_partial len:137 gc:universal TRINITY_DN903_c0_g1_i10_67549:408-1(-)	XP_047460932.1	XP_047460932.1 60S acidic ribosomal protein P1 [Mugil cephalus]	50.0	1.97e-38	134	100	68	68	48193	Mugil cephalus	Eukaryota	Metazoa	Chordata
Gene.1387::TRINITY_DN903_c2_g2_i3_67561::g.1387::m.1387 type:complete len:115 gc:universal TRINITY_DN903_c2_g2_i3_67561:170-514(+)	NP_000994.1	NP_000994.1 large ribosomal subunit protein P1 isoform 1 [Homo sapiens]	99.1	4.21e-42	142	78.1	114	89	9606	Homo sapiens	Eukaryota	Metazoa	Chordata
Gene.1389::TRINITY_DN5038_c0_g1_i2_67687::g.1389::m.1389 type:complete len:157 gc:universal TRINITY_DN5038_c0_g1_i2_67687:126-596(+)	XP_047438144.1	XP_047438144.1 retinoid-binding protein 7 [Mugil cephalus]	86.0	1.26e-88	262	88.9	135	120	48193	Mugil cephalus	Eukaryota	Metazoa	Chordata
Gene.1391::TRINITY_DN5017_c0_g1_i1_67692::g.1391::m.1391 type:complete len:202 gc:universal TRINITY_DN5017_c0_g1_i1_67692:671-66(-)	XP_047467706.1	XP_047467706.1 transcription factor IIIB 90 kDa subunit-like [Mugil cephalus]	92.1	1.21e-100	313	82.8	186	154	48193	Mugil cephalus	Eukaryota	Metazoa	Chordata
Gene.1393::TRINITY_DN5055_c0_g2_i1_67788::g.1393::m.1393 type:3prime_partial len:457 gc:universal TRINITY_DN5055_c0_g2_i1_67788:1369-2(-)	XP_047428099.1	XP_047428099.1 WW domain-binding protein 11 [Mugil cephalus]	93.4	2.80e-185	542	85.4	426	364	48193	Mugil cephalus	Eukaryota	Metazoa	Chordata
Gene.1396::TRINITY_DN5020_c0_g1_i1_67795::g.1396::m.1396 type:complete len:153 gc:universal TRINITY_DN5020_c0_g1_i1_67795:54-512(+)	XP_052393574.1	XP_052393574.1 mediator of RNA polymerase II transcription subunit 15-like isoform X2 [Carassius gibelio]	50.3	1.15e-35	136	85.7	77	66	101364	Carassius gibelio	Eukaryota	Metazoa	Chordata
Gene.1397::TRINITY_DN3081_c0_g1_i1_67807::g.1397::m.1397 type:complete len:248 gc:universal TRINITY_DN3081_c0_g1_i1_67807:707-1450(+)	XP_047444371.1	XP_047444371.1 splicing factor 3A subunit 2 [Mugil cephalus]	79.4	1.33e-132	384	95.9	197	189	48193	Mugil cephalus	Eukaryota	Metazoa	Chordata
Gene.1398::TRINITY_DN3081_c0_g1_i1_67807::g.1398::m.1398 type:3prime_partial len:172 gc:universal TRINITY_DN3081_c0_g1_i1_67807:513-1(-)	XP_047444371.1	XP_047444371.1 splicing factor 3A subunit 2 [Mugil cephalus]	87.7	3.38e-98	293	98.0	150	147	48193	Mugil cephalus	Eukaryota	Metazoa	Chordata
Gene.1399::TRINITY_DN3048_c0_g1_i8_67868::g.1399::m.1399 type:5prime_partial len:407 gc:universal TRINITY_DN3048_c0_g1_i8_67868:2-1222(+)	XP_047432971.1	XP_047432971.1 junctional adhesion molecule 2A isoform X1 [Mugil cephalus]	76.4	6.29e-192	541	82.0	311	255	48193	Mugil cephalus	Eukaryota	Metazoa	Chordata
Gene.1401::TRINITY_DN3000_c0_g1_i1_67898::g.1401::m.1401 type:complete len:249 gc:universal TRINITY_DN3000_c0_g1_i1_67898:874-128(-)	XP_047445525.1	XP_047445525.1 60S ribosomal protein L5a [Mugil cephalus]	99.6	1.19e-162	463	92.7	248	230	48193	Mugil cephalus	Eukaryota	Metazoa	Chordata
Gene.1402::TRINITY_DN3070_c1_g1_i15_67931::g.1402::m.1402 type:complete len:341 gc:universal TRINITY_DN3070_c1_g1_i15_67931:230-1252(+)	XP_047455596.1	XP_047455596.1 tropomodulin-4 [Mugil cephalus]	99.7	5.45e-213	593	91.8	340	312	48193	Mugil cephalus	Eukaryota	Metazoa	Chordata
Gene.1403::TRINITY_DN3070_c1_g1_i5_67933::g.1403::m.1403 type:complete len:311 gc:universal TRINITY_DN3070_c1_g1_i5_67933:938-1870(+)	XP_047455596.1	XP_047455596.1 tropomodulin-4 [Mugil cephalus]	99.7	5.43e-196	548	92.3	310	286	48193	Mugil cephalus	Eukaryota	Metazoa	Chordata
Gene.1404::TRINITY_DN3070_c1_g2_i2_67935::g.1404::m.1404 type:complete len:341 gc:universal TRINITY_DN3070_c1_g2_i2_67935:1479-457(-)	XP_047455596.1	XP_047455596.1 tropomodulin-4 [Mugil cephalus]	99.7	5.45e-213	593	91.8	340	312	48193	Mugil cephalus	Eukaryota	Metazoa	Chordata
Gene.1406::TRINITY_DN5132_c0_g1_i2_68573::g.1406::m.1406 type:internal len:186 gc:universal TRINITY_DN5132_c0_g1_i2_68573:1-555(+)	XP_047459929.1	XP_047459929.1 cytoplasmic polyadenylation element-binding protein 3 isoform X5 [Mugil cephalus]	94.6	1.95e-100	313	89.8	186	167	48193	Mugil cephalus	Eukaryota	Metazoa	Chordata
Gene.1407::TRINITY_DN6826_c0_g1_i1_69133::g.1407::m.1407 type:5prime_partial len:263 gc:universal TRINITY_DN6826_c0_g1_i1_69133:1-789(+)	XP_052440547.1	XP_052440547.1 proteasome subunit beta type-4 [Carassius gibelio]	98.5	8.82e-162	457	85.8	260	223	101364	Carassius gibelio	Eukaryota	Metazoa	Chordata
Gene.1409::TRINITY_DN1280_c1_g1_i2_69641::g.1409::m.1409 type:complete len:285 gc:universal TRINITY_DN1280_c1_g1_i2_69641:298-1152(+)	XP_047466980.1	XP_047466980.1 homeobox protein six1b [Mugil cephalus]	99.6	7.91e-203	562	98.6	284	280	48193	Mugil cephalus	Eukaryota	Metazoa	Chordata
Gene.1411::TRINITY_DN1209_c0_g2_i3_69670::g.1411::m.1411 type:3prime_partial len:513 gc:universal TRINITY_DN1209_c0_g2_i3_69670:1536-1(-)	XP_047436725.1	XP_047436725.1 nascent polypeptide-associated complex subunit alpha isoform X13 [Mugil cephalus]	48.4	2.27e-44	176	55.6	248	138	48193	Mugil cephalus	Eukaryota	Metazoa	Chordata
Gene.1414::TRINITY_DN1216_c0_g1_i18_69801::g.1414::m.1414 type:5prime_partial len:361 gc:universal TRINITY_DN1216_c0_g1_i18_69801:1954-872(-)	XP_047463707.1	XP_047463707.1 serine/threonine-protein phosphatase 2A catalytic subunit alpha isoform [Mugil cephalus]	85.6	5.91e-233	643	98.4	309	304	48193	Mugil cephalus	Eukaryota	Metazoa	Chordata
Gene.1417::TRINITY_DN1216_c0_g1_i2_69803::g.1417::m.1417 type:complete len:192 gc:universal TRINITY_DN1216_c0_g1_i2_69803:689-114(-)	XP_047463707.1	XP_047463707.1 serine/threonine-protein phosphatase 2A catalytic subunit alpha isoform [Mugil cephalus]	58.9	1.66e-80	249	100	113	113	48193	Mugil cephalus	Eukaryota	Metazoa	Chordata
Gene.1419::TRINITY_DN1216_c0_g1_i2_69803::g.1419::m.1419 type:complete len:120 gc:universal TRINITY_DN1216_c0_g1_i2_69803:288-647(+)	NP_000991.1	NP_000991.1 large ribosomal subunit protein eL39 [Homo sapiens]	42.5	2.48e-28	105	100	51	51	9606	Homo sapiens	Eukaryota	Metazoa	Chordata
Gene.1421::TRINITY_DN1216_c0_g2_i10_69807::g.1421::m.1421 type:complete len:192 gc:universal TRINITY_DN1216_c0_g2_i10_69807:742-1317(+)	XP_047463707.1	XP_047463707.1 serine/threonine-protein phosphatase 2A catalytic subunit alpha isoform [Mugil cephalus]	58.9	1.66e-80	249	100	113	113	48193	Mugil cephalus	Eukaryota	Metazoa	Chordata
Gene.1423::TRINITY_DN1216_c0_g2_i10_69807::g.1423::m.1423 type:complete len:120 gc:universal TRINITY_DN1216_c0_g2_i10_69807:1143-784(-)	NP_000991.1	NP_000991.1 large ribosomal subunit protein eL39 [Homo sapiens]	42.5	2.48e-28	105	100	51	51	9606	Homo sapiens	Eukaryota	Metazoa	Chordata
Gene.1424::TRINITY_DN1292_c0_g2_i1_69812::g.1424::m.1424 type:internal len:160 gc:universal TRINITY_DN1292_c0_g2_i1_69812:479-3(-)	XP_047444099.1	XP_047444099.1 E3 ubiquitin-protein ligase RNF126-like [Mugil cephalus]	88.1	3.53e-80	248	86.4	140	121	48193	Mugil cephalus	Eukaryota	Metazoa	Chordata
Gene.1425::TRINITY_DN1244_c1_g1_i1_69821::g.1425::m.1425 type:complete len:311 gc:universal TRINITY_DN1244_c1_g1_i1_69821:139-1071(+)	XP_047447720.1	XP_047447720.1 ubiquitin recognition factor in ER-associated degradation protein 1 [Mugil cephalus]	99.7	1.83e-221	612	95.5	310	296	48193	Mugil cephalus	Eukaryota	Metazoa	Chordata
Gene.1427::TRINITY_DN1253_c0_g1_i2_69850::g.1427::m.1427 type:complete len:103 gc:universal TRINITY_DN1253_c0_g1_i2_69850:842-534(-)	XP_047454836.1	XP_047454836.1 c-Myc-binding protein-like [Mugil cephalus]	98.1	7.32e-47	153	77.7	103	80	48193	Mugil cephalus	Eukaryota	Metazoa	Chordata
Gene.1428::TRINITY_DN880_c0_g1_i11_69968::g.1428::m.1428 type:5prime_partial len:277 gc:universal TRINITY_DN880_c0_g1_i11_69968:1-831(+)	XP_047430380.1	XP_047430380.1 osteopetrosis-associated transmembrane protein 1 [Mugil cephalus]	98.6	9.31e-127	370	65.6	273	179	48193	Mugil cephalus	Eukaryota	Metazoa	Chordata
Gene.1429::TRINITY_DN804_c0_g1_i4_69977::g.1429::m.1429 type:5prime_partial len:259 gc:universal TRINITY_DN804_c0_g1_i4_69977:1-777(+)	XP_047436580.1	XP_047436580.1 E3 ubiquitin-protein ligase MARCH7 isoform X1 [Mugil cephalus]	95.0	2.64e-138	416	84.4	250	211	48193	Mugil cephalus	Eukaryota	Metazoa	Chordata
Gene.1430::TRINITY_DN804_c0_g1_i4_69977::g.1430::m.1430 type:5prime_partial len:103 gc:universal TRINITY_DN804_c0_g1_i4_69977:2845-2537(-)	XP_047436578.1	XP_047436578.1 lymphocyte antigen 75 [Mugil cephalus]	95.1	1.10e-28	117	63.6	99	63	48193	Mugil cephalus	Eukaryota	Metazoa	Chordata
Gene.1431::TRINITY_DN846_c0_g1_i1_70002::g.1431::m.1431 type:complete len:712 gc:universal TRINITY_DN846_c0_g1_i1_70002:2890-755(-)	XP_047457364.1	XP_047457364.1 collagen, type V, alpha 2a [Mugil cephalus]	38.3	4.62e-158	503	87.2	273	238	48193	Mugil cephalus	Eukaryota	Metazoa	Chordata
Gene.1433::TRINITY_DN846_c0_g1_i1_70002::g.1433::m.1433 type:complete len:251 gc:universal TRINITY_DN846_c0_g1_i1_70002:3897-3145(-)	XP_047467774.1	XP_047467774.1 coenzyme Q-binding protein COQ10 homolog A, mitochondrial [Mugil cephalus]	99.6	3.68e-168	472	92.4	250	231	48193	Mugil cephalus	Eukaryota	Metazoa	Chordata
Gene.1442::TRINITY_DN832_c0_g2_i2_70048::g.1442::m.1442 type:5prime_partial len:276 gc:universal TRINITY_DN832_c0_g2_i2_70048:1725-898(-)	XP_047437424.1	XP_047437424.1 CD82 antigen-like [Mugil cephalus]	92.4	3.44e-142	407	76.5	255	195	48193	Mugil cephalus	Eukaryota	Metazoa	Chordata
Gene.1444::TRINITY_DN857_c0_g1_i2_70055::g.1444::m.1444 type:complete len:135 gc:universal TRINITY_DN857_c0_g1_i2_70055:521-117(-)	XP_047454804.1	XP_047454804.1 39S ribosomal protein L51, mitochondrial [Mugil cephalus]	80.0	1.46e-60	190	84.3	108	91	48193	Mugil cephalus	Eukaryota	Metazoa	Chordata
Gene.1445::TRINITY_DN803_c0_g1_i1_70078::g.1445::m.1445 type:5prime_partial len:269 gc:universal TRINITY_DN803_c0_g1_i1_70078:3-809(+)	XP_047426412.1	XP_047426412.1 60S ribosomal protein L7a [Mugil cephalus]	98.9	1.43e-177	497	96.6	266	257	48193	Mugil cephalus	Eukaryota	Metazoa	Chordata
Gene.1448::TRINITY_DN847_c0_g1_i1_70087::g.1448::m.1448 type:5prime_partial len:125 gc:universal TRINITY_DN847_c0_g1_i1_70087:3426-3052(-)	XP_047454856.1	XP_047454856.1 endosulfine alpha b [Mugil cephalus]	80.8	6.03e-61	190	95.1	103	98	48193	Mugil cephalus	Eukaryota	Metazoa	Chordata
Gene.1451::TRINITY_DN879_c2_g2_i1_70141::g.1451::m.1451 type:5prime_partial len:192 gc:universal TRINITY_DN879_c2_g2_i1_70141:677-102(-)	XP_052394334.1	XP_052394334.1 myosin heavy chain, fast skeletal muscle-like [Carassius gibelio]	50.0	2.54e-44	160	93.8	96	90	101364	Carassius gibelio	Eukaryota	Metazoa	Chordata
Gene.1453::TRINITY_DN871_c1_g1_i22_70187::g.1453::m.1453 type:complete len:157 gc:universal TRINITY_DN871_c1_g1_i22_70187:402-872(+)	XP_047429313.1	XP_047429313.1 glutaredoxin-related protein 5, mitochondrial [Mugil cephalus]	99.4	4.15e-94	277	87.8	156	137	48193	Mugil cephalus	Eukaryota	Metazoa	Chordata
Gene.1454::TRINITY_DN4153_c0_g2_i1_70277::g.1454::m.1454 type:5prime_partial len:455 gc:universal TRINITY_DN4153_c0_g2_i1_70277:1-1365(+)	XP_047455522.1	XP_047455522.1 eukaryotic translation initiation factor 3 subunit E-A [Mugil cephalus]	97.8	7.22e-316	862	96.6	445	430	48193	Mugil cephalus	Eukaryota	Metazoa	Chordata
Gene.1456::TRINITY_DN4186_c0_g1_i1_70293::g.1456::m.1456 type:3prime_partial len:413 gc:universal TRINITY_DN4186_c0_g1_i1_70293:241-1476(+)	XP_047457604.1	XP_047457604.1 titin-like [Mugil cephalus]	91.7	5.33e-195	608	83.6	379	317	48193	Mugil cephalus	Eukaryota	Metazoa	Chordata
Gene.1459::TRINITY_DN4186_c0_g1_i1_70293::g.1459::m.1459 type:5prime_partial len:121 gc:universal TRINITY_DN4186_c0_g1_i1_70293:3-365(+)	XP_047457603.1	XP_047457603.1 titin isoform X3 [Mugil cephalus]	56.2	5.65e-18	87.4	72.1	68	49	48193	Mugil cephalus	Eukaryota	Metazoa	Chordata
Gene.1461::TRINITY_DN4118_c0_g1_i4_70338::g.1461::m.1461 type:complete len:121 gc:universal TRINITY_DN4118_c0_g1_i4_70338:3172-2810(-)	XP_047429717.1	XP_047429717.1 protein yippee-like 5 [Mugil cephalus]	99.2	4.00e-77	231	94.2	120	113	48193	Mugil cephalus	Eukaryota	Metazoa	Chordata
Gene.1464::TRINITY_DN1711_c0_g1_i2_70598::g.1464::m.1464 type:5prime_partial len:208 gc:universal TRINITY_DN1711_c0_g1_i2_70598:1-624(+)	XP_052435790.1	XP_052435790.1 calumenin-A [Carassius gibelio]	99.5	3.81e-102	305	71.0	207	147	101364	Carassius gibelio	Eukaryota	Metazoa	Chordata
Gene.1465::TRINITY_DN1764_c0_g1_i2_70639::g.1465::m.1465 type:complete len:421 gc:universal TRINITY_DN1764_c0_g1_i2_70639:1973-711(-)	XP_047430043.1	XP_047430043.1 triadin-like isoform X6 [Mugil cephalus]	32.5	9.51e-37	152	64.2	137	88	48193	Mugil cephalus	Eukaryota	Metazoa	Chordata
Gene.1466::TRINITY_DN1764_c0_g1_i2_70639::g.1466::m.1466 type:5prime_partial len:150 gc:universal TRINITY_DN1764_c0_g1_i2_70639:2526-2077(-)	XP_047430045.1	XP_047430045.1 triadin-like isoform X8 [Mugil cephalus]	58.0	5.13e-17	85.9	60.0	90	54	48193	Mugil cephalus	Eukaryota	Metazoa	Chordata
Gene.1467::TRINITY_DN8182_c0_g1_i1_70743::g.1467::m.1467 type:complete len:138 gc:universal TRINITY_DN8182_c0_g1_i1_70743:751-338(-)	XP_047428550.1	XP_047428550.1 ATP synthase F(0) complex subunit C1, mitochondrial [Mugil cephalus]	99.3	7.25e-79	237	94.9	137	130	48193	Mugil cephalus	Eukaryota	Metazoa	Chordata
Gene.1469::TRINITY_DN2060_c0_g2_i1_70941::g.1469::m.1469 type:5prime_partial len:321 gc:universal TRINITY_DN2060_c0_g2_i1_70941:3-965(+)	XP_047436728.1	XP_047436728.1 aspartate aminotransferase, mitochondrial-like [Mugil cephalus]	99.7	2.59e-220	614	91.3	320	292	48193	Mugil cephalus	Eukaryota	Metazoa	Chordata
Gene.1470::TRINITY_DN34730_c0_g1_i1_71052::g.1470::m.1470 type:internal len:281 gc:universal TRINITY_DN34730_c0_g1_i1_71052:841-2(-)	XP_047427951.1	XP_047427951.1 E3 SUMO-protein ligase CBX4 [Mugil cephalus]	94.6	2.46e-150	439	89.4	265	237	48193	Mugil cephalus	Eukaryota	Metazoa	Chordata
Gene.1472::TRINITY_DN519_c0_g1_i10_71315::g.1472::m.1472 type:complete len:318 gc:universal TRINITY_DN519_c0_g1_i10_71315:751-1704(+)	XP_047440606.1	XP_047440606.1 elongation factor 1-gamma [Mugil cephalus]	99.7	8.54e-176	501	83.9	317	266	48193	Mugil cephalus	Eukaryota	Metazoa	Chordata
Gene.1477::TRINITY_DN519_c0_g1_i12_71317::g.1477::m.1477 type:5prime_partial len:147 gc:universal TRINITY_DN519_c0_g1_i12_71317:3-443(+)	XP_047431063.1	XP_047431063.1 upper zone of growth plate and cartilage matrix associated a [Mugil cephalus]	89.8	5.15e-41	141	63.2	133	84	48193	Mugil cephalus	Eukaryota	Metazoa	Chordata
Gene.1479::TRINITY_DN580_c0_g1_i1_71362::g.1479::m.1479 type:complete len:136 gc:universal TRINITY_DN580_c0_g1_i1_71362:1027-620(-)	XP_047428721.1	XP_047428721.1 prefoldin subunit 4 [Mugil cephalus]	99.3	1.85e-71	218	87.4	135	118	48193	Mugil cephalus	Eukaryota	Metazoa	Chordata
Gene.1481::TRINITY_DN563_c0_g2_i3_71365::g.1481::m.1481 type:complete len:116 gc:universal TRINITY_DN563_c0_g2_i3_71365:466-119(-)	XP_047465739.1	XP_047465739.1 unconventional myosin-XV [Mugil cephalus]	96.6	1.01e-40	152	60.7	112	68	48193	Mugil cephalus	Eukaryota	Metazoa	Chordata
Gene.1482::TRINITY_DN533_c0_g1_i1_71498::g.1482::m.1482 type:5prime_partial len:674 gc:universal TRINITY_DN533_c0_g1_i1_71498:2675-654(-)	XP_047449361.1	XP_047449361.1 phenylalanine--tRNA ligase beta subunit [Mugil cephalus]	97.0	0.0	1091	83.4	669	558	48193	Mugil cephalus	Eukaryota	Metazoa	Chordata
Gene.1485::TRINITY_DN34261_c0_g1_i1_71584::g.1485::m.1485 type:complete len:100 gc:universal TRINITY_DN34261_c0_g1_i1_71584:427-128(-)	XP_052475028.1	XP_052475028.1 protein S100-A1 [Carassius gibelio]	96.0	2.51e-37	129	63.5	96	61	101364	Carassius gibelio	Eukaryota	Metazoa	Chordata
Gene.1486::TRINITY_DN39435_c0_g1_i1_71979::g.1486::m.1486 type:internal len:119 gc:universal TRINITY_DN39435_c0_g1_i1_71979:354-1(-)	XP_047437846.1	XP_047437846.1 transmembrane protease serine 11D [Mugil cephalus]	83.1	5.80e-38	137	68.4	98	67	48193	Mugil cephalus	Eukaryota	Metazoa	Chordata
Gene.1487::TRINITY_DN4758_c0_g1_i1_72322::g.1487::m.1487 type:complete len:258 gc:universal TRINITY_DN4758_c0_g1_i1_72322:162-935(+)	XP_047432713.1	XP_047432713.1 transmembrane protein 182-like [Mugil cephalus]	96.1	8.83e-118	345	67.0	264	177	48193	Mugil cephalus	Eukaryota	Metazoa	Chordata
Gene.1489::TRINITY_DN11993_c1_g1_i1_72435::g.1489::m.1489 type:complete len:144 gc:universal TRINITY_DN11993_c1_g1_i1_72435:801-370(-)	XP_047455747.1	XP_047455747.1 apolipoprotein A-II [Mugil cephalus]	99.3	8.34e-58	184	61.5	143	88	48193	Mugil cephalus	Eukaryota	Metazoa	Chordata
Gene.1491::TRINITY_DN4971_c0_g2_i1_73461::g.1491::m.1491 type:5prime_partial len:529 gc:universal TRINITY_DN4971_c0_g2_i1_73461:3-1589(+)	XP_047450709.1	XP_047450709.1 serine--tRNA ligase, mitochondrial [Mugil cephalus]	99.2	0.0	954	88.4	525	464	48193	Mugil cephalus	Eukaryota	Metazoa	Chordata
Gene.1495::TRINITY_DN4907_c0_g1_i1_73513::g.1495::m.1495 type:5prime_partial len:342 gc:universal TRINITY_DN4907_c0_g1_i1_73513:2-1027(+)	XP_047458482.1	XP_047458482.1 protein phosphatase 1 regulatory subunit 21 [Mugil cephalus]	99.7	6.78e-181	528	83.6	341	285	48193	Mugil cephalus	Eukaryota	Metazoa	Chordata
Gene.1496::TRINITY_DN2629_c0_g1_i2_73812::g.1496::m.1496 type:complete len:191 gc:universal TRINITY_DN2629_c0_g1_i2_73812:894-322(-)	XP_047431310.1	XP_047431310.1 troponin I, slow skeletal muscle-like [Mugil cephalus]	98.4	8.18e-115	332	92.0	188	173	48193	Mugil cephalus	Eukaryota	Metazoa	Chordata
Gene.1499::TRINITY_DN2628_c0_g1_i1_73981::g.1499::m.1499 type:complete len:448 gc:universal TRINITY_DN2628_c0_g1_i1_73981:189-1532(+)	XP_047449622.1	XP_047449622.1 2-oxoisovalerate dehydrogenase subunit alpha, mitochondrial [Mugil cephalus]	99.3	8.10e-310	847	93.3	445	415	48193	Mugil cephalus	Eukaryota	Metazoa	Chordata
Gene.1502::TRINITY_DN1399_c0_g2_i2_74050::g.1502::m.1502 type:complete len:463 gc:universal TRINITY_DN1399_c0_g2_i2_74050:233-1621(+)	XP_047425432.1	XP_047425432.1 LOW QUALITY PROTEIN: histone-lysine N-methyltransferase SMYD1a [Mugil cephalus]	98.7	1.15e-265	737	79.0	457	361	48193	Mugil cephalus	Eukaryota	Metazoa	Chordata
Gene.1505::TRINITY_DN1385_c0_g1_i1_74128::g.1505::m.1505 type:complete len:181 gc:universal TRINITY_DN1385_c0_g1_i1_74128:835-293(-)	XP_047435936.1	XP_047435936.1 lactoylglutathione lyase [Mugil cephalus]	99.4	1.15e-123	353	93.3	180	168	48193	Mugil cephalus	Eukaryota	Metazoa	Chordata
Gene.1506::TRINITY_DN1376_c0_g1_i4_74200::g.1506::m.1506 type:3prime_partial len:190 gc:universal TRINITY_DN1376_c0_g1_i4_74200:569-3(-)	XP_047431927.1	XP_047431927.1 interferon-induced protein 44-like [Mugil cephalus]	93.7	2.64e-70	223	60.1	178	107	48193	Mugil cephalus	Eukaryota	Metazoa	Chordata
Gene.1507::TRINITY_DN1376_c0_g1_i6_74202::g.1507::m.1507 type:5prime_partial len:127 gc:universal TRINITY_DN1376_c0_g1_i6_74202:388-8(-)	XP_047430718.1	XP_047430718.1 interferon-induced protein 44-like [Mugil cephalus]	79.5	1.13e-32	124	60.8	102	62	48193	Mugil cephalus	Eukaryota	Metazoa	Chordata
Gene.1508::TRINITY_DN1372_c0_g1_i4_74265::g.1508::m.1508 type:complete len:448 gc:universal TRINITY_DN1372_c0_g1_i4_74265:2738-1395(-)	XP_047445074.1	XP_047445074.1 matrix metalloproteinase-14b [Mugil cephalus]	99.8	4.59e-207	594	84.5	464	392	48193	Mugil cephalus	Eukaryota	Metazoa	Chordata
Gene.1509::TRINITY_DN1372_c0_g1_i4_74265::g.1509::m.1509 type:5prime_partial len:329 gc:universal TRINITY_DN1372_c0_g1_i4_74265:3046-2060(-)	XP_047445074.1	XP_047445074.1 matrix metalloproteinase-14b [Mugil cephalus]	2025-05-29	2.21e-46	174	84.5	97	82	48193	Mugil cephalus	Eukaryota	Metazoa	Chordata
Gene.1511::TRINITY_DN1338_c0_g1_i1_74334::g.1511::m.1511 type:complete len:397 gc:universal TRINITY_DN1338_c0_g1_i1_74334:145-1335(+)	XP_047448039.1	XP_047448039.1 3-ketoacyl-CoA thiolase, mitochondrial [Mugil cephalus]	99.7	1.17e-265	731	92.9	396	368	48193	Mugil cephalus	Eukaryota	Metazoa	Chordata
Gene.1513::TRINITY_DN33667_c0_g1_i1_74512::g.1513::m.1513 type:complete len:133 gc:universal TRINITY_DN33667_c0_g1_i1_74512:54-452(+)	XP_052436306.1	XP_052436306.1 fatty acid binding protein 7, brain, a [Carassius gibelio]	99.2	1.23e-79	238	88.6	132	117	101364	Carassius gibelio	Eukaryota	Metazoa	Chordata
Gene.1516::TRINITY_DN2796_c0_g1_i2_75292::g.1516::m.1516 type:complete len:438 gc:universal TRINITY_DN2796_c0_g1_i2_75292:117-1430(+)	XP_047442913.1	XP_047442913.1 interferon-induced protein with tetratricopeptide repeats 1-like [Mugil cephalus]	99.3	4.71e-188	538	62.6	438	274	48193	Mugil cephalus	Eukaryota	Metazoa	Chordata
Gene.1517::TRINITY_DN2796_c0_g2_i2_75294::g.1517::m.1517 type:complete len:438 gc:universal TRINITY_DN2796_c0_g2_i2_75294:1932-619(-)	XP_047442913.1	XP_047442913.1 interferon-induced protein with tetratricopeptide repeats 1-like [Mugil cephalus]	99.3	4.71e-188	538	62.3	438	273	48193	Mugil cephalus	Eukaryota	Metazoa	Chordata
Gene.1518::TRINITY_DN2726_c0_g1_i1_75299::g.1518::m.1518 type:complete len:176 gc:universal TRINITY_DN2726_c0_g1_i1_75299:1587-1060(-)	XP_047467146.1	XP_047467146.1 ADP-ribosylation factor 6b [Mugil cephalus]	99.4	2.01e-126	360	99.4	175	174	48193	Mugil cephalus	Eukaryota	Metazoa	Chordata
Gene.1520::TRINITY_DN2757_c0_g1_i3_75323::g.1520::m.1520 type:5prime_partial len:229 gc:universal TRINITY_DN2757_c0_g1_i3_75323:1777-1091(-)	XP_047452497.1	XP_047452497.1 lysM and putative peptidoglycan-binding domain-containing protein 4 [Mugil cephalus]	76.9	1.50e-95	287	82.4	176	145	48193	Mugil cephalus	Eukaryota	Metazoa	Chordata
Gene.1521::TRINITY_DN2733_c0_g1_i6_75383::g.1521::m.1521 type:complete len:211 gc:universal TRINITY_DN2733_c0_g1_i6_75383:713-81(-)	XP_047432290.1	XP_047432290.1 elongation factor 1-beta isoform X1 [Mugil cephalus]	93.4	1.29e-104	308	82.4	199	164	48193	Mugil cephalus	Eukaryota	Metazoa	Chordata
Gene.1522::TRINITY_DN2739_c0_g1_i1_75455::g.1522::m.1522 type:5prime_partial len:254 gc:universal TRINITY_DN2739_c0_g1_i1_75455:1938-1177(-)	XP_047465418.1	XP_047465418.1 protein transport protein Sec31A isoform X1 [Mugil cephalus]	99.6	2.21e-141	434	87.4	253	221	48193	Mugil cephalus	Eukaryota	Metazoa	Chordata
Gene.1524::TRINITY_DN3546_c0_g1_i1_76792::g.1524::m.1524 type:5prime_partial len:143 gc:universal TRINITY_DN3546_c0_g1_i1_76792:562-134(-)	XP_047442983.1	XP_047442983.1 tyrosine-protein phosphatase non-receptor type 18 [Mugil cephalus]	91.6	1.83e-28	117	48.3	174	84	48193	Mugil cephalus	Eukaryota	Metazoa	Chordata
Gene.1532::TRINITY_DN3584_c0_g1_i1_76801::g.1532::m.1532 type:complete len:189 gc:universal TRINITY_DN3584_c0_g1_i1_76801:827-261(-)	XP_047444440.1	XP_047444440.1 myosin, light chain 13 [Mugil cephalus]	99.5	4.95e-115	332	89.4	188	168	48193	Mugil cephalus	Eukaryota	Metazoa	Chordata
Gene.1534::TRINITY_DN3521_c0_g3_i1_76887::g.1534::m.1534 type:complete len:112 gc:universal TRINITY_DN3521_c0_g3_i1_76887:167-502(+)	XP_047435786.1	XP_047435786.1 cytochrome c oxidase subunit 5A, mitochondrial-like [Mugil cephalus]	93.8	1.44e-63	197	89.5	105	94	48193	Mugil cephalus	Eukaryota	Metazoa	Chordata
Gene.1535::TRINITY_DN9012_c0_g2_i1_77245::g.1535::m.1535 type:complete len:383 gc:universal TRINITY_DN9012_c0_g2_i1_77245:1410-262(-)	XP_047443114.1	XP_047443114.1 cystinosin [Mugil cephalus]	99.7	3.77e-200	564	74.3	385	286	48193	Mugil cephalus	Eukaryota	Metazoa	Chordata
Gene.1536::TRINITY_DN658_c0_g1_i4_77525::g.1536::m.1536 type:complete len:449 gc:universal TRINITY_DN658_c0_g1_i4_77525:1521-175(-)	XP_047447554.1	XP_047447554.1 TELO2-interacting protein 2 [Mugil cephalus]	90.6	9.67e-132	397	56.1	426	239	48193	Mugil cephalus	Eukaryota	Metazoa	Chordata
Gene.1541::TRINITY_DN672_c0_g2_i1_77550::g.1541::m.1541 type:complete len:139 gc:universal TRINITY_DN672_c0_g2_i1_77550:222-638(+)	XP_047454076.1	XP_047454076.1 40S ribosomal protein S9 [Mugil cephalus]	97.8	3.86e-89	265	100	136	136	48193	Mugil cephalus	Eukaryota	Metazoa	Chordata
Gene.1544::TRINITY_DN672_c0_g2_i5_77552::g.1544::m.1544 type:complete len:137 gc:universal TRINITY_DN672_c0_g2_i5_77552:222-632(+)	XP_047454076.1	XP_047454076.1 40S ribosomal protein S9 [Mugil cephalus]	99.3	5.05e-89	265	100	136	136	48193	Mugil cephalus	Eukaryota	Metazoa	Chordata
Gene.1546::TRINITY_DN679_c0_g1_i1_77596::g.1546::m.1546 type:5prime_partial len:102 gc:universal TRINITY_DN679_c0_g1_i1_77596:445-140(-)	XP_047427519.1	XP_047427519.1 nucleoside diphosphate kinase A 2-like [Mugil cephalus]	2025-05-24	9.42e-07	52.8	88.0	25	22	48193	Mugil cephalus	Eukaryota	Metazoa	Chordata
Gene.1547::TRINITY_DN679_c0_g1_i1_77596::g.1547::m.1547 type:3prime_partial len:103 gc:universal TRINITY_DN679_c0_g1_i1_77596:306-1(-)	XP_047466395.1	XP_047466395.1 AP-4 complex subunit sigma-1 [Mugil cephalus]	100	2.37e-60	189	91.2	102	93	48193	Mugil cephalus	Eukaryota	Metazoa	Chordata
Gene.1548::TRINITY_DN679_c0_g1_i4_77598::g.1548::m.1548 type:complete len:145 gc:universal TRINITY_DN679_c0_g1_i4_77598:675-241(-)	XP_047466395.1	XP_047466395.1 AP-4 complex subunit sigma-1 [Mugil cephalus]	98.6	7.42e-89	263	89.5	143	128	48193	Mugil cephalus	Eukaryota	Metazoa	Chordata
Gene.1550::TRINITY_DN682_c1_g1_i4_77770::g.1550::m.1550 type:5prime_partial len:410 gc:universal TRINITY_DN682_c1_g1_i4_77770:2-1231(+)	XP_047466485.1	XP_047466485.1 trafficking protein particle complex subunit 12 [Mugil cephalus]	99.8	3.05e-268	754	92.7	409	379	48193	Mugil cephalus	Eukaryota	Metazoa	Chordata
Gene.1551::TRINITY_DN670_c0_g1_i1_77823::g.1551::m.1551 type:complete len:120 gc:universal TRINITY_DN670_c0_g1_i1_77823:465-824(+)	XP_047424418.1	XP_047424418.1 pancreatic progenitor cell differentiation and proliferation factor A [Mugil cephalus]	99.2	3.27e-62	193	81.5	119	97	48193	Mugil cephalus	Eukaryota	Metazoa	Chordata
Gene.1552::TRINITY_DN670_c0_g1_i16_77825::g.1552::m.1552 type:complete len:120 gc:universal TRINITY_DN670_c0_g1_i16_77825:393-752(+)	XP_047424418.1	XP_047424418.1 pancreatic progenitor cell differentiation and proliferation factor A [Mugil cephalus]	99.2	3.27e-62	193	81.5	119	97	48193	Mugil cephalus	Eukaryota	Metazoa	Chordata
Gene.1553::TRINITY_DN670_c0_g1_i19_77827::g.1553::m.1553 type:complete len:120 gc:universal TRINITY_DN670_c0_g1_i19_77827:457-816(+)	XP_047424418.1	XP_047424418.1 pancreatic progenitor cell differentiation and proliferation factor A [Mugil cephalus]	99.2	3.27e-62	193	81.5	119	97	48193	Mugil cephalus	Eukaryota	Metazoa	Chordata
Gene.1554::TRINITY_DN3292_c0_g1_i1_78640::g.1554::m.1554 type:complete len:114 gc:universal TRINITY_DN3292_c0_g1_i1_78640:423-82(-)	XP_052389370.1	XP_052389370.1 eukaryotic translation initiation factor 1b-like [Carassius gibelio]	99.1	3.13e-73	221	95.6	113	108	101364	Carassius gibelio	Eukaryota	Metazoa	Chordata
Gene.1555::TRINITY_DN3218_c0_g1_i1_78845::g.1555::m.1555 type:complete len:153 gc:universal TRINITY_DN3218_c0_g1_i1_78845:626-168(-)	XP_047437541.1	XP_047437541.1 dynein regulatory complex protein 8 [Mugil cephalus]	97.4	1.67e-81	246	81.2	149	121	48193	Mugil cephalus	Eukaryota	Metazoa	Chordata
Gene.1557::TRINITY_DN2522_c0_g1_i1_79107::g.1557::m.1557 type:5prime_partial len:842 gc:universal TRINITY_DN2522_c0_g1_i1_79107:1-2526(+)	XP_047436403.1	XP_047436403.1 LOW QUALITY PROTEIN: uveal autoantigen with coiled-coil domains and ankyrin repeats protein [Mugil cephalus]	98.6	0.0	954	70.0	830	581	48193	Mugil cephalus	Eukaryota	Metazoa	Chordata
Gene.1560::TRINITY_DN2505_c0_g1_i1_79182::g.1560::m.1560 type:complete len:347 gc:universal TRINITY_DN2505_c0_g1_i1_79182:234-1274(+)	XP_047448745.1	XP_047448745.1 hyaluronan and proteoglycan link protein 1a [Mugil cephalus]	98.0	1.32e-173	493	68.6	341	234	48193	Mugil cephalus	Eukaryota	Metazoa	Chordata
Gene.1563::TRINITY_DN36876_c0_g1_i1_79743::g.1563::m.1563 type:internal len:113 gc:universal TRINITY_DN36876_c0_g1_i1_79743:336-1(-)	XP_047440383.1	XP_047440383.1 protein diaphanous homolog 1 isoform X2 [Mugil cephalus]	89.3	2.67e-37	142	87.0	100	87	48193	Mugil cephalus	Eukaryota	Metazoa	Chordata
Gene.1564::TRINITY_DN5419_c0_g4_i2_79950::g.1564::m.1564 type:internal len:150 gc:universal TRINITY_DN5419_c0_g4_i2_79950:3-449(+)	XP_055245423.1	XP_055245423.1 actin, cytoplasmic 2 isoform X1 [Gorilla gorilla gorilla]	2025-09-30	4.19e-06	54.3	76.1	46	35	9595	Gorilla gorilla gorilla	Eukaryota	Metazoa	Chordata
Gene.1566::TRINITY_DN5443_c0_g1_i2_79981::g.1566::m.1566 type:5prime_partial len:148 gc:universal TRINITY_DN5443_c0_g1_i2_79981:618-175(-)	XP_052407756.1	XP_052407756.1 hemoglobin embryonic subunit alpha [Carassius gibelio]	96.6	2.01e-73	224	77.6	143	111	101364	Carassius gibelio	Eukaryota	Metazoa	Chordata
Gene.1567::TRINITY_DN5443_c0_g1_i8_79983::g.1567::m.1567 type:5prime_partial len:158 gc:universal TRINITY_DN5443_c0_g1_i8_79983:648-175(-)	XP_052407756.1	XP_052407756.1 hemoglobin embryonic subunit alpha [Carassius gibelio]	90.5	3.49e-72	221	76.2	143	109	101364	Carassius gibelio	Eukaryota	Metazoa	Chordata
Gene.1568::TRINITY_DN14465_c0_g1_i1_80967::g.1568::m.1568 type:internal len:217 gc:universal TRINITY_DN14465_c0_g1_i1_80967:650-3(-)	XP_047459747.1	XP_047459747.1 exportin-5 [Mugil cephalus]	100	3.60e-94	307	71.0	217	154	48193	Mugil cephalus	Eukaryota	Metazoa	Chordata
Gene.1569::TRINITY_DN8338_c0_g1_i3_81180::g.1569::m.1569 type:complete len:106 gc:universal TRINITY_DN8338_c0_g1_i3_81180:88-405(+)	XP_047443798.1	XP_047443798.1 60S ribosomal protein L36 [Mugil cephalus]	99.1	1.74e-64	198	98.1	105	103	48193	Mugil cephalus	Eukaryota	Metazoa	Chordata
Gene.1570::TRINITY_DN10896_c0_g1_i1_81241::g.1570::m.1570 type:complete len:308 gc:universal TRINITY_DN10896_c0_g1_i1_81241:1314-391(-)	XP_047440450.1	XP_047440450.1 heterogeneous nuclear ribonucleoprotein A0-like [Mugil cephalus]	97.1	1.26e-132	386	75.2	310	233	48193	Mugil cephalus	Eukaryota	Metazoa	Chordata
Gene.1573::TRINITY_DN10896_c0_g1_i18_81243::g.1573::m.1573 type:complete len:247 gc:universal TRINITY_DN10896_c0_g1_i18_81243:1391-2131(+)	XP_047440450.1	XP_047440450.1 heterogeneous nuclear ribonucleoprotein A0-like [Mugil cephalus]	79.8	9.14e-124	361	93.0	199	185	48193	Mugil cephalus	Eukaryota	Metazoa	Chordata
Gene.1575::TRINITY_DN10896_c0_g1_i18_81243::g.1575::m.1575 type:complete len:131 gc:universal TRINITY_DN10896_c0_g1_i18_81243:1182-790(-)	XP_047440450.1	XP_047440450.1 heterogeneous nuclear ribonucleoprotein A0-like [Mugil cephalus]	93.1	1.44e-05	52.0	48.1	133	64	48193	Mugil cephalus	Eukaryota	Metazoa	Chordata
Gene.1577::TRINITY_DN98_c0_g1_i1_81428::g.1577::m.1577 type:complete len:172 gc:universal TRINITY_DN98_c0_g1_i1_81428:908-393(-)	XP_047423649.1	XP_047423649.1 diamine acetyltransferase 1-like [Mugil cephalus]	99.4	5.11e-109	316	90.1	171	154	48193	Mugil cephalus	Eukaryota	Metazoa	Chordata
Gene.1578::TRINITY_DN12_c0_g3_i1_81446::g.1578::m.1578 type:complete len:311 gc:universal TRINITY_DN12_c0_g3_i1_81446:2081-1149(-)	XP_047465870.1	XP_047465870.1 dehydrogenase/reductase (SDR family) member 7Cb [Mugil cephalus]	99.7	7.77e-189	529	86.8	310	269	48193	Mugil cephalus	Eukaryota	Metazoa	Chordata
Gene.1579::TRINITY_DN17_c0_g1_i10_81508::g.1579::m.1579 type:complete len:452 gc:universal TRINITY_DN17_c0_g1_i10_81508:115-1470(+)	XP_047456625.1	XP_047456625.1 tubulin alpha chain-like [Mugil cephalus]	99.8	0.0	891	97.1	451	438	48193	Mugil cephalus	Eukaryota	Metazoa	Chordata
Gene.1580::TRINITY_DN30_c0_g1_i10_81517::g.1580::m.1580 type:complete len:382 gc:universal TRINITY_DN30_c0_g1_i10_81517:110-1255(+)	XP_047462364.1	XP_047462364.1 creatine kinase, muscle a [Mugil cephalus]	99.7	2.33e-278	761	95.8	381	365	48193	Mugil cephalus	Eukaryota	Metazoa	Chordata
Gene.1583::TRINITY_DN30_c0_g1_i13_81519::g.1583::m.1583 type:5prime_partial len:375 gc:universal TRINITY_DN30_c0_g1_i13_81519:1-1125(+)	XP_047449507.1	XP_047449507.1 creatine kinase, muscle b [Mugil cephalus]	97.3	3.69e-257	707	94.0	365	343	48193	Mugil cephalus	Eukaryota	Metazoa	Chordata
Gene.1586::TRINITY_DN15_c0_g1_i1_81533::g.1586::m.1586 type:complete len:245 gc:universal TRINITY_DN15_c0_g1_i1_81533:179-913(+)	XP_047424634.1	XP_047424634.1 proteasome activator complex subunit 2 [Mugil cephalus]	99.6	7.69e-117	342	81.2	245	199	48193	Mugil cephalus	Eukaryota	Metazoa	Chordata
Gene.1587::TRINITY_DN53_c0_g1_i12_81535::g.1587::m.1587 type:complete len:401 gc:universal TRINITY_DN53_c0_g1_i12_81535:92-1294(+)	XP_047456317.1	XP_047456317.1 lupus La protein [Mugil cephalus]	99.8	4.77e-208	585	82.0	400	328	48193	Mugil cephalus	Eukaryota	Metazoa	Chordata
Gene.1589::TRINITY_DN53_c0_g1_i7_81537::g.1589::m.1589 type:complete len:401 gc:universal TRINITY_DN53_c0_g1_i7_81537:92-1294(+)	XP_047456317.1	XP_047456317.1 lupus La protein [Mugil cephalus]	99.8	4.77e-208	585	82.0	400	328	48193	Mugil cephalus	Eukaryota	Metazoa	Chordata
Gene.1590::TRINITY_DN53_c0_g1_i7_81537::g.1590::m.1590 type:complete len:209 gc:universal TRINITY_DN53_c0_g1_i7_81537:2014-1388(-)	XP_047456319.1	XP_047456319.1 rRNA N6-adenosine-methyltransferase METTL5 [Mugil cephalus]	99.5	3.88e-138	392	92.3	208	192	48193	Mugil cephalus	Eukaryota	Metazoa	Chordata
Gene.1592::TRINITY_DN53_c0_g2_i3_81539::g.1592::m.1592 type:complete len:401 gc:universal TRINITY_DN53_c0_g2_i3_81539:2367-1165(-)	XP_047456317.1	XP_047456317.1 lupus La protein [Mugil cephalus]	99.8	4.77e-208	585	82.0	400	328	48193	Mugil cephalus	Eukaryota	Metazoa	Chordata
Gene.1594::TRINITY_DN53_c0_g2_i6_81541::g.1594::m.1594 type:complete len:401 gc:universal TRINITY_DN53_c0_g2_i6_81541:2568-1366(-)	XP_047456317.1	XP_047456317.1 lupus La protein [Mugil cephalus]	99.8	4.77e-208	585	82.0	400	328	48193	Mugil cephalus	Eukaryota	Metazoa	Chordata
Gene.1595::TRINITY_DN53_c0_g2_i6_81541::g.1595::m.1595 type:complete len:204 gc:universal TRINITY_DN53_c0_g2_i6_81541:308-919(+)	XP_047456319.1	XP_047456319.1 rRNA N6-adenosine-methyltransferase METTL5 [Mugil cephalus]	96.1	1.55e-129	370	92.3	196	181	48193	Mugil cephalus	Eukaryota	Metazoa	Chordata
Gene.1597::TRINITY_DN66_c0_g1_i11_81545::g.1597::m.1597 type:complete len:285 gc:universal TRINITY_DN66_c0_g1_i11_81545:126-980(+)	XP_047436236.1	XP_047436236.1 tropomyosin alpha-1 chain-like isoform X1 [Mugil cephalus]	99.6	2.17e-08	63.5	97.5	284	277	48193	Mugil cephalus	Eukaryota	Metazoa	Chordata
Gene.1600::TRINITY_DN66_c0_g1_i6_81547::g.1600::m.1600 type:5prime_partial len:191 gc:universal TRINITY_DN66_c0_g1_i6_81547:3279-2707(-)	XP_047434464.1	XP_047434464.1 high affinity choline transporter 1-like [Mugil cephalus]	99.0	2.92e-89	280	75.7	189	143	48193	Mugil cephalus	Eukaryota	Metazoa	Chordata
Gene.1601::TRINITY_DN1_c0_g3_i1_81553::g.1601::m.1601 type:3prime_partial len:216 gc:universal TRINITY_DN1_c0_g3_i1_81553:647-3(-)	XP_047430127.1	XP_047430127.1 creatine kinase B-type-like isoform X2 [Mugil cephalus]	98.6	1.67e-139	403	87.7	212	186	48193	Mugil cephalus	Eukaryota	Metazoa	Chordata
Gene.1603::TRINITY_DN1_c3_g1_i2_81560::g.1603::m.1603 type:complete len:114 gc:universal TRINITY_DN1_c3_g1_i2_81560:142-483(+)	NP_001292554.1	NP_001292554.1 calmodulin-2 isoform 3 [Homo sapiens]	99.1	4.34e-39	134	100	113	113	9606	Homo sapiens	Eukaryota	Metazoa	Chordata
Gene.1607::TRINITY_DN32_c0_g1_i1_81571::g.1607::m.1607 type:complete len:127 gc:universal TRINITY_DN32_c0_g1_i1_81571:1791-2171(+)	XP_052419132.1	XP_052419132.1 WAS/WASL-interacting protein family member 2-like [Carassius gibelio]	67.7	1.70e-37	137	83.7	86	72	101364	Carassius gibelio	Eukaryota	Metazoa	Chordata
Gene.1610::TRINITY_DN49_c0_g1_i1_81600::g.1610::m.1610 type:internal len:146 gc:universal TRINITY_DN49_c0_g1_i1_81600:3-437(+)	XP_052386515.1	XP_052386515.1 NACHT, LRR and PYD domains-containing protein 3-like [Carassius gibelio]	2025-02-26	4.94e-07	57.0	68.4	38	26	101364	Carassius gibelio	Eukaryota	Metazoa	Chordata
Gene.1611::TRINITY_DN14_c2_g1_i1_81611::g.1611::m.1611 type:internal len:230 gc:universal TRINITY_DN14_c2_g1_i1_81611:3-689(+)	XP_047438545.1	XP_047438545.1 class E basic helix-loop-helix protein 40 [Mugil cephalus]	100	6.58e-104	314	74.7	229	171	48193	Mugil cephalus	Eukaryota	Metazoa	Chordata
Gene.1613::TRINITY_DN3_c0_g2_i3_81634::g.1613::m.1613 type:5prime_partial len:514 gc:universal TRINITY_DN3_c0_g2_i3_81634:3-1544(+)	XP_047436963.1	XP_047436963.1 RNA-binding protein NOB1 [Mugil cephalus]	99.8	2.34e-201	576	66.2	526	348	48193	Mugil cephalus	Eukaryota	Metazoa	Chordata
Gene.1617::TRINITY_DN18_c0_g1_i2_81655::g.1617::m.1617 type:5prime_partial len:856 gc:universal TRINITY_DN18_c0_g1_i2_81655:3364-797(-)	XP_052394322.1	XP_052394322.1 myosin heavy chain, fast skeletal muscle-like isoform X2 [Carassius gibelio]	77.1	1.42e-115	397	85.8	660	566	101364	Carassius gibelio	Eukaryota	Metazoa	Chordata
Gene.1619::TRINITY_DN18_c0_g1_i6_81657::g.1619::m.1619 type:5prime_partial len:117 gc:universal TRINITY_DN18_c0_g1_i6_81657:407-57(-)	XP_052427158.1	XP_052427158.1 myosin-16 [Carassius gibelio]	64.1	2.07e-19	91.3	66.7	75	50	101364	Carassius gibelio	Eukaryota	Metazoa	Chordata
Gene.1620::TRINITY_DN31_c0_g3_i2_81662::g.1620::m.1620 type:complete len:628 gc:universal TRINITY_DN31_c0_g3_i2_81662:2377-494(-)	XP_047467449.1	XP_047467449.1 polyadenylate-binding protein 4 [Mugil cephalus]	99.7	0.0	1120	93.1	627	584	48193	Mugil cephalus	Eukaryota	Metazoa	Chordata
Gene.1622::TRINITY_DN48_c2_g1_i1_81714::g.1622::m.1622 type:5prime_partial len:637 gc:universal TRINITY_DN48_c2_g1_i1_81714:2-1912(+)	XP_047455286.1	XP_047455286.1 calpain-7 [Mugil cephalus]	99.8	0.0	1260	94.7	636	602	48193	Mugil cephalus	Eukaryota	Metazoa	Chordata
Gene.1626::TRINITY_DN29_c0_g1_i10_81727::g.1626::m.1626 type:5prime_partial len:136 gc:universal TRINITY_DN29_c0_g1_i10_81727:1569-1162(-)	XP_055121526.1	XP_055121526.1 small integral membrane protein 26 isoform X2 [Symphalangus syndactylus]	67.6	4.24e-07	53.5	2025-06-30	98	30	9590	Symphalangus syndactylus	Eukaryota	Metazoa	Chordata
Gene.1627::TRINITY_DN29_c0_g1_i14_81729::g.1627::m.1627 type:5prime_partial len:136 gc:universal TRINITY_DN29_c0_g1_i14_81729:1538-1131(-)	XP_055121526.1	XP_055121526.1 small integral membrane protein 26 isoform X2 [Symphalangus syndactylus]	67.6	4.24e-07	53.5	2025-06-30	98	30	9590	Symphalangus syndactylus	Eukaryota	Metazoa	Chordata
Gene.1629::TRINITY_DN97_c0_g2_i1_81739::g.1629::m.1629 type:complete len:132 gc:universal TRINITY_DN97_c0_g2_i1_81739:98-493(+)	XP_047438256.1	XP_047438256.1 60S ribosomal protein L22 [Mugil cephalus]	96.2	2.94e-77	232	96.1	127	122	48193	Mugil cephalus	Eukaryota	Metazoa	Chordata
Gene.1630::TRINITY_DN5_c0_g1_i16_81776::g.1630::m.1630 type:complete len:155 gc:universal TRINITY_DN5_c0_g1_i16_81776:264-728(+)	XP_047427111.1	XP_047427111.1 myosin regulatory light chain 2, skeletal muscle [Mugil cephalus]	89.0	4.07e-83	249	92.8	138	128	48193	Mugil cephalus	Eukaryota	Metazoa	Chordata
Gene.1631::TRINITY_DN5_c0_g1_i21_81778::g.1631::m.1631 type:complete len:171 gc:universal TRINITY_DN5_c0_g1_i21_81778:264-776(+)	XP_047427111.1	XP_047427111.1 myosin regulatory light chain 2, skeletal muscle [Mugil cephalus]	99.4	1.42e-110	320	94.7	170	161	48193	Mugil cephalus	Eukaryota	Metazoa	Chordata
Gene.1634::TRINITY_DN5_c0_g1_i5_81780::g.1634::m.1634 type:complete len:103 gc:universal TRINITY_DN5_c0_g1_i5_81780:316-624(+)	XP_047427111.1	XP_047427111.1 myosin regulatory light chain 2, skeletal muscle [Mugil cephalus]	97.1	3.62e-63	197	94.0	100	94	48193	Mugil cephalus	Eukaryota	Metazoa	Chordata
Gene.1635::TRINITY_DN5_c0_g1_i9_81782::g.1635::m.1635 type:complete len:171 gc:universal TRINITY_DN5_c0_g1_i9_81782:673-161(-)	XP_047427111.1	XP_047427111.1 myosin regulatory light chain 2, skeletal muscle [Mugil cephalus]	99.4	1.42e-110	320	94.7	170	161	48193	Mugil cephalus	Eukaryota	Metazoa	Chordata
Gene.1637::TRINITY_DN5_c0_g1_i9_81782::g.1637::m.1637 type:3prime_partial len:115 gc:universal TRINITY_DN5_c0_g1_i9_81782:752-1093(+)	XP_047427111.1	XP_047427111.1 myosin regulatory light chain 2, skeletal muscle [Mugil cephalus]	82.5	2.96e-51	167	93.6	94	88	48193	Mugil cephalus	Eukaryota	Metazoa	Chordata
Gene.1638::TRINITY_DN5_c1_g1_i23_81786::g.1638::m.1638 type:complete len:509 gc:universal TRINITY_DN5_c1_g1_i23_81786:87-1613(+)	XP_047454688.1	XP_047454688.1 nonsense-mediated mRNA decay factor SMG9 [Mugil cephalus]	99.8	0.0	969	94.1	508	478	48193	Mugil cephalus	Eukaryota	Metazoa	Chordata
Gene.1642::TRINITY_DN5_c1_g1_i23_81786::g.1642::m.1642 type:complete len:119 gc:universal TRINITY_DN5_c1_g1_i23_81786:2328-2684(+)	XP_047432537.1	XP_047432537.1 myosin, light polypeptide 3, skeletal muscle [Mugil cephalus]	98.3	2.51e-70	215	89.7	117	105	48193	Mugil cephalus	Eukaryota	Metazoa	Chordata
Gene.1643::TRINITY_DN5_c1_g1_i3_81788::g.1643::m.1643 type:complete len:102 gc:universal TRINITY_DN5_c1_g1_i3_81788:89-394(+)	XP_047432537.1	XP_047432537.1 myosin, light polypeptide 3, skeletal muscle [Mugil cephalus]	89.2	3.39e-52	168	91.2	91	83	48193	Mugil cephalus	Eukaryota	Metazoa	Chordata
Gene.1645::TRINITY_DN54_c0_g1_i1_81797::g.1645::m.1645 type:complete len:276 gc:universal TRINITY_DN54_c0_g1_i1_81797:112-939(+)	XP_047441670.1	XP_047441670.1 CD74 molecule, major histocompatibility complex, class II invariant chain a [Mugil cephalus]	99.6	4.01e-119	350	65.6	282	185	48193	Mugil cephalus	Eukaryota	Metazoa	Chordata
Gene.1647::TRINITY_DN4_c0_g1_i1_81814::g.1647::m.1647 type:5prime_partial len:569 gc:universal TRINITY_DN4_c0_g1_i1_81814:1862-156(-)	XP_047448275.1	XP_047448275.1 ATP synthase subunit alpha, mitochondrial-like [Mugil cephalus]	96.7	0.0	996	94.6	551	521	48193	Mugil cephalus	Eukaryota	Metazoa	Chordata
Gene.1650::TRINITY_DN11_c2_g1_i1_81819::g.1650::m.1650 type:5prime_partial len:215 gc:universal TRINITY_DN11_c2_g1_i1_81819:2-646(+)	XP_047464568.1	XP_047464568.1 60S ribosomal protein L19-like [Mugil cephalus]	91.6	7.39e-110	321	93.4	197	184	48193	Mugil cephalus	Eukaryota	Metazoa	Chordata
Gene.1652::TRINITY_DN24_c0_g1_i3_81833::g.1652::m.1652 type:5prime_partial len:101 gc:universal TRINITY_DN24_c0_g1_i3_81833:2-304(+)	XP_047462765.1	XP_047462765.1 3-methyl-2-oxobutanoate dehydrogenase [lipoamide] kinase, mitochondrial [Mugil cephalus]	99.0	1.68e-61	201	98.0	100	98	48193	Mugil cephalus	Eukaryota	Metazoa	Chordata
Gene.1653::TRINITY_DN24_c0_g2_i5_81835::g.1653::m.1653 type:5prime_partial len:193 gc:universal TRINITY_DN24_c0_g2_i5_81835:1-579(+)	XP_047460709.1	XP_047460709.1 NADH dehydrogenase [ubiquinone] 1 beta subcomplex subunit 9 [Mugil cephalus]	90.7	9.39e-116	334	88.0	175	154	48193	Mugil cephalus	Eukaryota	Metazoa	Chordata
Gene.1654::TRINITY_DN2_c0_g1_i2_81871::g.1654::m.1654 type:5prime_partial len:148 gc:universal TRINITY_DN2_c0_g1_i2_81871:3-446(+)	XP_047446677.1	XP_047446677.1 cold inducible RNA binding protein a isoform X3 [Mugil cephalus]	56.1	8.54e-34	124	73.5	83	61	48193	Mugil cephalus	Eukaryota	Metazoa	Chordata
Gene.1657::TRINITY_DN2_c0_g3_i3_81875::g.1657::m.1657 type:complete len:509 gc:universal TRINITY_DN2_c0_g3_i3_81875:2001-475(-)	XP_047452511.1	XP_047452511.1 dihydrolipoyl dehydrogenase, mitochondrial [Mugil cephalus]	99.8	0.0	936	91.7	508	466	48193	Mugil cephalus	Eukaryota	Metazoa	Chordata
Gene.1661::TRINITY_DN2_c2_g2_i1_81879::g.1661::m.1661 type:5prime_partial len:131 gc:universal TRINITY_DN2_c2_g2_i1_81879:2-394(+)	XP_047437541.1	XP_047437541.1 dynein regulatory complex protein 8 [Mugil cephalus]	42.7	8.94e-20	88.6	75.0	56	42	48193	Mugil cephalus	Eukaryota	Metazoa	Chordata
Gene.1663::TRINITY_DN2_c4_g1_i2_81881::g.1663::m.1663 type:internal len:180 gc:universal TRINITY_DN2_c4_g1_i2_81881:538-2(-)	XP_047451845.1	XP_047451845.1 60S ribosomal protein L27a [Mugil cephalus]	86.6	2.37e-84	255	95.5	155	148	48193	Mugil cephalus	Eukaryota	Metazoa	Chordata
Gene.1664::TRINITY_DN34_c0_g2_i3_81908::g.1664::m.1664 type:complete len:997 gc:universal TRINITY_DN34_c0_g2_i3_81908:3048-58(-)	XP_047427623.1	XP_047427623.1 sarcoplasmic/endoplasmic reticulum calcium ATPase 1 [Mugil cephalus]	99.9	0.0	1813	91.8	996	914	48193	Mugil cephalus	Eukaryota	Metazoa	Chordata
Gene.1669::TRINITY_DN50_c1_g3_i3_81920::g.1669::m.1669 type:5prime_partial len:382 gc:universal TRINITY_DN50_c1_g3_i3_81920:1-1146(+)	XP_047440606.1	XP_047440606.1 elongation factor 1-gamma [Mugil cephalus]	95.3	6.37e-202	570	84.6	364	308	48193	Mugil cephalus	Eukaryota	Metazoa	Chordata
Gene.1671::TRINITY_DN50_c1_g3_i6_81922::g.1671::m.1671 type:internal len:195 gc:universal TRINITY_DN50_c1_g3_i6_81922:1-582(+)	XP_047440606.1	XP_047440606.1 elongation factor 1-gamma [Mugil cephalus]	88.1	3.76e-111	332	94.7	171	162	48193	Mugil cephalus	Eukaryota	Metazoa	Chordata
Gene.1672::TRINITY_DN77_c1_g1_i1_81935::g.1672::m.1672 type:5prime_partial len:280 gc:universal TRINITY_DN77_c1_g1_i1_81935:1536-697(-)	XP_047426323.1	XP_047426323.1 beta-1,4 N-acetylgalactosaminyltransferase 1a [Mugil cephalus]	99.6	1.48e-169	488	82.4	279	230	48193	Mugil cephalus	Eukaryota	Metazoa	Chordata
Gene.1673::TRINITY_DN9_c0_g1_i1_81940::g.1673::m.1673 type:complete len:299 gc:universal TRINITY_DN9_c0_g1_i1_81940:1283-387(-)	XP_047434454.1	XP_047434454.1 ADP/ATP translocase 1 [Mugil cephalus]	99.7	5.33e-206	572	93.3	298	278	48193	Mugil cephalus	Eukaryota	Metazoa	Chordata
Gene.1674::TRINITY_DN9_c0_g5_i1_81944::g.1674::m.1674 type:complete len:179 gc:universal TRINITY_DN9_c0_g5_i1_81944:1158-622(-)	XP_047433921.1	XP_047433921.1 glutamyl-tRNA(Gln) amidotransferase subunit B, mitochondrial [Mugil cephalus]	99.4	1.38e-86	259	77.0	178	137	48193	Mugil cephalus	Eukaryota	Metazoa	Chordata
Gene.1677::TRINITY_DN19_c0_g1_i1_81946::g.1677::m.1677 type:5prime_partial len:269 gc:universal TRINITY_DN19_c0_g1_i1_81946:2-808(+)	XP_047434911.1	XP_047434911.1 40S ribosomal protein S3a [Mugil cephalus]	98.9	4.02e-183	511	97.0	266	258	48193	Mugil cephalus	Eukaryota	Metazoa	Chordata
Gene.1679::TRINITY_DN19_c0_g1_i9_81950::g.1679::m.1679 type:5prime_partial len:194 gc:universal TRINITY_DN19_c0_g1_i9_81950:2-583(+)	XP_047424187.1	XP_047424187.1 importin-4 [Mugil cephalus]	86.1	3.83e-71	241	74.9	167	125	48193	Mugil cephalus	Eukaryota	Metazoa	Chordata
Gene.1682::TRINITY_DN60_c0_g2_i2_81995::g.1682::m.1682 type:complete len:472 gc:universal TRINITY_DN60_c0_g2_i2_81995:2872-1457(-)	XP_047439114.1	XP_047439114.1 something about silencing protein 10 [Mugil cephalus]	99.8	4.82e-216	612	76.4	478	365	48193	Mugil cephalus	Eukaryota	Metazoa	Chordata
Gene.1683::TRINITY_DN60_c0_g2_i2_81995::g.1683::m.1683 type:complete len:320 gc:universal TRINITY_DN60_c0_g2_i2_81995:110-1069(+)	XP_047439115.1	XP_047439115.1 phosphopantothenate--cysteine ligase [Mugil cephalus]	99.7	4.89e-194	543	89.0	319	284	48193	Mugil cephalus	Eukaryota	Metazoa	Chordata
Gene.1684::TRINITY_DN1677_c0_g1_i6_82233::g.1684::m.1684 type:complete len:235 gc:universal TRINITY_DN1677_c0_g1_i6_82233:154-858(+)	XP_047437697.1	XP_047437697.1 cleavage and polyadenylation specificity factor subunit 5 [Mugil cephalus]	97.0	2.26e-160	451	94.3	228	215	48193	Mugil cephalus	Eukaryota	Metazoa	Chordata
Gene.1687::TRINITY_DN1665_c0_g3_i11_82328::g.1687::m.1687 type:5prime_partial len:750 gc:universal TRINITY_DN1665_c0_g3_i11_82328:2-2251(+)	XP_047451429.1	XP_047451429.1 dynamin-1-like protein isoform X1 [Mugil cephalus]	96.8	0.0	1285	91.3	732	668	48193	Mugil cephalus	Eukaryota	Metazoa	Chordata
Gene.1691::TRINITY_DN1665_c0_g3_i5_82330::g.1691::m.1691 type:internal len:265 gc:universal TRINITY_DN1665_c0_g3_i5_82330:792-1(-)	XP_047451433.1	XP_047451433.1 troponin T2d, cardiac [Mugil cephalus]	84.5	1.27e-62	204	71.7	223	160	48193	Mugil cephalus	Eukaryota	Metazoa	Chordata
Gene.1695::TRINITY_DN18905_c0_g1_i1_82621::g.1695::m.1695 type:5prime_partial len:169 gc:universal TRINITY_DN18905_c0_g1_i1_82621:1-507(+)	XP_047428550.1	XP_047428550.1 ATP synthase F(0) complex subunit C1, mitochondrial [Mugil cephalus]	81.1	8.74e-79	238	94.9	137	130	48193	Mugil cephalus	Eukaryota	Metazoa	Chordata
Gene.1696::TRINITY_DN23418_c0_g1_i1_83326::g.1696::m.1696 type:5prime_partial len:135 gc:universal TRINITY_DN23418_c0_g1_i1_83326:835-431(-)	XP_047430496.1	XP_047430496.1 myosin VIa isoform X8 [Mugil cephalus]	99.3	1.20e-81	269	93.3	134	125	48193	Mugil cephalus	Eukaryota	Metazoa	Chordata
Gene.1697::TRINITY_DN1413_c0_g1_i1_83675::g.1697::m.1697 type:5prime_partial len:513 gc:universal TRINITY_DN1413_c0_g1_i1_83675:1-1539(+)	XP_047442064.1	XP_047442064.1 histidine-rich glycoprotein-like [Mugil cephalus]	97.1	5.35e-142	423	57.7	503	290	48193	Mugil cephalus	Eukaryota	Metazoa	Chordata
Gene.1701::TRINITY_DN1461_c0_g3_i1_83686::g.1701::m.1701 type:5prime_partial len:201 gc:universal TRINITY_DN1461_c0_g3_i1_83686:1-603(+)	XP_047427735.1	XP_047427735.1 60S ribosomal protein L19 [Mugil cephalus]	96.5	8.79e-105	307	85.7	196	168	48193	Mugil cephalus	Eukaryota	Metazoa	Chordata
Gene.1702::TRINITY_DN1494_c0_g1_i2_83842::g.1702::m.1702 type:complete len:166 gc:universal TRINITY_DN1494_c0_g1_i2_83842:100-597(+)	XP_047426320.1	XP_047426320.1 mitochondrial fission process protein 1 [Mugil cephalus]	99.4	5.62e-98	287	88.5	165	146	48193	Mugil cephalus	Eukaryota	Metazoa	Chordata
Gene.1703::TRINITY_DN1439_c0_g2_i1_83849::g.1703::m.1703 type:5prime_partial len:127 gc:universal TRINITY_DN1439_c0_g2_i1_83849:546-166(-)	XP_047466046.1	XP_047466046.1 collagen, type I, alpha 1b [Mugil cephalus]	2025-03-21	7.44e-07	55.8	92.6	27	25	48193	Mugil cephalus	Eukaryota	Metazoa	Chordata
Gene.1705::TRINITY_DN30138_c0_g1_i1_83950::g.1705::m.1705 type:5prime_partial len:163 gc:universal TRINITY_DN30138_c0_g1_i1_83950:650-162(-)	XP_047460529.1	XP_047460529.1 type-4 ice-structuring protein LS-12-like [Mugil cephalus]	39.9	2.48e-21	92.0	70.8	65	46	48193	Mugil cephalus	Eukaryota	Metazoa	Chordata
Gene.1708::TRINITY_DN37837_c0_g1_i1_84410::g.1708::m.1708 type:5prime_partial len:103 gc:universal TRINITY_DN37837_c0_g1_i1_84410:344-36(-)	XP_047460716.1	XP_047460716.1 proteasome subunit beta type-4 [Mugil cephalus]	86.4	3.25e-47	159	89.0	91	81	48193	Mugil cephalus	Eukaryota	Metazoa	Chordata
Gene.1709::TRINITY_DN3487_c0_g1_i3_85295::g.1709::m.1709 type:5prime_partial len:522 gc:universal TRINITY_DN3487_c0_g1_i3_85295:3019-1454(-)	XP_047443785.1	XP_047443785.1 lamin-B2 [Mugil cephalus]	99.8	9.50e-225	640	78.4	527	413	48193	Mugil cephalus	Eukaryota	Metazoa	Chordata
Gene.1712::TRINITY_DN3484_c0_g2_i5_85316::g.1712::m.1712 type:5prime_partial len:138 gc:universal TRINITY_DN3484_c0_g2_i5_85316:453-40(-)	XP_047455581.1	XP_047455581.1 60S ribosomal protein L18 [Mugil cephalus]	76.1	8.85e-61	193	89.5	105	94	48193	Mugil cephalus	Eukaryota	Metazoa	Chordata
Gene.1713::TRINITY_DN3484_c0_g2_i8_85318::g.1713::m.1713 type:complete len:289 gc:universal TRINITY_DN3484_c0_g2_i8_85318:1978-1112(-)	XP_047442012.1	XP_047442012.1 uncharacterized protein si:dkey-237j10.2 isoform X1 [Mugil cephalus]	92.7	7.75e-89	274	58.7	283	166	48193	Mugil cephalus	Eukaryota	Metazoa	Chordata
Gene.1714::TRINITY_DN3484_c0_g2_i8_85318::g.1714::m.1714 type:complete len:189 gc:universal TRINITY_DN3484_c0_g2_i8_85318:687-121(-)	XP_047455581.1	XP_047455581.1 60S ribosomal protein L18 [Mugil cephalus]	99.5	1.60e-118	341	92.0	188	173	48193	Mugil cephalus	Eukaryota	Metazoa	Chordata
Gene.1715::TRINITY_DN2418_c0_g2_i1_85637::g.1715::m.1715 type:5prime_partial len:119 gc:universal TRINITY_DN2418_c0_g2_i1_85637:3-359(+)	XP_047437010.1	XP_047437010.1 huntingtin-interacting protein K [Mugil cephalus]	75.6	6.34e-51	165	98.9	90	89	48193	Mugil cephalus	Eukaryota	Metazoa	Chordata
Gene.1716::TRINITY_DN2444_c0_g1_i13_85646::g.1716::m.1716 type:5prime_partial len:578 gc:universal TRINITY_DN2444_c0_g1_i13_85646:1-1734(+)	XP_047458470.1	XP_047458470.1 prolyl 4-hydroxylase subunit alpha-1b isoform X1 [Mugil cephalus]	95.0	0.0	941	85.1	549	467	48193	Mugil cephalus	Eukaryota	Metazoa	Chordata
Gene.1719::TRINITY_DN2444_c0_g1_i6_85648::g.1719::m.1719 type:5prime_partial len:576 gc:universal TRINITY_DN2444_c0_g1_i6_85648:1-1728(+)	XP_047458470.1	XP_047458470.1 prolyl 4-hydroxylase subunit alpha-1b isoform X1 [Mugil cephalus]	95.1	0.0	942	85.0	548	466	48193	Mugil cephalus	Eukaryota	Metazoa	Chordata
Gene.1722::TRINITY_DN2487_c0_g2_i4_85662::g.1722::m.1722 type:5prime_partial len:461 gc:universal TRINITY_DN2487_c0_g2_i4_85662:2-1384(+)	XP_047437164.1	XP_047437164.1 methenyltetrahydrofolate synthase domain-containing protein isoform X1 [Mugil cephalus]	69.0	3.79e-127	385	67.6	336	227	48193	Mugil cephalus	Eukaryota	Metazoa	Chordata
Gene.1724::TRINITY_DN2479_c0_g1_i3_85785::g.1724::m.1724 type:complete len:176 gc:universal TRINITY_DN2479_c0_g1_i3_85785:122-649(+)	XP_052389189.1	XP_052389189.1 proteasome subunit beta type-2 [Carassius gibelio]	65.3	5.91e-57	185	84.3	115	97	101364	Carassius gibelio	Eukaryota	Metazoa	Chordata
Gene.1726::TRINITY_DN6316_c0_g1_i1_86230::g.1726::m.1726 type:5prime_partial len:436 gc:universal TRINITY_DN6316_c0_g1_i1_86230:2-1309(+)	XP_047455711.1	XP_047455711.1 sperm-associated antigen 1-like [Mugil cephalus]	99.8	3.27e-206	602	71.7	442	317	48193	Mugil cephalus	Eukaryota	Metazoa	Chordata
Gene.1728::TRINITY_DN29414_c0_g1_i1_86408::g.1728::m.1728 type:internal len:338 gc:universal TRINITY_DN29414_c0_g1_i1_86408:1013-3(-)	XP_047433995.1	XP_047433995.1 patatin-like phospholipase domain-containing protein 6 isoform X1 [Mugil cephalus]	100	1.71e-204	605	92.3	337	311	48193	Mugil cephalus	Eukaryota	Metazoa	Chordata
Gene.1730::TRINITY_DN15468_c0_g1_i1_87280::g.1730::m.1730 type:5prime_partial len:141 gc:universal TRINITY_DN15468_c0_g1_i1_87280:548-126(-)	XP_047439239.1	XP_047439239.1 40S ribosomal protein S26 [Mugil cephalus]	81.6	2.20e-76	230	100	115	115	48193	Mugil cephalus	Eukaryota	Metazoa	Chordata
Gene.1731::TRINITY_DN1049_c0_g1_i2_87300::g.1731::m.1731 type:5prime_partial len:195 gc:universal TRINITY_DN1049_c0_g1_i2_87300:3-587(+)	XP_047449168.1	XP_047449168.1 tetratricopeptide repeat protein 36 [Mugil cephalus]	95.4	4.75e-110	320	92.5	186	172	48193	Mugil cephalus	Eukaryota	Metazoa	Chordata
Gene.1732::TRINITY_DN1041_c0_g1_i13_87340::g.1732::m.1732 type:complete len:362 gc:universal TRINITY_DN1041_c0_g1_i13_87340:1254-169(-)	XP_047448977.1	XP_047448977.1 long-chain-fatty-acid--CoA ligase ACSBG2-like [Mugil cephalus]	99.2	2.32e-162	481	65.9	390	257	48193	Mugil cephalus	Eukaryota	Metazoa	Chordata
Gene.1734::TRINITY_DN1010_c0_g1_i3_87362::g.1734::m.1734 type:3prime_partial len:345 gc:universal TRINITY_DN1010_c0_g1_i3_87362:1032-1(-)	XP_047442963.1	XP_047442963.1 26S proteasome non-ATPase regulatory subunit 1 [Mugil cephalus]	84.6	7.73e-197	575	97.9	291	285	48193	Mugil cephalus	Eukaryota	Metazoa	Chordata
Gene.1735::TRINITY_DN1027_c0_g1_i5_87386::g.1735::m.1735 type:complete len:100 gc:universal TRINITY_DN1027_c0_g1_i5_87386:316-17(-)	XP_047427519.1	XP_047427519.1 nucleoside diphosphate kinase A 2-like [Mugil cephalus]	28.0	1.74e-06	52.0	82.1	28	23	48193	Mugil cephalus	Eukaryota	Metazoa	Chordata
Gene.1737::TRINITY_DN1094_c0_g1_i2_87425::g.1737::m.1737 type:complete len:110 gc:universal TRINITY_DN1094_c0_g1_i2_87425:641-970(+)	XP_047466002.1	XP_047466002.1 parvalbumin 3 [Mugil cephalus]	99.1	3.03e-51	165	83.5	109	91	48193	Mugil cephalus	Eukaryota	Metazoa	Chordata
Gene.1740::TRINITY_DN1094_c0_g4_i1_87433::g.1740::m.1740 type:complete len:111 gc:universal TRINITY_DN1094_c0_g4_i1_87433:624-292(-)	XP_047427594.1	XP_047427594.1 parvalbumin beta-like [Mugil cephalus]	98.2	1.85e-52	168	79.8	109	87	48193	Mugil cephalus	Eukaryota	Metazoa	Chordata
Gene.1744::TRINITY_DN1038_c0_g2_i3_87446::g.1744::m.1744 type:complete len:358 gc:universal TRINITY_DN1038_c0_g2_i3_87446:1858-785(-)	XP_047434986.1	XP_047434986.1 RNA demethylase ALKBH5 [Mugil cephalus]	99.7	1.63e-221	616	88.1	361	318	48193	Mugil cephalus	Eukaryota	Metazoa	Chordata
Gene.1747::TRINITY_DN1002_c0_g1_i1_87452::g.1747::m.1747 type:complete len:201 gc:universal TRINITY_DN1002_c0_g1_i1_87452:209-811(+)	XP_047435198.1	XP_047435198.1 ubiquitin-conjugating enzyme E2Kb (UBC1 homolog, yeast) [Mugil cephalus]	99.5	8.23e-136	386	98.0	200	196	48193	Mugil cephalus	Eukaryota	Metazoa	Chordata
Gene.1749::TRINITY_DN1002_c0_g2_i1_87454::g.1749::m.1749 type:complete len:307 gc:universal TRINITY_DN1002_c0_g2_i1_87454:197-1117(+)	XP_047440338.1	XP_047440338.1 Y-box-binding protein 1 isoform X3 [Mugil cephalus]	99.7	1.03e-144	417	80.6	310	250	48193	Mugil cephalus	Eukaryota	Metazoa	Chordata
Gene.1752::TRINITY_DN1097_c1_g1_i2_87489::g.1752::m.1752 type:5prime_partial len:376 gc:universal TRINITY_DN1097_c1_g1_i2_87489:1251-124(-)	XP_047460315.1	XP_047460315.1 ribonucleoside-diphosphate reductase subunit M2 B [Mugil cephalus]	96.3	7.41e-231	640	87.3	362	316	48193	Mugil cephalus	Eukaryota	Metazoa	Chordata
Gene.1753::TRINITY_DN1014_c0_g2_i11_87494::g.1753::m.1753 type:5prime_partial len:251 gc:universal TRINITY_DN1014_c0_g2_i11_87494:3-755(+)	XP_047462053.1	XP_047462053.1 leucine-rich repeat neuronal protein 4 [Mugil cephalus]	94.8	6.99e-78	243	56.1	244	137	48193	Mugil cephalus	Eukaryota	Metazoa	Chordata
Gene.1756::TRINITY_DN1021_c0_g1_i4_87523::g.1756::m.1756 type:complete len:256 gc:universal TRINITY_DN1021_c0_g1_i4_87523:987-220(-)	XP_047464562.1	XP_047464562.1 proteasome activator complex subunit 3 [Mugil cephalus]	99.6	3.22e-165	465	93.4	256	239	48193	Mugil cephalus	Eukaryota	Metazoa	Chordata
Gene.1757::TRINITY_DN1021_c0_g1_i8_87525::g.1757::m.1757 type:complete len:152 gc:universal TRINITY_DN1021_c0_g1_i8_87525:675-220(-)	XP_052426421.1	XP_052426421.1 proteasome activator complex subunit 3-like [Carassius gibelio]	99.3	2.04e-99	294	98.0	151	148	101364	Carassius gibelio	Eukaryota	Metazoa	Chordata
Gene.1759::TRINITY_DN1042_c1_g2_i1_87571::g.1759::m.1759 type:complete len:127 gc:universal TRINITY_DN1042_c1_g2_i1_87571:1174-794(-)	XP_047453254.1	XP_047453254.1 uncharacterized protein C11orf96 homolog [Mugil cephalus]	99.2	1.21e-74	225	95.2	126	120	48193	Mugil cephalus	Eukaryota	Metazoa	Chordata
Gene.1763::TRINITY_DN2825_c0_g1_i1_89202::g.1763::m.1763 type:complete len:135 gc:universal TRINITY_DN2825_c0_g1_i1_89202:564-968(+)	XP_052439718.1	XP_052439718.1 fatty acid-binding protein, heart [Carassius gibelio]	99.3	3.58e-66	204	76.1	134	102	101364	Carassius gibelio	Eukaryota	Metazoa	Chordata
Gene.1766::TRINITY_DN2801_c0_g2_i5_89247::g.1766::m.1766 type:internal len:102 gc:universal TRINITY_DN2801_c0_g2_i5_89247:303-1(-)	XP_047427274.1	XP_047427274.1 GTPase KRas [Mugil cephalus]	72.3	3.30e-43	147	98.6	73	72	48193	Mugil cephalus	Eukaryota	Metazoa	Chordata
Gene.1767::TRINITY_DN1940_c0_g1_i3_90100::g.1767::m.1767 type:complete len:369 gc:universal TRINITY_DN1940_c0_g1_i3_90100:2397-1291(-)	XP_047453023.1	XP_047453023.1 tripartite motif-containing protein 44 [Mugil cephalus]	99.7	2.32e-163	469	71.8	376	270	48193	Mugil cephalus	Eukaryota	Metazoa	Chordata
Gene.1770::TRINITY_DN1934_c0_g2_i4_90294::g.1770::m.1770 type:5prime_partial len:301 gc:universal TRINITY_DN1934_c0_g2_i4_90294:1840-938(-)	XP_047449547.1	XP_047449547.1 dedicator of cytokinesis protein 10 isoform X7 [Mugil cephalus]	99.7	8.68e-178	549	96.0	300	288	48193	Mugil cephalus	Eukaryota	Metazoa	Chordata
Gene.1771::TRINITY_DN1993_c0_g3_i1_90301::g.1771::m.1771 type:5prime_partial len:148 gc:universal TRINITY_DN1993_c0_g3_i1_90301:1-444(+)	XP_047459884.1	XP_047459884.1 40S ribosomal protein S24 isoform X3 [Mugil cephalus]	99.3	6.20e-86	257	97.3	147	143	48193	Mugil cephalus	Eukaryota	Metazoa	Chordata
Gene.1773::TRINITY_DN1966_c0_g2_i1_90390::g.1773::m.1773 type:complete len:238 gc:universal TRINITY_DN1966_c0_g2_i1_90390:989-276(-)	XP_047457802.1	XP_047457802.1 phosducin-like protein 3 [Mugil cephalus]	99.6	2.30e-140	400	85.2	237	202	48193	Mugil cephalus	Eukaryota	Metazoa	Chordata
Gene.1778::TRINITY_DN463_c0_g1_i6_90549::g.1778::m.1778 type:complete len:256 gc:universal TRINITY_DN463_c0_g1_i6_90549:78-845(+)	XP_047426591.1	XP_047426591.1 phosphoglycerate mutase 2 [Mugil cephalus]	99.6	1.77e-180	503	94.5	255	241	48193	Mugil cephalus	Eukaryota	Metazoa	Chordata
Gene.1781::TRINITY_DN402_c0_g1_i3_90648::g.1781::m.1781 type:5prime_partial len:235 gc:universal TRINITY_DN402_c0_g1_i3_90648:1-705(+)	XP_047457256.1	XP_047457256.1 EEF1A lysine methyltransferase 1 [Mugil cephalus]	91.5	7.40e-120	348	79.6	216	172	48193	Mugil cephalus	Eukaryota	Metazoa	Chordata
Gene.1783::TRINITY_DN491_c0_g1_i1_90651::g.1783::m.1783 type:complete len:148 gc:universal TRINITY_DN491_c0_g1_i1_90651:65-508(+)	XP_052407701.1	XP_052407701.1 hemoglobin subunit beta-2 [Carassius gibelio]	99.3	1.16e-82	247	79.6	147	117	101364	Carassius gibelio	Eukaryota	Metazoa	Chordata
Gene.1784::TRINITY_DN453_c0_g1_i5_90661::g.1784::m.1784 type:5prime_partial len:403 gc:universal TRINITY_DN453_c0_g1_i5_90661:2194-986(-)	XP_047454867.1	XP_047454867.1 F-box only protein 32 [Mugil cephalus]	91.3	6.27e-230	639	84.0	368	309	48193	Mugil cephalus	Eukaryota	Metazoa	Chordata
Gene.1788::TRINITY_DN421_c0_g2_i3_90681::g.1788::m.1788 type:complete len:799 gc:universal TRINITY_DN421_c0_g2_i3_90681:56-2452(+)	XP_052416825.1	XP_052416825.1 vacuolar protein sorting-associated protein 35 isoform X1 [Carassius gibelio]	99.9	0.0	1508	96.2	798	768	101364	Carassius gibelio	Eukaryota	Metazoa	Chordata
Gene.1789::TRINITY_DN475_c1_g2_i1_90685::g.1789::m.1789 type:complete len:288 gc:universal TRINITY_DN475_c1_g2_i1_90685:2334-1471(-)	XP_047424759.1	XP_047424759.1 protein shisa-2 [Mugil cephalus]	99.7	5.59e-143	412	86.3	300	259	48193	Mugil cephalus	Eukaryota	Metazoa	Chordata
Gene.1793::TRINITY_DN407_c0_g1_i1_90719::g.1793::m.1793 type:5prime_partial len:250 gc:universal TRINITY_DN407_c0_g1_i1_90719:3-752(+)	XP_047445148.1	XP_047445148.1 PDZ domain-containing protein GIPC2 [Mugil cephalus]	99.2	1.18e-162	461	91.9	248	228	48193	Mugil cephalus	Eukaryota	Metazoa	Chordata
Gene.1795::TRINITY_DN441_c0_g1_i1_90741::g.1795::m.1795 type:5prime_partial len:420 gc:universal TRINITY_DN441_c0_g1_i1_90741:1-1260(+)	XP_047467405.1	XP_047467405.1 obg-like ATPase 1 [Mugil cephalus]	94.0	1.79e-268	739	91.9	395	363	48193	Mugil cephalus	Eukaryota	Metazoa	Chordata
Gene.1798::TRINITY_DN465_c0_g1_i2_90773::g.1798::m.1798 type:complete len:819 gc:universal TRINITY_DN465_c0_g1_i2_90773:2776-320(-)	XP_047441498.1	XP_047441498.1 elongator complex protein 1 [Mugil cephalus]	95.6	0.0	1303	85.3	783	668	48193	Mugil cephalus	Eukaryota	Metazoa	Chordata
Gene.1799::TRINITY_DN465_c0_g1_i2_90773::g.1799::m.1799 type:5prime_partial len:291 gc:universal TRINITY_DN465_c0_g1_i2_90773:3777-2905(-)	XP_047441498.1	XP_047441498.1 elongator complex protein 1 [Mugil cephalus]	97.3	1.15e-180	541	88.7	283	251	48193	Mugil cephalus	Eukaryota	Metazoa	Chordata
Gene.1802::TRINITY_DN1136_c2_g1_i1_91716::g.1802::m.1802 type:complete len:298 gc:universal TRINITY_DN1136_c2_g1_i1_91716:163-1056(+)	XP_047443744.1	XP_047443744.1 60S ribosomal protein L5 [Mugil cephalus]	99.7	2.95e-200	557	93.9	297	279	48193	Mugil cephalus	Eukaryota	Metazoa	Chordata
Gene.1804::TRINITY_DN1101_c0_g1_i2_91739::g.1804::m.1804 type:5prime_partial len:415 gc:universal TRINITY_DN1101_c0_g1_i2_91739:2641-1397(-)	XP_047427688.1	XP_047427688.1 protein arginine N-methyltransferase 1 isoform X2 [Mugil cephalus]	83.9	3.10e-247	683	94.8	348	330	48193	Mugil cephalus	Eukaryota	Metazoa	Chordata
Gene.1806::TRINITY_DN1108_c0_g1_i3_91857::g.1806::m.1806 type:5prime_partial len:266 gc:universal TRINITY_DN1108_c0_g1_i3_91857:1-798(+)	XP_047442676.1	XP_047442676.1 ras-related protein Rab-11B [Mugil cephalus]	81.6	2.86e-148	421	96.8	217	210	48193	Mugil cephalus	Eukaryota	Metazoa	Chordata
Gene.1807::TRINITY_DN1174_c0_g2_i10_91888::g.1807::m.1807 type:complete len:379 gc:universal TRINITY_DN1174_c0_g2_i10_91888:1363-227(-)	XP_047461689.1	XP_047461689.1 negative elongation factor E [Mugil cephalus]	99.7	6.10e-153	443	89.4	378	338	48193	Mugil cephalus	Eukaryota	Metazoa	Chordata
Gene.1809::TRINITY_DN1174_c0_g2_i6_91890::g.1809::m.1809 type:complete len:433 gc:universal TRINITY_DN1174_c0_g2_i6_91890:1525-227(-)	XP_047461689.1	XP_047461689.1 negative elongation factor E [Mugil cephalus]	99.8	4.89e-144	423	77.3	432	334	48193	Mugil cephalus	Eukaryota	Metazoa	Chordata
Gene.1814::TRINITY_DN4442_c1_g1_i1_92598::g.1814::m.1814 type:complete len:299 gc:universal TRINITY_DN4442_c1_g1_i1_92598:1436-540(-)	XP_047462586.1	XP_047462586.1 ADP/ATP translocase 2 [Mugil cephalus]	99.7	9.93e-204	566	94.3	298	281	48193	Mugil cephalus	Eukaryota	Metazoa	Chordata
Gene.1818::TRINITY_DN2194_c0_g1_i12_93662::g.1818::m.1818 type:5prime_partial len:378 gc:universal TRINITY_DN2194_c0_g1_i12_93662:2682-1549(-)	XP_047443604.1	XP_047443604.1 ribosome production factor 1 [Mugil cephalus]	94.2	9.57e-198	556	83.4	356	297	48193	Mugil cephalus	Eukaryota	Metazoa	Chordata
Gene.1820::TRINITY_DN2194_c0_g1_i2_93664::g.1820::m.1820 type:5prime_partial len:378 gc:universal TRINITY_DN2194_c0_g1_i2_93664:2454-1321(-)	XP_047443604.1	XP_047443604.1 ribosome production factor 1 [Mugil cephalus]	94.2	9.57e-198	556	83.4	356	297	48193	Mugil cephalus	Eukaryota	Metazoa	Chordata
Gene.1821::TRINITY_DN2194_c0_g1_i42_93666::g.1821::m.1821 type:complete len:173 gc:universal TRINITY_DN2194_c0_g1_i42_93666:1804-2322(+)	XP_052466323.1	XP_052466323.1 ribosome production factor 1 [Carassius gibelio]	86.1	1.75e-97	293	91.3	149	136	101364	Carassius gibelio	Eukaryota	Metazoa	Chordata
Gene.1822::TRINITY_DN2118_c0_g1_i5_93680::g.1822::m.1822 type:5prime_partial len:629 gc:universal TRINITY_DN2118_c0_g1_i5_93680:1-1887(+)	XP_047425419.1	XP_047425419.1 peptidylprolyl isomerase domain and WD repeat-containing protein 1 [Mugil cephalus]	99.5	0.0	1184	93.0	626	582	48193	Mugil cephalus	Eukaryota	Metazoa	Chordata
Gene.1823::TRINITY_DN2118_c0_g1_i5_93680::g.1823::m.1823 type:5prime_partial len:577 gc:universal TRINITY_DN2118_c0_g1_i5_93680:4774-3044(-)	XP_047425420.1	XP_047425420.1 E3 ubiquitin-protein ligase TRIM23 [Mugil cephalus]	99.8	0.0	1157	98.3	576	566	48193	Mugil cephalus	Eukaryota	Metazoa	Chordata
Gene.1829::TRINITY_DN2123_c0_g1_i2_93699::g.1829::m.1829 type:5prime_partial len:548 gc:universal TRINITY_DN2123_c0_g1_i2_93699:2394-751(-)	XP_047458697.1	XP_047458697.1 prosaposin isoform X1 [Mugil cephalus]	96.5	1.73e-299	828	76.3	536	409	48193	Mugil cephalus	Eukaryota	Metazoa	Chordata
Gene.1832::TRINITY_DN2193_c0_g1_i5_93719::g.1832::m.1832 type:complete len:1127 gc:universal TRINITY_DN2193_c0_g1_i5_93719:102-3482(+)	XP_047458946.1	XP_047458946.1 vinculin-like isoform X3 [Mugil cephalus]	99.9	0.0	2029	95.9	1126	1080	48193	Mugil cephalus	Eukaryota	Metazoa	Chordata
Gene.1836::TRINITY_DN2196_c0_g2_i2_93738::g.1836::m.1836 type:complete len:179 gc:universal TRINITY_DN2196_c0_g2_i2_93738:77-613(+)	XP_047457333.1	XP_047457333.1 mid1-interacting protein 1-B-like [Mugil cephalus]	63.7	4.23e-23	98.2	64.9	114	74	48193	Mugil cephalus	Eukaryota	Metazoa	Chordata
Gene.1837::TRINITY_DN2119_c0_g1_i1_93764::g.1837::m.1837 type:complete len:515 gc:universal TRINITY_DN2119_c0_g1_i1_93764:2272-728(-)	XP_047466153.1	XP_047466153.1 inosine-5'-monophosphate dehydrogenase 2 isoform X2 [Mugil cephalus]	99.8	0.0	975	96.5	514	496	48193	Mugil cephalus	Eukaryota	Metazoa	Chordata
Gene.1840::TRINITY_DN2151_c4_g1_i1_93794::g.1840::m.1840 type:5prime_partial len:256 gc:universal TRINITY_DN2151_c4_g1_i1_93794:3-770(+)	XP_047429582.1	XP_047429582.1 60S ribosomal protein L7-like 1 [Mugil cephalus]	97.3	4.91e-152	432	88.4	249	220	48193	Mugil cephalus	Eukaryota	Metazoa	Chordata
Gene.1842::TRINITY_DN2180_c0_g1_i1_93902::g.1842::m.1842 type:5prime_partial len:732 gc:universal TRINITY_DN2180_c0_g1_i1_93902:2414-219(-)	XP_047427734.1	XP_047427734.1 exosome component 10 [Mugil cephalus]	99.9	0.0	1043	78.1	740	578	48193	Mugil cephalus	Eukaryota	Metazoa	Chordata
Gene.1844::TRINITY_DN2117_c0_g1_i3_93906::g.1844::m.1844 type:5prime_partial len:790 gc:universal TRINITY_DN2117_c0_g1_i3_93906:1-2370(+)	XP_047436132.1	XP_047436132.1 cullin-4A [Mugil cephalus]	60.0	1.41e-316	891	96.0	474	455	48193	Mugil cephalus	Eukaryota	Metazoa	Chordata
Gene.1847::TRINITY_DN2103_c0_g1_i2_93918::g.1847::m.1847 type:complete len:258 gc:universal TRINITY_DN2103_c0_g1_i2_93918:1-774(+)	XP_047444276.1	XP_047444276.1 vesicle transport protein USE1 [Mugil cephalus]	99.6	1.63e-156	443	93.0	257	239	48193	Mugil cephalus	Eukaryota	Metazoa	Chordata
Gene.1848::TRINITY_DN2190_c0_g1_i1_93935::g.1848::m.1848 type:5prime_partial len:733 gc:universal TRINITY_DN2190_c0_g1_i1_93935:1-2199(+)	XP_047438951.1	XP_047438951.1 PAN2-PAN3 deadenylation complex catalytic subunit PAN2 isoform X1 [Mugil cephalus]	99.9	0.0	1417	95.6	732	700	48193	Mugil cephalus	Eukaryota	Metazoa	Chordata
Gene.1849::TRINITY_DN2190_c0_g1_i1_93935::g.1849::m.1849 type:complete len:151 gc:universal TRINITY_DN2190_c0_g1_i1_93935:2997-2545(-)	XP_047432537.1	XP_047432537.1 myosin, light polypeptide 3, skeletal muscle [Mugil cephalus]	99.3	1.04e-91	270	89.3	150	134	48193	Mugil cephalus	Eukaryota	Metazoa	Chordata
Gene.1851::TRINITY_DN2190_c0_g1_i1_93935::g.1851::m.1851 type:complete len:113 gc:universal TRINITY_DN2190_c0_g1_i1_93935:3258-3596(+)	XP_047423809.1	XP_047423809.1 glucose-6-phosphate 1-dehydrogenase isoform X2 [Mugil cephalus]	99.1	4.15e-72	231	94.6	112	106	48193	Mugil cephalus	Eukaryota	Metazoa	Chordata
Gene.1852::TRINITY_DN2190_c0_g1_i20_93937::g.1852::m.1852 type:complete len:514 gc:universal TRINITY_DN2190_c0_g1_i20_93937:127-1668(+)	XP_047423799.1	XP_047423799.1 glucose-6-phosphate 1-dehydrogenase isoform X1 [Mugil cephalus]	99.8	0.0	976	91.4	514	470	48193	Mugil cephalus	Eukaryota	Metazoa	Chordata
Gene.1853::TRINITY_DN2190_c0_g1_i36_93939::g.1853::m.1853 type:complete len:151 gc:universal TRINITY_DN2190_c0_g1_i36_93939:957-505(-)	XP_047432537.1	XP_047432537.1 myosin, light polypeptide 3, skeletal muscle [Mugil cephalus]	99.3	1.04e-91	270	89.3	150	134	48193	Mugil cephalus	Eukaryota	Metazoa	Chordata
Gene.1856::TRINITY_DN2190_c0_g1_i36_93939::g.1856::m.1856 type:complete len:113 gc:universal TRINITY_DN2190_c0_g1_i36_93939:1218-1556(+)	XP_047423809.1	XP_047423809.1 glucose-6-phosphate 1-dehydrogenase isoform X2 [Mugil cephalus]	99.1	4.15e-72	231	94.6	112	106	48193	Mugil cephalus	Eukaryota	Metazoa	Chordata
Gene.1859::TRINITY_DN2190_c0_g1_i8_93941::g.1859::m.1859 type:complete len:116 gc:universal TRINITY_DN2190_c0_g1_i8_93941:852-505(-)	XP_047432537.1	XP_047432537.1 myosin, light polypeptide 3, skeletal muscle [Mugil cephalus]	99.1	1.23e-67	208	89.6	115	103	48193	Mugil cephalus	Eukaryota	Metazoa	Chordata
Gene.1860::TRINITY_DN2190_c0_g1_i8_93941::g.1860::m.1860 type:complete len:113 gc:universal TRINITY_DN2190_c0_g1_i8_93941:1339-1677(+)	XP_047423809.1	XP_047423809.1 glucose-6-phosphate 1-dehydrogenase isoform X2 [Mugil cephalus]	99.1	4.15e-72	231	94.6	112	106	48193	Mugil cephalus	Eukaryota	Metazoa	Chordata
Gene.1862::TRINITY_DN2195_c0_g1_i2_93953::g.1862::m.1862 type:complete len:201 gc:universal TRINITY_DN2195_c0_g1_i2_93953:127-729(+)	XP_047449739.1	XP_047449739.1 40S ribosomal protein S25 [Mugil cephalus]	60.7	6.34e-70	216	95.1	122	116	48193	Mugil cephalus	Eukaryota	Metazoa	Chordata
Gene.1863::TRINITY_DN4352_c0_g1_i1_94015::g.1863::m.1863 type:complete len:100 gc:universal TRINITY_DN4352_c0_g1_i1_94015:99-398(+)	XP_052475028.1	XP_052475028.1 protein S100-A1 [Carassius gibelio]	96.0	6.85e-35	123	62.5	96	60	101364	Carassius gibelio	Eukaryota	Metazoa	Chordata
Gene.1864::TRINITY_DN4352_c0_g1_i3_94017::g.1864::m.1864 type:complete len:100 gc:universal TRINITY_DN4352_c0_g1_i3_94017:99-398(+)	XP_052475028.1	XP_052475028.1 protein S100-A1 [Carassius gibelio]	96.0	6.85e-35	123	62.5	96	60	101364	Carassius gibelio	Eukaryota	Metazoa	Chordata
Gene.1865::TRINITY_DN4335_c0_g1_i4_94041::g.1865::m.1865 type:complete len:114 gc:universal TRINITY_DN4335_c0_g1_i4_94041:195-536(+)	XP_047460932.1	XP_047460932.1 60S acidic ribosomal protein P1 [Mugil cephalus]	59.6	8.50e-39	134	100	68	68	48193	Mugil cephalus	Eukaryota	Metazoa	Chordata
Gene.1867::TRINITY_DN4335_c3_g2_i1_94044::g.1867::m.1867 type:complete len:111 gc:universal TRINITY_DN4335_c3_g2_i1_94044:499-167(-)	XP_047460932.1	XP_047460932.1 60S acidic ribosomal protein P1 [Mugil cephalus]	61.3	7.55e-39	134	100	68	68	48193	Mugil cephalus	Eukaryota	Metazoa	Chordata
Gene.1868::TRINITY_DN103_c0_g2_i1_94240::g.1868::m.1868 type:complete len:412 gc:universal TRINITY_DN103_c0_g2_i1_94240:90-1325(+)	XP_047441841.1	XP_047441841.1 lysosome-associated membrane glycoprotein 2 isoform X1 [Mugil cephalus]	99.8	2.97e-142	419	59.6	416	248	48193	Mugil cephalus	Eukaryota	Metazoa	Chordata
Gene.1869::TRINITY_DN103_c0_g2_i1_94240::g.1869::m.1869 type:complete len:149 gc:universal TRINITY_DN103_c0_g2_i1_94240:4067-4513(+)	XP_047467290.1	XP_047467290.1 ubiquitin-conjugating enzyme E2 D2-like isoform X1 [Mugil cephalus]	99.3	6.83e-105	303	95.9	148	142	48193	Mugil cephalus	Eukaryota	Metazoa	Chordata
Gene.1870::TRINITY_DN191_c0_g2_i7_94252::g.1870::m.1870 type:complete len:161 gc:universal TRINITY_DN191_c0_g2_i7_94252:249-731(+)	XP_047459556.1	XP_047459556.1 troponin C, skeletal muscle [Mugil cephalus]	99.4	2.40e-58	187	95.6	160	153	48193	Mugil cephalus	Eukaryota	Metazoa	Chordata
Gene.1871::TRINITY_DN191_c0_g2_i7_94252::g.1871::m.1871 type:complete len:126 gc:universal TRINITY_DN191_c0_g2_i7_94252:2236-1859(-)	XP_047459567.1	XP_047459567.1 transcription initiation factor TFIID subunit 13 [Mugil cephalus]	99.2	7.08e-80	238	98.4	125	123	48193	Mugil cephalus	Eukaryota	Metazoa	Chordata
Gene.1874::TRINITY_DN191_c0_g5_i1_94255::g.1874::m.1874 type:complete len:161 gc:universal TRINITY_DN191_c0_g5_i1_94255:1271-789(-)	XP_047459556.1	XP_047459556.1 troponin C, skeletal muscle [Mugil cephalus]	99.4	2.40e-58	187	95.6	160	153	48193	Mugil cephalus	Eukaryota	Metazoa	Chordata
Gene.1875::TRINITY_DN111_c0_g1_i11_94292::g.1875::m.1875 type:5prime_partial len:307 gc:universal TRINITY_DN111_c0_g1_i11_94292:1-921(+)	XP_047449851.1	XP_047449851.1 GTPase IMAP family member 7-like [Mugil cephalus]	85.7	1.46e-96	294	57.6	264	152	48193	Mugil cephalus	Eukaryota	Metazoa	Chordata
Gene.1876::TRINITY_DN111_c0_g1_i4_94294::g.1876::m.1876 type:5prime_partial len:293 gc:universal TRINITY_DN111_c0_g1_i4_94294:1-879(+)	XP_047449851.1	XP_047449851.1 GTPase IMAP family member 7-like [Mugil cephalus]	88.4	1.16e-94	288	57.7	260	150	48193	Mugil cephalus	Eukaryota	Metazoa	Chordata
Gene.1877::TRINITY_DN161_c0_g2_i1_94343::g.1877::m.1877 type:complete len:121 gc:universal TRINITY_DN161_c0_g2_i1_94343:89-451(+)	XP_047461965.1	XP_047461965.1 UPF0711 protein C18orf21 homolog [Mugil cephalus]	95.9	3.82e-20	90.1	44.6	148	66	48193	Mugil cephalus	Eukaryota	Metazoa	Chordata
Gene.1881::TRINITY_DN196_c0_g1_i1_94438::g.1881::m.1881 type:5prime_partial len:166 gc:universal TRINITY_DN196_c0_g1_i1_94438:1-498(+)	XP_047424317.1	XP_047424317.1 thiosulfate:glutathione sulfurtransferase isoform X1 [Mugil cephalus]	99.4	1.27e-60	194	59.6	171	102	48193	Mugil cephalus	Eukaryota	Metazoa	Chordata
Gene.1882::TRINITY_DN192_c0_g1_i2_94443::g.1882::m.1882 type:complete len:279 gc:universal TRINITY_DN192_c0_g1_i2_94443:2172-1336(-)	XP_052431901.1	XP_052431901.1 protein NipSnap homolog 2-like [Carassius gibelio]	99.3	3.33e-179	502	85.1	281	239	101364	Carassius gibelio	Eukaryota	Metazoa	Chordata
Gene.1883::TRINITY_DN116_c0_g1_i1_94448::g.1883::m.1883 type:complete len:222 gc:universal TRINITY_DN116_c0_g1_i1_94448:1571-906(-)	XP_047447288.1	XP_047447288.1 heat shock protein beta-8 [Mugil cephalus]	99.5	2.56e-113	331	75.9	228	173	48193	Mugil cephalus	Eukaryota	Metazoa	Chordata
Gene.1885::TRINITY_DN184_c0_g3_i2_94455::g.1885::m.1885 type:complete len:193 gc:universal TRINITY_DN184_c0_g3_i2_94455:650-1228(+)	XP_047457329.1	XP_047457329.1 myosin light chain 1, skeletal muscle isoform [Mugil cephalus]	99.5	2.79e-107	313	91.7	192	176	48193	Mugil cephalus	Eukaryota	Metazoa	Chordata
Gene.1887::TRINITY_DN195_c0_g2_i4_94464::g.1887::m.1887 type:complete len:194 gc:universal TRINITY_DN195_c0_g2_i4_94464:702-121(-)	XP_047425857.1	XP_047425857.1 adenylate kinase isoenzyme 1 isoform X2 [Mugil cephalus]	99.5	4.09e-128	366	96.9	193	187	48193	Mugil cephalus	Eukaryota	Metazoa	Chordata
Gene.1889::TRINITY_DN137_c1_g1_i8_94524::g.1889::m.1889 type:complete len:548 gc:universal TRINITY_DN137_c1_g1_i8_94524:477-2120(+)	XP_065381681.1	XP_065381681.1 xin actin-binding repeat-containing protein 2 isoform X4 [Macaca fascicularis]	2025-07-27	1.97e-38	159	51.6	159	82	9541	Macaca fascicularis	Eukaryota	Metazoa	Chordata
Gene.1890::TRINITY_DN137_c1_g1_i8_94524::g.1890::m.1890 type:5prime_partial len:171 gc:universal TRINITY_DN137_c1_g1_i8_94524:2-514(+)	XP_047432391.1	XP_047432391.1 xin actin-binding repeat-containing protein 2 isoform X2 [Mugil cephalus]	98.8	2.42e-72	245	79.7	177	141	48193	Mugil cephalus	Eukaryota	Metazoa	Chordata
Gene.1891::TRINITY_DN137_c1_g1_i8_94524::g.1891::m.1891 type:5prime_partial len:167 gc:universal TRINITY_DN137_c1_g1_i8_94524:2864-2364(-)	XP_047427735.1	XP_047427735.1 60S ribosomal protein L19 [Mugil cephalus]	80.2	1.36e-83	252	98.5	134	132	48193	Mugil cephalus	Eukaryota	Metazoa	Chordata
Gene.1893::TRINITY_DN163_c0_g1_i13_94530::g.1893::m.1893 type:5prime_partial len:197 gc:universal TRINITY_DN163_c0_g1_i13_94530:1049-459(-)	XP_047426135.1	XP_047426135.1 astacin-like metalloendopeptidase isoform X2 [Mugil cephalus]	85.8	1.16e-60	199	55.6	169	94	48193	Mugil cephalus	Eukaryota	Metazoa	Chordata
Gene.1894::TRINITY_DN163_c0_g1_i13_94530::g.1894::m.1894 type:complete len:109 gc:universal TRINITY_DN163_c0_g1_i13_94530:399-73(-)	XP_047426134.1	XP_047426134.1 astacin-like metalloendopeptidase isoform X1 [Mugil cephalus]	55.0	9.93e-18	84.7	65.0	60	39	48193	Mugil cephalus	Eukaryota	Metazoa	Chordata
Gene.1895::TRINITY_DN163_c0_g1_i26_94532::g.1895::m.1895 type:5prime_partial len:305 gc:universal TRINITY_DN163_c0_g1_i26_94532:1015-101(-)	XP_047426134.1	XP_047426134.1 astacin-like metalloendopeptidase isoform X1 [Mugil cephalus]	77.7	6.89e-91	281	57.0	237	135	48193	Mugil cephalus	Eukaryota	Metazoa	Chordata
Gene.1896::TRINITY_DN162_c0_g1_i1_94542::g.1896::m.1896 type:complete len:103 gc:universal TRINITY_DN162_c0_g1_i1_94542:523-215(-)	XP_047462133.1	XP_047462133.1 DNA-directed RNA polymerase III subunit RPC9 [Mugil cephalus]	99.0	5.57e-53	170	88.2	102	90	48193	Mugil cephalus	Eukaryota	Metazoa	Chordata
Gene.1897::TRINITY_DN177_c0_g3_i1_94546::g.1897::m.1897 type:complete len:237 gc:universal TRINITY_DN177_c0_g3_i1_94546:208-918(+)	XP_047465124.1	XP_047465124.1 stonustoxin subunit beta-like [Mugil cephalus]	99.6	1.38e-127	368	72.3	238	172	48193	Mugil cephalus	Eukaryota	Metazoa	Chordata
Gene.1899::TRINITY_DN177_c0_g3_i4_94548::g.1899::m.1899 type:complete len:131 gc:universal TRINITY_DN177_c0_g3_i4_94548:208-600(+)	XP_047465124.1	XP_047465124.1 stonustoxin subunit beta-like [Mugil cephalus]	81.7	2.20e-45	155	68.8	109	75	48193	Mugil cephalus	Eukaryota	Metazoa	Chordata
Gene.1901::TRINITY_DN126_c0_g1_i1_94556::g.1901::m.1901 type:complete len:137 gc:universal TRINITY_DN126_c0_g1_i1_94556:594-184(-)	XP_047459655.1	XP_047459655.1 cystatin C (amyloid angiopathy and cerebral hemorrhage) [Mugil cephalus]	98.5	8.66e-36	127	51.5	136	70	48193	Mugil cephalus	Eukaryota	Metazoa	Chordata
Gene.1903::TRINITY_DN126_c0_g3_i1_94559::g.1903::m.1903 type:complete len:137 gc:universal TRINITY_DN126_c0_g3_i1_94559:65-475(+)	XP_047459655.1	XP_047459655.1 cystatin C (amyloid angiopathy and cerebral hemorrhage) [Mugil cephalus]	98.5	9.99e-35	125	49.3	136	67	48193	Mugil cephalus	Eukaryota	Metazoa	Chordata
Gene.1904::TRINITY_DN183_c0_g1_i4_94562::g.1904::m.1904 type:complete len:316 gc:universal TRINITY_DN183_c0_g1_i4_94562:98-1045(+)	XP_047449577.1	XP_047449577.1 MICOS complex subunit mic25a isoform X2 [Mugil cephalus]	77.5	2.14e-77	244	66.5	245	163	48193	Mugil cephalus	Eukaryota	Metazoa	Chordata
Gene.1906::TRINITY_DN145_c0_g1_i10_94618::g.1906::m.1906 type:3prime_partial len:640 gc:universal TRINITY_DN145_c0_g1_i10_94618:1919-3(-)	XP_047438151.1	XP_047438151.1 immunoglobulin-like and fibronectin type III domain-containing protein 1 isoform X4 [Mugil cephalus]	70.1	1.48e-252	747	83.3	449	374	48193	Mugil cephalus	Eukaryota	Metazoa	Chordata
Gene.1909::TRINITY_DN145_c0_g1_i2_94620::g.1909::m.1909 type:5prime_partial len:1228 gc:universal TRINITY_DN145_c0_g1_i2_94620:6334-2651(-)	XP_047438147.1	XP_047438147.1 immunoglobulin-like and fibronectin type III domain-containing protein 1 isoform X1 [Mugil cephalus]	99.4	0.0	1636	75.7	1323	1002	48193	Mugil cephalus	Eukaryota	Metazoa	Chordata
Gene.1914::TRINITY_DN145_c0_g1_i7_94622::g.1914::m.1914 type:3prime_partial len:568 gc:universal TRINITY_DN145_c0_g1_i7_94622:1702-2(-)	XP_047438147.1	XP_047438147.1 immunoglobulin-like and fibronectin type III domain-containing protein 1 isoform X1 [Mugil cephalus]	97.2	0.0	1025	87.3	551	481	48193	Mugil cephalus	Eukaryota	Metazoa	Chordata
Gene.1916::TRINITY_DN123_c0_g1_i11_94652::g.1916::m.1916 type:complete len:227 gc:universal TRINITY_DN123_c0_g1_i11_94652:785-1465(+)	XP_047453435.1	XP_047453435.1 troponin T type 3a (skeletal, fast) isoform X5 [Mugil cephalus]	99.1	4.36e-96	288	93.0	227	211	48193	Mugil cephalus	Eukaryota	Metazoa	Chordata
Gene.1918::TRINITY_DN123_c0_g1_i15_94654::g.1918::m.1918 type:complete len:260 gc:universal TRINITY_DN123_c0_g1_i15_94654:92-871(+)	XP_047453435.1	XP_047453435.1 troponin T type 3a (skeletal, fast) isoform X5 [Mugil cephalus]	86.5	3.07e-95	287	93.0	227	211	48193	Mugil cephalus	Eukaryota	Metazoa	Chordata
Gene.1920::TRINITY_DN123_c0_g1_i5_94656::g.1920::m.1920 type:complete len:319 gc:universal TRINITY_DN123_c0_g1_i5_94656:92-1048(+)	XP_047453435.1	XP_047453435.1 troponin T type 3a (skeletal, fast) isoform X5 [Mugil cephalus]	65.8	5.68e-86	266	92.9	210	195	48193	Mugil cephalus	Eukaryota	Metazoa	Chordata
Gene.1922::TRINITY_DN123_c0_g2_i14_94660::g.1922::m.1922 type:complete len:150 gc:universal TRINITY_DN123_c0_g2_i14_94660:1012-563(-)	XP_047427519.1	XP_047427519.1 nucleoside diphosphate kinase A 2-like [Mugil cephalus]	99.3	6.04e-95	278	87.2	149	130	48193	Mugil cephalus	Eukaryota	Metazoa	Chordata
Gene.1925::TRINITY_DN123_c0_g2_i6_94662::g.1925::m.1925 type:complete len:227 gc:universal TRINITY_DN123_c0_g2_i6_94662:931-251(-)	XP_047453435.1	XP_047453435.1 troponin T type 3a (skeletal, fast) isoform X5 [Mugil cephalus]	99.1	4.36e-96	288	93.0	227	211	48193	Mugil cephalus	Eukaryota	Metazoa	Chordata
Gene.1928::TRINITY_DN127_c0_g1_i2_94738::g.1928::m.1928 type:complete len:305 gc:universal TRINITY_DN127_c0_g1_i2_94738:1774-860(-)	XP_047434463.1	XP_047434463.1 coiled-coil domain-containing protein 86 [Mugil cephalus]	98.4	1.93e-82	258	65.7	306	201	48193	Mugil cephalus	Eukaryota	Metazoa	Chordata
Gene.1930::TRINITY_DN190_c0_g2_i4_94743::g.1930::m.1930 type:5prime_partial len:170 gc:universal TRINITY_DN190_c0_g2_i4_94743:1638-1129(-)	XP_047447210.1	XP_047447210.1 oxoglutarate (alpha-ketoglutarate) dehydrogenase a (lipoamide) isoform X3 [Mugil cephalus]	96.5	3.63e-95	305	89.6	164	147	48193	Mugil cephalus	Eukaryota	Metazoa	Chordata
Gene.1931::TRINITY_DN117_c0_g2_i1_94778::g.1931::m.1931 type:complete len:159 gc:universal TRINITY_DN117_c0_g2_i1_94778:87-563(+)	XP_047443868.1	XP_047443868.1 transcription factor BTF3 homolog 4 [Mugil cephalus]	99.4	2.29e-92	273	93.7	158	148	48193	Mugil cephalus	Eukaryota	Metazoa	Chordata
Gene.1932::TRINITY_DN187_c0_g1_i2_94782::g.1932::m.1932 type:complete len:115 gc:universal TRINITY_DN187_c0_g1_i2_94782:434-90(-)	XP_047431069.1	XP_047431069.1 ras-related protein Rap-1b-like [Mugil cephalus]	99.1	1.13e-70	217	96.5	114	110	48193	Mugil cephalus	Eukaryota	Metazoa	Chordata
Gene.1933::TRINITY_DN2292_c0_g1_i2_95139::g.1933::m.1933 type:3prime_partial len:231 gc:universal TRINITY_DN2292_c0_g1_i2_95139:204-893(+)	XP_047461498.1	XP_047461498.1 sestrin-2 isoform X1 [Mugil cephalus]	91.3	1.94e-104	320	79.0	210	166	48193	Mugil cephalus	Eukaryota	Metazoa	Chordata
Gene.1934::TRINITY_DN2254_c0_g3_i5_95166::g.1934::m.1934 type:complete len:475 gc:universal TRINITY_DN2254_c0_g3_i5_95166:1198-2622(+)	XP_047429920.1	XP_047429920.1 tubulin epsilon chain isoform X1 [Mugil cephalus]	99.6	1.85e-313	858	89.4	473	423	48193	Mugil cephalus	Eukaryota	Metazoa	Chordata
Gene.1935::TRINITY_DN2254_c0_g3_i5_95166::g.1935::m.1935 type:complete len:246 gc:universal TRINITY_DN2254_c0_g3_i5_95166:1052-315(-)	XP_047424716.1	XP_047424716.1 60S ribosomal protein L7 [Mugil cephalus]	99.6	1.22e-141	404	85.3	245	209	48193	Mugil cephalus	Eukaryota	Metazoa	Chordata
Gene.1937::TRINITY_DN2254_c1_g1_i1_95169::g.1937::m.1937 type:complete len:393 gc:universal TRINITY_DN2254_c1_g1_i1_95169:251-1429(+)	XP_047453947.1	XP_047453947.1 casein kinase II subunit alpha-like [Mugil cephalus]	99.7	9.68e-288	786	99.5	392	390	48193	Mugil cephalus	Eukaryota	Metazoa	Chordata
Gene.1938::TRINITY_DN2251_c0_g1_i7_95340::g.1938::m.1938 type:complete len:117 gc:universal TRINITY_DN2251_c0_g1_i7_95340:471-821(+)	XP_047468127.1	XP_047468127.1 mannose-specific lectin-like [Mugil cephalus]	99.1	9.44e-56	177	68.1	116	79	48193	Mugil cephalus	Eukaryota	Metazoa	Chordata
Gene.1940::TRINITY_DN2235_c0_g1_i12_95355::g.1940::m.1940 type:complete len:305 gc:universal TRINITY_DN2235_c0_g1_i12_95355:119-1033(+)	XP_047457369.1	XP_047457369.1 PTB domain-containing engulfment adapter protein 1 isoform X3 [Mugil cephalus]	93.4	1.82e-181	510	90.2	285	257	48193	Mugil cephalus	Eukaryota	Metazoa	Chordata
Gene.1942::TRINITY_DN9368_c0_g1_i1_95958::g.1942::m.1942 type:5prime_partial len:133 gc:universal TRINITY_DN9368_c0_g1_i1_95958:1-399(+)	XP_047467529.1	XP_047467529.1 metastasis-associated protein MTA1 [Mugil cephalus]	48.1	4.30e-32	127	98.4	64	63	48193	Mugil cephalus	Eukaryota	Metazoa	Chordata
Gene.1944::TRINITY_DN9368_c0_g1_i7_95962::g.1944::m.1944 type:5prime_partial len:190 gc:universal TRINITY_DN9368_c0_g1_i7_95962:1199-630(-)	XP_047429396.1	XP_047429396.1 40S ribosomal protein S7 [Mugil cephalus]	86.3	3.56e-103	303	98.2	164	161	48193	Mugil cephalus	Eukaryota	Metazoa	Chordata
Gene.1946::TRINITY_DN4226_c0_g1_i1_95981::g.1946::m.1946 type:complete len:563 gc:universal TRINITY_DN4226_c0_g1_i1_95981:157-1845(+)	XP_047427830.1	XP_047427830.1 rho GTPase-activating protein 17b isoform X3 [Mugil cephalus]	86.7	4.76e-307	855	89.1	488	435	48193	Mugil cephalus	Eukaryota	Metazoa	Chordata
Gene.1949::TRINITY_DN4226_c0_g1_i4_95983::g.1949::m.1949 type:complete len:766 gc:universal TRINITY_DN4226_c0_g1_i4_95983:157-2454(+)	XP_047427826.1	XP_047427826.1 rho GTPase-activating protein 17b isoform X2 [Mugil cephalus]	99.9	0.0	1030	77.1	767	591	48193	Mugil cephalus	Eukaryota	Metazoa	Chordata
Gene.1955::TRINITY_DN4207_c0_g1_i1_96176::g.1955::m.1955 type:5prime_partial len:117 gc:universal TRINITY_DN4207_c0_g1_i1_96176:446-96(-)	XP_047458095.1	XP_047458095.1 uncharacterized protein LOC125018336 isoform X2 [Mugil cephalus]	99.1	1.57e-43	157	66.4	116	77	48193	Mugil cephalus	Eukaryota	Metazoa	Chordata
Gene.1956::TRINITY_DN5205_c0_g2_i1_96499::g.1956::m.1956 type:5prime_partial len:166 gc:universal TRINITY_DN5205_c0_g2_i1_96499:806-309(-)	XP_047456510.1	XP_047456510.1 G0/G1 switch protein 2 isoform X1 [Mugil cephalus]	83.1	1.24e-26	106	49.3	146	72	48193	Mugil cephalus	Eukaryota	Metazoa	Chordata
Gene.1957::TRINITY_DN5205_c0_g2_i3_96501::g.1957::m.1957 type:5prime_partial len:134 gc:universal TRINITY_DN5205_c0_g2_i3_96501:431-30(-)	XP_047456510.1	XP_047456510.1 G0/G1 switch protein 2 isoform X1 [Mugil cephalus]	67.9	3.44e-20	89.0	54.3	94	51	48193	Mugil cephalus	Eukaryota	Metazoa	Chordata
Gene.1958::TRINITY_DN5278_c0_g1_i2_96518::g.1958::m.1958 type:internal len:583 gc:universal TRINITY_DN5278_c0_g1_i2_96518:1748-3(-)	XP_047429467.1	XP_047429467.1 TATA box-binding protein-associated factor RNA polymerase I subunit B isoform X1 [Mugil cephalus]	96.0	9.90e-204	589	56.7	570	323	48193	Mugil cephalus	Eukaryota	Metazoa	Chordata
Gene.1962::TRINITY_DN5266_c0_g1_i1_96572::g.1962::m.1962 type:complete len:427 gc:universal TRINITY_DN5266_c0_g1_i1_96572:68-1348(+)	XP_047452131.1	XP_047452131.1 zona pellucida sperm-binding protein 3-like [Mugil cephalus]	99.1	1.19e-160	467	56.8	426	242	48193	Mugil cephalus	Eukaryota	Metazoa	Chordata
Gene.1965::TRINITY_DN5242_c2_g2_i1_96647::g.1965::m.1965 type:complete len:335 gc:universal TRINITY_DN5242_c2_g2_i1_96647:2215-1211(-)	XP_047447183.1	XP_047447183.1 mitochondrial glutamate carrier 1-like [Mugil cephalus]	99.7	1.69e-224	621	93.7	334	313	48193	Mugil cephalus	Eukaryota	Metazoa	Chordata
Gene.1966::TRINITY_DN3977_c0_g1_i1_96815::g.1966::m.1966 type:complete len:408 gc:universal TRINITY_DN3977_c0_g1_i1_96815:178-1401(+)	XP_052402451.1	XP_052402451.1 ADP-ribosylation factor-like protein 13B isoform X2 [Carassius gibelio]	99.5	1.50e-181	519	74.5	411	306	101364	Carassius gibelio	Eukaryota	Metazoa	Chordata
Gene.1968::TRINITY_DN26946_c0_g1_i1_97599::g.1968::m.1968 type:5prime_partial len:184 gc:universal TRINITY_DN26946_c0_g1_i1_97599:676-125(-)	XP_052389966.1	XP_052389966.1 60S ribosomal protein L15 [Carassius gibelio]	87.0	9.56e-111	322	96.9	160	155	101364	Carassius gibelio	Eukaryota	Metazoa	Chordata
Gene.1970::TRINITY_DN4640_c2_g1_i1_97907::g.1970::m.1970 type:internal len:117 gc:universal TRINITY_DN4640_c2_g1_i1_97907:350-3(-)	XP_047460270.1	XP_047460270.1 elongation factor 1-alpha [Mugil cephalus]	96.6	1.59e-62	205	87.5	112	98	48193	Mugil cephalus	Eukaryota	Metazoa	Chordata
Gene.1973::TRINITY_DN38048_c0_g1_i1_98517::g.1973::m.1973 type:internal len:180 gc:universal TRINITY_DN38048_c0_g1_i1_98517:2-538(+)	XP_047432512.1	XP_047432512.1 microtubule-associated protein tau-like isoform X8 [Mugil cephalus]	99.4	2.54e-82	260	81.8	198	162	48193	Mugil cephalus	Eukaryota	Metazoa	Chordata
Gene.1977::TRINITY_DN5815_c0_g1_i1_99545::g.1977::m.1977 type:5prime_partial len:123 gc:universal TRINITY_DN5815_c0_g1_i1_99545:1-369(+)	XP_047451112.1	XP_047451112.1 40S ribosomal protein S3 [Mugil cephalus]	94.3	2.39e-71	221	100	116	116	48193	Mugil cephalus	Eukaryota	Metazoa	Chordata
Gene.1978::TRINITY_DN5815_c0_g1_i1_99545::g.1978::m.1978 type:complete len:120 gc:universal TRINITY_DN5815_c0_g1_i1_99545:471-830(+)	XP_047451112.1	XP_047451112.1 40S ribosomal protein S3 [Mugil cephalus]	99.2	2.74e-74	228	97.5	119	116	48193	Mugil cephalus	Eukaryota	Metazoa	Chordata
Gene.1979::TRINITY_DN5811_c0_g1_i1_99547::g.1979::m.1979 type:complete len:302 gc:universal TRINITY_DN5811_c0_g1_i1_99547:112-1017(+)	XP_047463084.1	XP_047463084.1 vacuolar protein sorting-associated protein 37D [Mugil cephalus]	99.7	6.14e-146	420	77.7	310	241	48193	Mugil cephalus	Eukaryota	Metazoa	Chordata
Gene.1981::TRINITY_DN5858_c0_g1_i1_99607::g.1981::m.1981 type:complete len:324 gc:universal TRINITY_DN5858_c0_g1_i1_99607:41-1012(+)	XP_047440449.1	XP_047440449.1 heterogeneous nuclear ribonucleoprotein A0-like [Mugil cephalus]	61.1	9.52e-108	327	82.8	204	169	48193	Mugil cephalus	Eukaryota	Metazoa	Chordata
Gene.1984::TRINITY_DN10592_c0_g1_i10_99982::g.1984::m.1984 type:complete len:703 gc:universal TRINITY_DN10592_c0_g1_i10_99982:2706-598(-)	XP_047455538.1	XP_047455538.1 U4/U6 small nuclear ribonucleoprotein Prp3 [Mugil cephalus]	99.9	0.0	1165	88.2	703	620	48193	Mugil cephalus	Eukaryota	Metazoa	Chordata
Gene.1987::TRINITY_DN1545_c1_g2_i1_100042::g.1987::m.1987 type:complete len:556 gc:universal TRINITY_DN1545_c1_g2_i1_100042:1854-187(-)	XP_047428418.1	XP_047428418.1 eukaryotic translation initiation factor 3 subunit D isoform X2 [Mugil cephalus]	95.7	0.0	1054	97.6	532	519	48193	Mugil cephalus	Eukaryota	Metazoa	Chordata
Gene.1991::TRINITY_DN1505_c0_g1_i1_100106::g.1991::m.1991 type:complete len:159 gc:universal TRINITY_DN1505_c0_g1_i1_100106:1188-712(-)	XP_047465041.1	XP_047465041.1 SUMO-conjugating enzyme UBC9-A [Mugil cephalus]	99.4	7.81e-118	337	100	158	158	48193	Mugil cephalus	Eukaryota	Metazoa	Chordata
Gene.1992::TRINITY_DN1556_c0_g1_i1_100123::g.1992::m.1992 type:complete len:276 gc:universal TRINITY_DN1556_c0_g1_i1_100123:2049-1222(-)	XP_047441670.1	XP_047441670.1 CD74 molecule, major histocompatibility complex, class II invariant chain a [Mugil cephalus]	99.6	4.01e-119	350	65.6	282	185	48193	Mugil cephalus	Eukaryota	Metazoa	Chordata
Gene.1993::TRINITY_DN1594_c0_g1_i1_100134::g.1993::m.1993 type:complete len:391 gc:universal TRINITY_DN1594_c0_g1_i1_100134:1584-412(-)	XP_047425705.1	XP_047425705.1 methionine adenosyltransferase II, alpha-like [Mugil cephalus]	99.7	2.11e-265	729	91.5	390	357	48193	Mugil cephalus	Eukaryota	Metazoa	Chordata
Gene.1995::TRINITY_DN1540_c0_g1_i3_100326::g.1995::m.1995 type:complete len:316 gc:universal TRINITY_DN1540_c0_g1_i3_100326:1668-721(-)	XP_047437748.1	XP_047437748.1 tRNA methyltransferase 10 homolog B [Mugil cephalus]	99.7	4.72e-171	484	77.8	315	245	48193	Mugil cephalus	Eukaryota	Metazoa	Chordata
Gene.1996::TRINITY_DN1520_c3_g2_i6_100367::g.1996::m.1996 type:5prime_partial len:105 gc:universal TRINITY_DN1520_c3_g2_i6_100367:1-315(+)	YP_003667946.1	YP_003667946.1 cytochrome b (mitochondrion) [Carassius gibelio]	75.2	1.62e-42	150	92.4	79	73	101364	Carassius gibelio	Eukaryota	Metazoa	Chordata
Gene.1999::TRINITY_DN34594_c0_g1_i1_100736::g.1999::m.1999 type:complete len:136 gc:universal TRINITY_DN34594_c0_g1_i1_100736:72-479(+)	XP_052424367.1	XP_052424367.1 NADH dehydrogenase [ubiquinone] 1 alpha subcomplex subunit 11 [Carassius gibelio]	99.3	7.00e-76	229	80.7	135	109	101364	Carassius gibelio	Eukaryota	Metazoa	Chordata
Gene.2000::TRINITY_DN43642_c0_g1_i1_101089::g.2000::m.2000 type:5prime_partial len:180 gc:universal TRINITY_DN43642_c0_g1_i1_101089:694-155(-)	XP_047444377.1	XP_047444377.1 succinate dehydrogenase cytochrome b560 subunit, mitochondrial [Mugil cephalus]	92.8	2.88e-103	301	83.8	167	140	48193	Mugil cephalus	Eukaryota	Metazoa	Chordata
Gene.2002::TRINITY_DN5737_c0_g1_i2_101306::g.2002::m.2002 type:complete len:187 gc:universal TRINITY_DN5737_c0_g1_i2_101306:269-829(+)	XP_047462401.1	XP_047462401.1 peroxiredoxin-5, mitochondrial [Mugil cephalus]	98.4	2.41e-113	328	85.3	184	157	48193	Mugil cephalus	Eukaryota	Metazoa	Chordata
Gene.2003::TRINITY_DN10794_c0_g1_i4_101423::g.2003::m.2003 type:complete len:442 gc:universal TRINITY_DN10794_c0_g1_i4_101423:1484-159(-)	XP_047427757.1	XP_047427757.1 nuclear pore complex protein Nup85 [Mugil cephalus]	99.5	1.22e-288	801	90.0	440	396	48193	Mugil cephalus	Eukaryota	Metazoa	Chordata
Gene.2005::TRINITY_DN7516_c0_g1_i18_102110::g.2005::m.2005 type:complete len:197 gc:universal TRINITY_DN7516_c0_g1_i18_102110:3021-2431(-)	XP_047459378.1	XP_047459378.1 CD74 molecule, major histocompatibility complex, class II invariant chain b [Mugil cephalus]	95.9	4.26e-54	179	52.8	193	102	48193	Mugil cephalus	Eukaryota	Metazoa	Chordata
Gene.2006::TRINITY_DN4529_c0_g2_i1_102518::g.2006::m.2006 type:complete len:334 gc:universal TRINITY_DN4529_c0_g2_i1_102518:122-1123(+)	XP_047433528.1	XP_047433528.1 malate dehydrogenase, cytoplasmic-like isoform X2 [Mugil cephalus]	99.7	7.32e-219	607	92.8	333	309	48193	Mugil cephalus	Eukaryota	Metazoa	Chordata
Gene.2009::TRINITY_DN3740_c0_g1_i1_102922::g.2009::m.2009 type:5prime_partial len:115 gc:universal TRINITY_DN3740_c0_g1_i1_102922:3-347(+)	XP_047459368.1	XP_047459368.1 exportin-1 isoform X2 [Mugil cephalus]	99.1	7.33e-63	214	94.8	115	109	48193	Mugil cephalus	Eukaryota	Metazoa	Chordata
Gene.2010::TRINITY_DN3705_c0_g1_i1_102936::g.2010::m.2010 type:complete len:262 gc:universal TRINITY_DN3705_c0_g1_i1_102936:143-928(+)	XP_047431867.1	XP_047431867.1 angiopoietin-related protein 5-like isoform X2 [Mugil cephalus]	99.2	2.18e-134	387	68.3	262	179	48193	Mugil cephalus	Eukaryota	Metazoa	Chordata
Gene.2011::TRINITY_DN4065_c2_g1_i2_103476::g.2011::m.2011 type:complete len:458 gc:universal TRINITY_DN4065_c2_g1_i2_103476:101-1474(+)	XP_047426300.1	XP_047426300.1 6-phosphofructo-2-kinase/fructose-2,6-bisphosphatase 1 [Mugil cephalus]	99.6	2.85e-313	856	92.5	456	422	48193	Mugil cephalus	Eukaryota	Metazoa	Chordata
Gene.2012::TRINITY_DN4079_c0_g1_i2_103481::g.2012::m.2012 type:5prime_partial len:905 gc:universal TRINITY_DN4079_c0_g1_i2_103481:2896-182(-)	XP_047442667.1	XP_047442667.1 elongation factor 2-like [Mugil cephalus]	94.5	0.0	1535	88.6	858	760	48193	Mugil cephalus	Eukaryota	Metazoa	Chordata
Gene.2018::TRINITY_DN4014_c0_g1_i3_103598::g.2018::m.2018 type:complete len:209 gc:universal TRINITY_DN4014_c0_g1_i3_103598:1242-616(-)	XP_047431841.1	XP_047431841.1 ADP-sugar pyrophosphatase [Mugil cephalus]	90.4	3.27e-114	332	86.2	189	163	48193	Mugil cephalus	Eukaryota	Metazoa	Chordata
Gene.2022::TRINITY_DN4013_c0_g1_i5_103650::g.2022::m.2022 type:5prime_partial len:259 gc:universal TRINITY_DN4013_c0_g1_i5_103650:2-778(+)	XP_047432040.1	XP_047432040.1 splicing factor U2AF 35 kDa subunit-like [Mugil cephalus]	73.4	3.41e-138	395	98.9	190	188	48193	Mugil cephalus	Eukaryota	Metazoa	Chordata
Gene.2023::TRINITY_DN3653_c0_g1_i3_103749::g.2023::m.2023 type:5prime_partial len:390 gc:universal TRINITY_DN3653_c0_g1_i3_103749:2205-1036(-)	XP_047424118.1	XP_047424118.1 collectin-12-like [Mugil cephalus]	98.7	1.23e-115	361	81.8	385	315	48193	Mugil cephalus	Eukaryota	Metazoa	Chordata
Gene.2026::TRINITY_DN3610_c0_g1_i1_103991::g.2026::m.2026 type:complete len:342 gc:universal TRINITY_DN3610_c0_g1_i1_103991:1466-441(-)	XP_047431549.1	XP_047431549.1 LOW QUALITY PROTEIN: uncharacterized protein si:ch211-244b2.3 [Mugil cephalus]	95.6	1.90e-149	432	66.5	331	220	48193	Mugil cephalus	Eukaryota	Metazoa	Chordata
Gene.2030::TRINITY_DN237_c0_g1_i14_104624::g.2030::m.2030 type:complete len:531 gc:universal TRINITY_DN237_c0_g1_i14_104624:90-1682(+)	XP_047452362.1	XP_047452362.1 pyruvate kinase PKM-like [Mugil cephalus]	99.8	0.0	971	90.6	530	480	48193	Mugil cephalus	Eukaryota	Metazoa	Chordata
Gene.2033::TRINITY_DN237_c0_g1_i18_104626::g.2033::m.2033 type:complete len:393 gc:universal TRINITY_DN237_c0_g1_i18_104626:817-1995(+)	XP_052466650.1	XP_052466650.1 uncharacterized protein LOC128023998 [Carassius gibelio]	87.5	2.13e-109	350	50.7	345	175	101364	Carassius gibelio	Eukaryota	Metazoa	Chordata
Gene.2034::TRINITY_DN237_c0_g1_i18_104626::g.2034::m.2034 type:complete len:277 gc:universal TRINITY_DN237_c0_g1_i18_104626:3482-2652(-)	XP_047427698.1	XP_047427698.1 CD9 antigen-like isoform X1 [Mugil cephalus]	99.3	7.03e-107	319	58.6	285	167	48193	Mugil cephalus	Eukaryota	Metazoa	Chordata
Gene.2037::TRINITY_DN237_c0_g1_i18_104626::g.2037::m.2037 type:complete len:102 gc:universal TRINITY_DN237_c0_g1_i18_104626:486-181(-)	XP_047423954.1	XP_047423954.1 39S ribosomal protein L48, mitochondrial isoform X1 [Mugil cephalus]	96.1	7.03e-46	154	77.6	98	76	48193	Mugil cephalus	Eukaryota	Metazoa	Chordata
Gene.2038::TRINITY_DN237_c0_g1_i20_104628::g.2038::m.2038 type:complete len:277 gc:universal TRINITY_DN237_c0_g1_i20_104628:2926-2096(-)	XP_047427698.1	XP_047427698.1 CD9 antigen-like isoform X1 [Mugil cephalus]	99.3	7.03e-107	319	58.6	285	167	48193	Mugil cephalus	Eukaryota	Metazoa	Chordata
Gene.2040::TRINITY_DN237_c0_g1_i3_104630::g.2040::m.2040 type:complete len:393 gc:universal TRINITY_DN237_c0_g1_i3_104630:817-1995(+)	XP_052466650.1	XP_052466650.1 uncharacterized protein LOC128023998 [Carassius gibelio]	87.5	2.13e-109	350	50.7	345	175	101364	Carassius gibelio	Eukaryota	Metazoa	Chordata
Gene.2042::TRINITY_DN237_c0_g1_i3_104630::g.2042::m.2042 type:complete len:102 gc:universal TRINITY_DN237_c0_g1_i3_104630:486-181(-)	XP_047423954.1	XP_047423954.1 39S ribosomal protein L48, mitochondrial isoform X1 [Mugil cephalus]	96.1	7.03e-46	154	77.6	98	76	48193	Mugil cephalus	Eukaryota	Metazoa	Chordata
Gene.2043::TRINITY_DN237_c0_g1_i34_104632::g.2043::m.2043 type:complete len:536 gc:universal TRINITY_DN237_c0_g1_i34_104632:719-2326(+)	XP_052466650.1	XP_052466650.1 uncharacterized protein LOC128023998 [Carassius gibelio]	98.3	3.98e-155	474	48.3	528	255	101364	Carassius gibelio	Eukaryota	Metazoa	Chordata
Gene.2044::TRINITY_DN237_c0_g1_i4_104634::g.2044::m.2044 type:complete len:411 gc:universal TRINITY_DN237_c0_g1_i4_104634:90-1322(+)	XP_047452362.1	XP_047452362.1 pyruvate kinase PKM-like [Mugil cephalus]	92.5	1.32e-248	696	90.8	380	345	48193	Mugil cephalus	Eukaryota	Metazoa	Chordata
Gene.2046::TRINITY_DN237_c0_g1_i6_104636::g.2046::m.2046 type:5prime_partial len:713 gc:universal TRINITY_DN237_c0_g1_i6_104636:2849-711(-)	XP_047460101.1	XP_047460101.1 krev interaction trapped protein 1 [Mugil cephalus]	99.9	0.0	1301	95.1	712	677	48193	Mugil cephalus	Eukaryota	Metazoa	Chordata
Gene.2048::TRINITY_DN237_c0_g1_i6_104636::g.2048::m.2048 type:complete len:102 gc:universal TRINITY_DN237_c0_g1_i6_104636:486-181(-)	XP_047423954.1	XP_047423954.1 39S ribosomal protein L48, mitochondrial isoform X1 [Mugil cephalus]	96.1	7.03e-46	154	77.6	98	76	48193	Mugil cephalus	Eukaryota	Metazoa	Chordata
Gene.2049::TRINITY_DN209_c0_g1_i3_104639::g.2049::m.2049 type:complete len:486 gc:universal TRINITY_DN209_c0_g1_i3_104639:99-1556(+)	XP_047464200.1	XP_047464200.1 major facilitator superfamily domain-containing protein 1 [Mugil cephalus]	95.5	3.99e-301	828	90.5	464	420	48193	Mugil cephalus	Eukaryota	Metazoa	Chordata
Gene.2050::TRINITY_DN244_c0_g2_i6_104721::g.2050::m.2050 type:complete len:364 gc:universal TRINITY_DN244_c0_g2_i6_104721:186-1277(+)	XP_047457604.1	XP_047457604.1 titin-like [Mugil cephalus]	88.7	6.91e-157	497	87.0	324	282	48193	Mugil cephalus	Eukaryota	Metazoa	Chordata
Gene.2052::TRINITY_DN291_c1_g1_i4_104725::g.2052::m.2052 type:internal len:123 gc:universal TRINITY_DN291_c1_g1_i4_104725:366-1(-)	XP_047429401.1	XP_047429401.1 serine/threonine-protein kinase PAK 5 isoform X4 [Mugil cephalus]	58.2	2.52e-36	139	100	71	71	48193	Mugil cephalus	Eukaryota	Metazoa	Chordata
Gene.2053::TRINITY_DN291_c1_g1_i8_104727::g.2053::m.2053 type:5prime_partial len:121 gc:universal TRINITY_DN291_c1_g1_i8_104727:400-38(-)	XP_047429401.1	XP_047429401.1 serine/threonine-protein kinase PAK 5 isoform X4 [Mugil cephalus]	75.2	2.48e-27	114	67.0	91	61	48193	Mugil cephalus	Eukaryota	Metazoa	Chordata
Gene.2055::TRINITY_DN292_c0_g1_i2_104757::g.2055::m.2055 type:5prime_partial len:577 gc:universal TRINITY_DN292_c0_g1_i2_104757:1-1731(+)	XP_047428403.1	XP_047428403.1 immunoglobulin mu heavy chain-like [Mugil cephalus]	99.7	3.69e-204	590	53.3	585	312	48193	Mugil cephalus	Eukaryota	Metazoa	Chordata
Gene.2056::TRINITY_DN292_c0_g1_i8_104759::g.2056::m.2056 type:internal len:144 gc:universal TRINITY_DN292_c0_g1_i8_104759:3-431(+)	XP_047428403.1	XP_047428403.1 immunoglobulin mu heavy chain-like [Mugil cephalus]	97.9	1.68e-61	206	78.2	142	111	48193	Mugil cephalus	Eukaryota	Metazoa	Chordata
Gene.2057::TRINITY_DN263_c0_g2_i2_104811::g.2057::m.2057 type:complete len:155 gc:universal TRINITY_DN263_c0_g2_i2_104811:602-138(-)	XP_047433367.1	XP_047433367.1 pre-mRNA 3'-end-processing factor FIP1, partial [Mugil cephalus]	99.4	6.99e-31	124	76.1	155	118	48193	Mugil cephalus	Eukaryota	Metazoa	Chordata
Gene.2059::TRINITY_DN263_c0_g2_i2_104811::g.2059::m.2059 type:3prime_partial len:106 gc:universal TRINITY_DN263_c0_g2_i2_104811:480-794(+)	XP_047465472.1	XP_047465472.1 centrosomal protein of 131 kDa isoform X5 [Mugil cephalus]	61.0	2.76e-10	64.7	53.1	64	34	48193	Mugil cephalus	Eukaryota	Metazoa	Chordata
Gene.2060::TRINITY_DN263_c0_g2_i4_104813::g.2060::m.2060 type:complete len:256 gc:universal TRINITY_DN263_c0_g2_i4_104813:198-965(+)	XP_047450004.1	XP_047450004.1 tyrosine 3-monooxygenase/tryptophan 5-monooxygenase activation protein, epsilon polypeptide 1 isoform X1 [Mugil cephalus]	99.6	4.93e-162	457	92.9	255	237	48193	Mugil cephalus	Eukaryota	Metazoa	Chordata
Gene.2061::TRINITY_DN222_c0_g1_i41_104820::g.2061::m.2061 type:5prime_partial len:228 gc:universal TRINITY_DN222_c0_g1_i41_104820:1491-808(-)	XP_052421790.1	XP_052421790.1 dnaJ homolog subfamily B member 2 isoform X2 [Carassius gibelio]	99.1	7.42e-65	211	61.7	235	145	101364	Carassius gibelio	Eukaryota	Metazoa	Chordata
Gene.2062::TRINITY_DN283_c0_g2_i3_104837::g.2062::m.2062 type:5prime_partial len:364 gc:universal TRINITY_DN283_c0_g2_i3_104837:4270-3179(-)	XP_047447280.1	XP_047447280.1 inhibitor of nuclear factor kappa-B kinase subunit beta [Mugil cephalus]	99.7	2.44e-221	630	88.7	363	322	48193	Mugil cephalus	Eukaryota	Metazoa	Chordata
Gene.2063::TRINITY_DN283_c0_g2_i3_104837::g.2063::m.2063 type:5prime_partial len:351 gc:universal TRINITY_DN283_c0_g2_i3_104837:1-1053(+)	XP_047447283.1	XP_047447283.1 voltage-dependent anion-selective channel protein 3 isoform X2 [Mugil cephalus]	92.0	1.16e-200	561	87.3	323	282	48193	Mugil cephalus	Eukaryota	Metazoa	Chordata
Gene.2064::TRINITY_DN296_c0_g1_i4_104844::g.2064::m.2064 type:complete len:202 gc:universal TRINITY_DN296_c0_g1_i4_104844:442-1047(+)	XP_052442377.1	XP_052442377.1 ras-related protein Rab-10 [Carassius gibelio]	99.5	3.36e-140	397	98.0	201	197	101364	Carassius gibelio	Eukaryota	Metazoa	Chordata
Gene.2067::TRINITY_DN254_c1_g1_i1_104859::g.2067::m.2067 type:3prime_partial len:193 gc:universal TRINITY_DN254_c1_g1_i1_104859:213-788(+)	XP_047428225.1	XP_047428225.1 actin, cytoplasmic 2 [Mugil cephalus]	97.4	3.31e-129	375	100	187	187	48193	Mugil cephalus	Eukaryota	Metazoa	Chordata
Gene.2068::TRINITY_DN254_c1_g1_i1_104859::g.2068::m.2068 type:5prime_partial len:112 gc:universal TRINITY_DN254_c1_g1_i1_104859:2-337(+)	XP_055097432.1	XP_055097432.1 actin, cytoplasmic 2 isoform X3 [Symphalangus syndactylus]	55.4	4.77e-36	132	100	62	62	9590	Symphalangus syndactylus	Eukaryota	Metazoa	Chordata
Gene.2069::TRINITY_DN254_c1_g1_i5_104861::g.2069::m.2069 type:internal len:249 gc:universal TRINITY_DN254_c1_g1_i5_104861:2-745(+)	XP_047428225.1	XP_047428225.1 actin, cytoplasmic 2 [Mugil cephalus]	100	9.98e-179	503	100	248	248	48193	Mugil cephalus	Eukaryota	Metazoa	Chordata
Gene.2072::TRINITY_DN224_c0_g1_i13_104889::g.2072::m.2072 type:complete len:378 gc:universal TRINITY_DN224_c0_g1_i13_104889:200-1333(+)	XP_047433753.1	XP_047433753.1 actin alpha 1, skeletal muscle a [Mugil cephalus]	99.7	1.03e-279	764	99.7	377	376	48193	Mugil cephalus	Eukaryota	Metazoa	Chordata
Gene.2073::TRINITY_DN224_c0_g1_i7_104891::g.2073::m.2073 type:complete len:378 gc:universal TRINITY_DN224_c0_g1_i7_104891:200-1333(+)	NP_001393411.1	NP_001393411.1 actin, alpha cardiac muscle 1 isoform 1 [Homo sapiens]	99.7	2.95e-279	763	99.5	377	375	9606	Homo sapiens	Eukaryota	Metazoa	Chordata
Gene.2076::TRINITY_DN221_c0_g2_i5_104920::g.2076::m.2076 type:5prime_partial len:517 gc:universal TRINITY_DN221_c0_g2_i5_104920:1-1551(+)	XP_052466650.1	XP_052466650.1 uncharacterized protein LOC128023998 [Carassius gibelio]	90.5	1.70e-109	355	40.6	468	190	101364	Carassius gibelio	Eukaryota	Metazoa	Chordata
Gene.2080::TRINITY_DN221_c1_g1_i4_104927::g.2080::m.2080 type:complete len:113 gc:universal TRINITY_DN221_c1_g1_i4_104927:1235-1573(+)	XP_047446416.1	XP_047446416.1 phospholipid hydroperoxide glutathione peroxidase-like [Mugil cephalus]	99.1	5.26e-77	233	93.8	112	105	48193	Mugil cephalus	Eukaryota	Metazoa	Chordata
Gene.2082::TRINITY_DN238_c0_g2_i14_104977::g.2082::m.2082 type:5prime_partial len:576 gc:universal TRINITY_DN238_c0_g2_i14_104977:2027-300(-)	XP_047438029.1	XP_047438029.1 calpastatin isoform X2 [Mugil cephalus]	90.6	3.65e-129	414	50.8	563	286	48193	Mugil cephalus	Eukaryota	Metazoa	Chordata
Gene.2084::TRINITY_DN238_c0_g2_i6_104979::g.2084::m.2084 type:internal len:364 gc:universal TRINITY_DN238_c0_g2_i6_104979:1090-2(-)	XP_047438063.1	XP_047438063.1 calpastatin isoform X33 [Mugil cephalus]	80.7	2.39e-60	218	40.9	421	172	48193	Mugil cephalus	Eukaryota	Metazoa	Chordata
Gene.2086::TRINITY_DN279_c0_g1_i4_105014::g.2086::m.2086 type:5prime_partial len:262 gc:universal TRINITY_DN279_c0_g1_i4_105014:1379-594(-)	XP_047450431.1	XP_047450431.1 sodium channel, voltage-gated, type IV, beta a [Mugil cephalus]	88.5	1.74e-128	371	82.4	233	192	48193	Mugil cephalus	Eukaryota	Metazoa	Chordata
Gene.2087::TRINITY_DN252_c0_g1_i1_105023::g.2087::m.2087 type:complete len:239 gc:universal TRINITY_DN252_c0_g1_i1_105023:2936-2220(-)	XP_047439585.1	XP_047439585.1 synaptophysin-like protein 2a [Mugil cephalus]	99.6	4.14e-138	395	79.8	238	190	48193	Mugil cephalus	Eukaryota	Metazoa	Chordata
Gene.2090::TRINITY_DN269_c0_g1_i1_105087::g.2090::m.2090 type:complete len:237 gc:universal TRINITY_DN269_c0_g1_i1_105087:958-248(-)	XP_047465394.1	XP_047465394.1 tripartite motif-containing protein 16-like protein [Mugil cephalus]	99.6	1.39e-129	373	74.2	236	175	48193	Mugil cephalus	Eukaryota	Metazoa	Chordata
Gene.2091::TRINITY_DN3894_c1_g1_i1_105236::g.2091::m.2091 type:complete len:123 gc:universal TRINITY_DN3894_c1_g1_i1_105236:1383-1015(-)	XP_047460591.1	XP_047460591.1 gamma-aminobutyric acid receptor-associated protein [Mugil cephalus]	99.2	1.23e-81	243	99.2	122	121	48193	Mugil cephalus	Eukaryota	Metazoa	Chordata
Gene.2094::TRINITY_DN3861_c0_g1_i2_105450::g.2094::m.2094 type:internal len:252 gc:universal TRINITY_DN3861_c0_g1_i2_105450:3-755(+)	XP_047452135.1	XP_047452135.1 26S proteasome non-ATPase regulatory subunit 7 [Mugil cephalus]	83.3	4.71e-144	414	99.0	209	207	48193	Mugil cephalus	Eukaryota	Metazoa	Chordata
Gene.2095::TRINITY_DN6744_c0_g1_i1_105863::g.2095::m.2095 type:internal len:150 gc:universal TRINITY_DN6744_c0_g1_i1_105863:3-449(+)	XP_047431325.1	XP_047431325.1 methyltransferase-like protein 25 [Mugil cephalus]	98.0	3.75e-53	185	71.2	146	104	48193	Mugil cephalus	Eukaryota	Metazoa	Chordata
Gene.2096::TRINITY_DN1866_c2_g1_i1_106804::g.2096::m.2096 type:complete len:293 gc:universal TRINITY_DN1866_c2_g1_i1_106804:1227-349(-)	XP_047444952.1	XP_047444952.1 CCAAT/enhancer-binding protein delta [Mugil cephalus]	99.7	1.31e-125	368	74.0	312	231	48193	Mugil cephalus	Eukaryota	Metazoa	Chordata
Gene.2100::TRINITY_DN1823_c0_g1_i1_106859::g.2100::m.2100 type:5prime_partial len:124 gc:universal TRINITY_DN1823_c0_g1_i1_106859:1973-1602(-)	XP_047430683.1	XP_047430683.1 ETS domain-containing protein Elk-3 isoform X1 [Mugil cephalus]	98.4	1.47e-57	190	84.4	122	103	48193	Mugil cephalus	Eukaryota	Metazoa	Chordata
Gene.2102::TRINITY_DN1823_c0_g1_i4_106861::g.2102::m.2102 type:5prime_partial len:124 gc:universal TRINITY_DN1823_c0_g1_i4_106861:2011-1640(-)	XP_047430683.1	XP_047430683.1 ETS domain-containing protein Elk-3 isoform X1 [Mugil cephalus]	98.4	1.47e-57	190	84.4	122	103	48193	Mugil cephalus	Eukaryota	Metazoa	Chordata
Gene.2103::TRINITY_DN1826_c0_g2_i2_106890::g.2103::m.2103 type:5prime_partial len:308 gc:universal TRINITY_DN1826_c0_g2_i2_106890:2666-1743(-)	XP_047431337.1	XP_047431337.1 protein kinase C and casein kinase substrate in neurons protein 2 isoform X4 [Mugil cephalus]	99.7	6.46e-179	509	85.5	311	266	48193	Mugil cephalus	Eukaryota	Metazoa	Chordata
Gene.2105::TRINITY_DN1853_c0_g2_i1_106920::g.2105::m.2105 type:5prime_partial len:519 gc:universal TRINITY_DN1853_c0_g2_i1_106920:2877-1321(-)	XP_047456698.1	XP_047456698.1 mannosyl-oligosaccharide 1,2-alpha-mannosidase IB [Mugil cephalus]	99.8	0.0	1053	98.5	518	510	48193	Mugil cephalus	Eukaryota	Metazoa	Chordata
Gene.2108::TRINITY_DN1880_c0_g1_i4_106925::g.2108::m.2108 type:5prime_partial len:270 gc:universal TRINITY_DN1880_c0_g1_i4_106925:1-810(+)	XP_047456791.1	XP_047456791.1 probable E3 ubiquitin-protein ligase ARI7 [Mugil cephalus]	94.8	8.90e-122	356	63.8	257	164	48193	Mugil cephalus	Eukaryota	Metazoa	Chordata
Gene.2112::TRINITY_DN2317_c0_g1_i20_107438::g.2112::m.2112 type:5prime_partial len:207 gc:universal TRINITY_DN2317_c0_g1_i20_107438:1-621(+)	XP_047452815.1	XP_047452815.1 60S ribosomal protein L4 [Mugil cephalus]	82.1	4.71e-113	335	95.9	170	163	48193	Mugil cephalus	Eukaryota	Metazoa	Chordata
Gene.2113::TRINITY_DN2317_c0_g1_i24_107440::g.2113::m.2113 type:5prime_partial len:207 gc:universal TRINITY_DN2317_c0_g1_i24_107440:1-621(+)	XP_047452815.1	XP_047452815.1 60S ribosomal protein L4 [Mugil cephalus]	82.1	4.71e-113	335	95.9	170	163	48193	Mugil cephalus	Eukaryota	Metazoa	Chordata
Gene.2114::TRINITY_DN2317_c0_g1_i8_107442::g.2114::m.2114 type:5prime_partial len:207 gc:universal TRINITY_DN2317_c0_g1_i8_107442:1-621(+)	XP_047452815.1	XP_047452815.1 60S ribosomal protein L4 [Mugil cephalus]	82.1	4.71e-113	335	95.9	170	163	48193	Mugil cephalus	Eukaryota	Metazoa	Chordata
Gene.2115::TRINITY_DN2336_c0_g4_i1_107624::g.2115::m.2115 type:5prime_partial len:292 gc:universal TRINITY_DN2336_c0_g4_i1_107624:1-876(+)	XP_047444936.1	XP_047444936.1 septin-2 isoform X2 [Mugil cephalus]	88.4	8.36e-177	500	97.7	259	253	48193	Mugil cephalus	Eukaryota	Metazoa	Chordata
Gene.2116::TRINITY_DN4860_c0_g2_i1_107952::g.2116::m.2116 type:internal len:156 gc:universal TRINITY_DN4860_c0_g2_i1_107952:1-465(+)	XP_047444390.1	XP_047444390.1 zinc finger protein GLIS1 [Mugil cephalus]	77.4	1.41e-16	84.7	57.7	156	90	48193	Mugil cephalus	Eukaryota	Metazoa	Chordata
Gene.2117::TRINITY_DN7059_c0_g1_i1_108111::g.2117::m.2117 type:complete len:502 gc:universal TRINITY_DN7059_c0_g1_i1_108111:146-1651(+)	XP_047459384.1	XP_047459384.1 tetratricopeptide repeat protein 31 isoform X3 [Mugil cephalus]	74.5	3.89e-137	414	58.5	381	223	48193	Mugil cephalus	Eukaryota	Metazoa	Chordata
Gene.2121::TRINITY_DN7011_c1_g2_i1_108126::g.2121::m.2121 type:complete len:606 gc:universal TRINITY_DN7011_c1_g2_i1_108126:2269-452(-)	XP_047432426.1	XP_047432426.1 kelch-like protein 41b [Mugil cephalus]	99.8	0.0	1074	87.1	606	528	48193	Mugil cephalus	Eukaryota	Metazoa	Chordata
Gene.2126::TRINITY_DN7011_c1_g4_i2_108128::g.2126::m.2126 type:complete len:606 gc:universal TRINITY_DN7011_c1_g4_i2_108128:817-2634(+)	XP_047432426.1	XP_047432426.1 kelch-like protein 41b [Mugil cephalus]	99.8	0.0	1074	87.1	606	528	48193	Mugil cephalus	Eukaryota	Metazoa	Chordata
Gene.2131::TRINITY_DN319_c0_g1_i1_108322::g.2131::m.2131 type:5prime_partial len:252 gc:universal TRINITY_DN319_c0_g1_i1_108322:1374-619(-)	XP_047466289.1	XP_047466289.1 eukaryotic translation initiation factor 4eb [Mugil cephalus]	85.7	2.32e-143	408	90.3	216	195	48193	Mugil cephalus	Eukaryota	Metazoa	Chordata
Gene.2134::TRINITY_DN391_c0_g1_i1_108324::g.2134::m.2134 type:5prime_partial len:107 gc:universal TRINITY_DN391_c0_g1_i1_108324:2-322(+)	XP_047458297.1	XP_047458297.1 peroxiredoxin-like 2A isoform X1 [Mugil cephalus]	84.1	1.44e-23	99.8	62.2	90	56	48193	Mugil cephalus	Eukaryota	Metazoa	Chordata
Gene.2136::TRINITY_DN348_c0_g2_i4_108334::g.2136::m.2136 type:complete len:209 gc:universal TRINITY_DN348_c0_g2_i4_108334:174-800(+)	XP_047446609.1	XP_047446609.1 40S ribosomal protein S8 [Mugil cephalus]	99.5	1.86e-145	411	98.1	208	204	48193	Mugil cephalus	Eukaryota	Metazoa	Chordata
Gene.2138::TRINITY_DN304_c0_g1_i3_108339::g.2138::m.2138 type:5prime_partial len:260 gc:universal TRINITY_DN304_c0_g1_i3_108339:3-782(+)	XP_047428053.1	XP_047428053.1 forkhead box protein K2 isoform X2 [Mugil cephalus]	98.8	1.47e-116	354	80.5	261	210	48193	Mugil cephalus	Eukaryota	Metazoa	Chordata
Gene.2142::TRINITY_DN351_c0_g1_i14_108345::g.2142::m.2142 type:complete len:103 gc:universal TRINITY_DN351_c0_g1_i14_108345:427-735(+)	XP_052402406.1	XP_052402406.1 cytochrome c oxidase subunit 6A, mitochondrial [Carassius gibelio]	99.0	3.30e-54	172	77.5	102	79	101364	Carassius gibelio	Eukaryota	Metazoa	Chordata
Gene.2143::TRINITY_DN349_c0_g1_i12_108384::g.2143::m.2143 type:complete len:269 gc:universal TRINITY_DN349_c0_g1_i12_108384:148-954(+)	XP_047451433.1	XP_047451433.1 troponin T2d, cardiac [Mugil cephalus]	82.2	2.74e-68	219	73.8	221	163	48193	Mugil cephalus	Eukaryota	Metazoa	Chordata
Gene.2144::TRINITY_DN349_c0_g1_i12_108384::g.2144::m.2144 type:5prime_partial len:186 gc:universal TRINITY_DN349_c0_g1_i12_108384:3135-2578(-)	XP_052453527.1	XP_052453527.1 dynamin-1-like protein isoform X4 [Carassius gibelio]	87.6	3.61e-78	254	82.0	167	137	101364	Carassius gibelio	Eukaryota	Metazoa	Chordata
Gene.2148::TRINITY_DN349_c0_g1_i53_108386::g.2148::m.2148 type:5prime_partial len:689 gc:universal TRINITY_DN349_c0_g1_i53_108386:3773-1707(-)	XP_047451432.1	XP_047451432.1 dynamin-1-like protein isoform X4 [Mugil cephalus]	97.8	0.0	1191	89.0	698	621	48193	Mugil cephalus	Eukaryota	Metazoa	Chordata
Gene.2149::TRINITY_DN349_c0_g1_i53_108386::g.2149::m.2149 type:complete len:249 gc:universal TRINITY_DN349_c0_g1_i53_108386:148-894(+)	XP_047451433.1	XP_047451433.1 troponin T2d, cardiac [Mugil cephalus]	99.6	4.74e-84	258	75.8	248	188	48193	Mugil cephalus	Eukaryota	Metazoa	Chordata
Gene.2155::TRINITY_DN387_c0_g1_i14_108428::g.2155::m.2155 type:complete len:317 gc:universal TRINITY_DN387_c0_g1_i14_108428:87-1037(+)	XP_047434381.1	XP_047434381.1 DNA-directed RNA polymerase III subunit RPC6 [Mugil cephalus]	99.7	1.27e-215	597	93.0	316	294	48193	Mugil cephalus	Eukaryota	Metazoa	Chordata
Gene.2158::TRINITY_DN387_c0_g1_i9_108430::g.2158::m.2158 type:complete len:115 gc:universal TRINITY_DN387_c0_g1_i9_108430:197-541(+)	XP_052394177.1	XP_052394177.1 DNA-directed RNA polymerase III subunit RPC6 [Carassius gibelio]	99.1	3.57e-76	235	94.7	114	108	101364	Carassius gibelio	Eukaryota	Metazoa	Chordata
Gene.2159::TRINITY_DN387_c0_g1_i9_108430::g.2159::m.2159 type:5prime_partial len:105 gc:universal TRINITY_DN387_c0_g1_i9_108430:3-317(+)	XP_052394177.1	XP_052394177.1 DNA-directed RNA polymerase III subunit RPC6 [Carassius gibelio]	40.0	3.25e-17	83.2	97.6	42	41	101364	Carassius gibelio	Eukaryota	Metazoa	Chordata
Gene.2160::TRINITY_DN383_c0_g2_i1_108442::g.2160::m.2160 type:5prime_partial len:118 gc:universal TRINITY_DN383_c0_g2_i1_108442:2-355(+)	XP_047440551.1	XP_047440551.1 macrophage migration inhibitory factor isoform X3 [Mugil cephalus]	89.0	1.52e-53	174	81.0	105	85	48193	Mugil cephalus	Eukaryota	Metazoa	Chordata
Gene.2161::TRINITY_DN347_c1_g1_i2_108450::g.2161::m.2161 type:3prime_partial len:142 gc:universal TRINITY_DN347_c1_g1_i2_108450:424-2(-)	XP_047436724.1	XP_047436724.1 ferritin, heavy subunit [Mugil cephalus]	87.2	3.47e-75	229	92.7	123	114	48193	Mugil cephalus	Eukaryota	Metazoa	Chordata
Gene.2162::TRINITY_DN347_c1_g1_i6_108452::g.2162::m.2162 type:complete len:126 gc:universal TRINITY_DN347_c1_g1_i6_108452:424-47(-)	XP_047436724.1	XP_047436724.1 ferritin, heavy subunit [Mugil cephalus]	95.2	2.68e-75	229	94.2	120	113	48193	Mugil cephalus	Eukaryota	Metazoa	Chordata
Gene.2164::TRINITY_DN306_c0_g1_i18_108465::g.2164::m.2164 type:complete len:228 gc:universal TRINITY_DN306_c0_g1_i18_108465:760-77(-)	XP_047425341.1	XP_047425341.1 WD repeat-containing protein 7 isoform X3 [Mugil cephalus]	75.9	7.66e-79	266	96.0	173	166	48193	Mugil cephalus	Eukaryota	Metazoa	Chordata
Gene.2166::TRINITY_DN306_c1_g1_i4_108473::g.2166::m.2166 type:complete len:456 gc:universal TRINITY_DN306_c1_g1_i4_108473:2478-1111(-)	XP_047430217.1	XP_047430217.1 epoxide hydrolase 1 [Mugil cephalus]	99.3	1.13e-302	829	85.2	453	386	48193	Mugil cephalus	Eukaryota	Metazoa	Chordata
Gene.2171::TRINITY_DN301_c0_g1_i1_108561::g.2171::m.2171 type:5prime_partial len:177 gc:universal TRINITY_DN301_c0_g1_i1_108561:603-73(-)	XP_047443744.1	XP_047443744.1 60S ribosomal protein L5 [Mugil cephalus]	87.0	2.42e-95	286	93.5	154	144	48193	Mugil cephalus	Eukaryota	Metazoa	Chordata
Gene.2173::TRINITY_DN301_c0_g1_i6_108563::g.2173::m.2173 type:complete len:266 gc:universal TRINITY_DN301_c0_g1_i6_108563:991-194(-)	XP_047443744.1	XP_047443744.1 60S ribosomal protein L5 [Mugil cephalus]	99.6	3.04e-180	505	94.0	265	249	48193	Mugil cephalus	Eukaryota	Metazoa	Chordata
Gene.2174::TRINITY_DN301_c0_g1_i6_108563::g.2174::m.2174 type:5prime_partial len:222 gc:universal TRINITY_DN301_c0_g1_i6_108563:1643-978(-)	XP_047443179.1	XP_047443179.1 ras-like protein family member 11B [Mugil cephalus]	70.3	4.44e-87	265	87.2	156	136	48193	Mugil cephalus	Eukaryota	Metazoa	Chordata
Gene.2176::TRINITY_DN360_c0_g1_i2_108630::g.2176::m.2176 type:5prime_partial len:304 gc:universal TRINITY_DN360_c0_g1_i2_108630:2-913(+)	XP_047443412.1	XP_047443412.1 uncharacterized protein LOC125009463 isoform X2 [Mugil cephalus]	91.8	8.56e-132	399	85.4	281	240	48193	Mugil cephalus	Eukaryota	Metazoa	Chordata
Gene.2177::TRINITY_DN302_c1_g1_i1_108648::g.2177::m.2177 type:5prime_partial len:326 gc:universal TRINITY_DN302_c1_g1_i1_108648:1191-214(-)	XP_047463568.1	XP_047463568.1 uncharacterized protein LOC125021505 isoform X2 [Mugil cephalus]	96.0	8.31e-111	333	54.2	323	175	48193	Mugil cephalus	Eukaryota	Metazoa	Chordata
Gene.2179::TRINITY_DN399_c0_g3_i1_108674::g.2179::m.2179 type:complete len:212 gc:universal TRINITY_DN399_c0_g3_i1_108674:1750-1115(-)	XP_047463676.1	XP_047463676.1 heat shock protein beta-1 [Mugil cephalus]	99.5	1.42e-106	312	78.3	212	166	48193	Mugil cephalus	Eukaryota	Metazoa	Chordata
Gene.2181::TRINITY_DN328_c0_g1_i2_108700::g.2181::m.2181 type:5prime_partial len:340 gc:universal TRINITY_DN328_c0_g1_i2_108700:2-1021(+)	XP_047426604.1	XP_047426604.1 DNA repair protein XRCC4 isoform X4 [Mugil cephalus]	85.9	2.38e-73	239	62.6	318	199	48193	Mugil cephalus	Eukaryota	Metazoa	Chordata
Gene.2182::TRINITY_DN317_c0_g2_i1_108740::g.2182::m.2182 type:5prime_partial len:393 gc:universal TRINITY_DN317_c0_g2_i1_108740:3-1181(+)	XP_047450320.1	XP_047450320.1 polymerase delta-interacting protein 2 isoform X2 [Mugil cephalus]	94.7	5.26e-266	731	91.3	379	346	48193	Mugil cephalus	Eukaryota	Metazoa	Chordata
Gene.2186::TRINITY_DN713_c0_g4_i3_108773::g.2186::m.2186 type:complete len:449 gc:universal TRINITY_DN713_c0_g4_i3_108773:80-1426(+)	XP_047428714.1	XP_047428714.1 nucleobindin-1 [Mugil cephalus]	99.8	5.33e-203	577	82.6	453	374	48193	Mugil cephalus	Eukaryota	Metazoa	Chordata
Gene.2188::TRINITY_DN777_c0_g4_i1_108864::g.2188::m.2188 type:complete len:609 gc:universal TRINITY_DN777_c0_g4_i1_108864:2320-494(-)	XP_047441588.1	XP_047441588.1 histidine--tRNA ligase isoform X2 [Mugil cephalus]	99.8	0.0	880	79.3	608	482	48193	Mugil cephalus	Eukaryota	Metazoa	Chordata
Gene.2190::TRINITY_DN741_c0_g1_i2_108876::g.2190::m.2190 type:5prime_partial len:361 gc:universal TRINITY_DN741_c0_g1_i2_108876:1-1083(+)	XP_047427747.1	XP_047427747.1 protein phosphatase 1 regulatory subunit 27 [Mugil cephalus]	65.7	3.88e-75	240	71.7	237	170	48193	Mugil cephalus	Eukaryota	Metazoa	Chordata
Gene.2192::TRINITY_DN770_c2_g2_i2_108879::g.2192::m.2192 type:complete len:697 gc:universal TRINITY_DN770_c2_g2_i2_108879:81-2171(+)	XP_047437892.1	XP_047437892.1 AMP deaminase 1 isoform X3 [Mugil cephalus]	95.6	0.0	1193	88.1	666	587	48193	Mugil cephalus	Eukaryota	Metazoa	Chordata
Gene.2194::TRINITY_DN770_c2_g2_i2_108879::g.2194::m.2194 type:complete len:238 gc:universal TRINITY_DN770_c2_g2_i2_108879:2155-2868(+)	XP_047446769.1	XP_047446769.1 U5 small nuclear ribonucleoprotein 200 kDa helicase [Mugil cephalus]	99.6	8.08e-145	455	98.3	237	233	48193	Mugil cephalus	Eukaryota	Metazoa	Chordata
Gene.2196::TRINITY_DN748_c0_g1_i1_108968::g.2196::m.2196 type:complete len:1406 gc:universal TRINITY_DN748_c0_g1_i1_108968:79-4296(+)	XP_047433427.1	XP_047433427.1 M-protein, striated muscle [Mugil cephalus]	94.8	0.0	2158	76.3	1450	1107	48193	Mugil cephalus	Eukaryota	Metazoa	Chordata
Gene.2202::TRINITY_DN779_c0_g1_i1_108978::g.2202::m.2202 type:complete len:236 gc:universal TRINITY_DN779_c0_g1_i1_108978:1252-545(-)	XP_047448922.1	XP_047448922.1 protein MAK16 homolog [Mugil cephalus]	74.6	1.32e-88	272	89.9	179	161	48193	Mugil cephalus	Eukaryota	Metazoa	Chordata
Gene.2204::TRINITY_DN776_c0_g1_i7_109052::g.2204::m.2204 type:complete len:279 gc:universal TRINITY_DN776_c0_g1_i7_109052:443-1279(+)	XP_047463654.1	XP_047463654.1 CXXC-type zinc finger protein 5 isoform X2 [Mugil cephalus]	99.6	2.33e-160	454	95.0	278	264	48193	Mugil cephalus	Eukaryota	Metazoa	Chordata
Gene.2208::TRINITY_DN45513_c0_g1_i1_109427::g.2208::m.2208 type:5prime_partial len:154 gc:universal TRINITY_DN45513_c0_g1_i1_109427:2-463(+)	XP_047426952.1	XP_047426952.1 AP-4 complex subunit beta-1 [Mugil cephalus]	98.1	2.65e-40	152	57.3	157	90	48193	Mugil cephalus	Eukaryota	Metazoa	Chordata
Gene.2211::TRINITY_DN39871_c0_g1_i1_110031::g.2211::m.2211 type:complete len:132 gc:universal TRINITY_DN39871_c0_g1_i1_110031:428-33(-)	XP_047444794.1	XP_047444794.1 NADH dehydrogenase [ubiquinone] flavoprotein 2, mitochondrial [Mugil cephalus]	93.9	1.96e-65	206	83.1	124	103	48193	Mugil cephalus	Eukaryota	Metazoa	Chordata
Gene.2213::TRINITY_DN6944_c2_g1_i2_110256::g.2213::m.2213 type:5prime_partial len:223 gc:universal TRINITY_DN6944_c2_g1_i2_110256:3-671(+)	XP_047437544.1	XP_047437544.1 60S ribosomal protein L13 [Mugil cephalus]	94.6	5.25e-129	370	91.5	211	193	48193	Mugil cephalus	Eukaryota	Metazoa	Chordata
Gene.2215::TRINITY_DN6974_c0_g1_i3_110330::g.2215::m.2215 type:complete len:161 gc:universal TRINITY_DN6974_c0_g1_i3_110330:124-606(+)	XP_047468046.1	XP_047468046.1 60S ribosomal protein L21 [Mugil cephalus]	99.4	2.60e-108	313	95.0	160	152	48193	Mugil cephalus	Eukaryota	Metazoa	Chordata
Gene.2216::TRINITY_DN919_c0_g1_i1_110994::g.2216::m.2216 type:complete len:121 gc:universal TRINITY_DN919_c0_g1_i1_110994:1980-1618(-)	XP_047448127.1	XP_047448127.1 vesicle-associated membrane protein 8 isoform X4 [Mugil cephalus]	97.5	3.09e-43	145	81.7	120	98	48193	Mugil cephalus	Eukaryota	Metazoa	Chordata
Gene.2217::TRINITY_DN943_c0_g2_i2_111005::g.2217::m.2217 type:5prime_partial len:727 gc:universal TRINITY_DN943_c0_g2_i2_111005:1-2181(+)	XP_047443286.1	XP_047443286.1 nucleolin [Mugil cephalus]	52.3	4.18e-216	631	85.6	382	327	48193	Mugil cephalus	Eukaryota	Metazoa	Chordata
Gene.2219::TRINITY_DN974_c0_g2_i1_111046::g.2219::m.2219 type:complete len:519 gc:universal TRINITY_DN974_c0_g2_i1_111046:64-1620(+)	XP_047455298.1	XP_047455298.1 aldehyde dehydrogenase, mitochondrial-like [Mugil cephalus]	99.8	0.0	944	88.0	518	456	48193	Mugil cephalus	Eukaryota	Metazoa	Chordata
Gene.2222::TRINITY_DN908_c2_g1_i13_111107::g.2222::m.2222 type:5prime_partial len:139 gc:universal TRINITY_DN908_c2_g1_i13_111107:3-419(+)	XP_047439239.1	XP_047439239.1 40S ribosomal protein S26 [Mugil cephalus]	79.1	1.32e-72	220	100	110	110	48193	Mugil cephalus	Eukaryota	Metazoa	Chordata
Gene.2226::TRINITY_DN908_c2_g1_i27_111113::g.2226::m.2226 type:5prime_partial len:139 gc:universal TRINITY_DN908_c2_g1_i27_111113:3-419(+)	XP_047439239.1	XP_047439239.1 40S ribosomal protein S26 [Mugil cephalus]	82.7	5.81e-76	229	100	115	115	48193	Mugil cephalus	Eukaryota	Metazoa	Chordata
Gene.2227::TRINITY_DN994_c0_g2_i1_111133::g.2227::m.2227 type:complete len:251 gc:universal TRINITY_DN994_c0_g2_i1_111133:153-905(+)	XP_047461407.1	XP_047461407.1 calsequestrin-1b isoform X2 [Mugil cephalus]	99.6	7.45e-163	466	92.0	250	230	48193	Mugil cephalus	Eukaryota	Metazoa	Chordata
Gene.2229::TRINITY_DN987_c0_g1_i1_111170::g.2229::m.2229 type:5prime_partial len:282 gc:universal TRINITY_DN987_c0_g1_i1_111170:3-848(+)	XP_047445164.1	XP_047445164.1 eukaryotic translation initiation factor 3 subunit F [Mugil cephalus]	96.8	4.54e-185	517	96.3	273	263	48193	Mugil cephalus	Eukaryota	Metazoa	Chordata
Gene.2231::TRINITY_DN935_c1_g1_i11_111226::g.2231::m.2231 type:complete len:275 gc:universal TRINITY_DN935_c1_g1_i11_111226:156-980(+)	XP_047447281.1	XP_047447281.1 C-_U-editing enzyme APOBEC-2b [Mugil cephalus]	99.6	5.44e-135	389	72.6	274	199	48193	Mugil cephalus	Eukaryota	Metazoa	Chordata
Gene.2233::TRINITY_DN958_c1_g3_i1_111256::g.2233::m.2233 type:5prime_partial len:241 gc:universal TRINITY_DN958_c1_g3_i1_111256:1-723(+)	XP_047432398.1	XP_047432398.1 nidogen-2 isoform X6 [Mugil cephalus]	87.6	7.77e-104	338	74.9	211	158	48193	Mugil cephalus	Eukaryota	Metazoa	Chordata
Gene.2235::TRINITY_DN903_c0_g1_i1_111301::g.2235::m.2235 type:internal len:175 gc:universal TRINITY_DN903_c0_g1_i1_111301:523-2(-)	XP_047424171.1	XP_047424171.1 interferon regulatory factor 9 isoform X2 [Mugil cephalus]	79.3	1.32e-77	246	87.0	138	120	48193	Mugil cephalus	Eukaryota	Metazoa	Chordata
Gene.2237::TRINITY_DN903_c1_g1_i1_111304::g.2237::m.2237 type:5prime_partial len:694 gc:universal TRINITY_DN903_c1_g1_i1_111304:3145-1064(-)	XP_047429934.1	XP_047429934.1 sodium-dependent glucose transporter 1 [Mugil cephalus]	89.9	0.0	896	78.5	629	494	48193	Mugil cephalus	Eukaryota	Metazoa	Chordata
Gene.2242::TRINITY_DN8974_c0_g1_i1_111435::g.2242::m.2242 type:complete len:117 gc:universal TRINITY_DN8974_c0_g1_i1_111435:722-372(-)	XP_047452706.1	XP_047452706.1 C-C motif chemokine 3-like [Mugil cephalus]	71.8	1.25e-16	77.4	43.2	88	38	48193	Mugil cephalus	Eukaryota	Metazoa	Chordata
Gene.2243::TRINITY_DN5038_c0_g1_i1_111531::g.2243::m.2243 type:5prime_partial len:479 gc:universal TRINITY_DN5038_c0_g1_i1_111531:2227-791(-)	XP_052441258.1	XP_052441258.1 cyclin-dependent kinase 12 isoform X2 [Carassius gibelio]	97.3	4.82e-185	559	68.9	470	324	101364	Carassius gibelio	Eukaryota	Metazoa	Chordata
Gene.2245::TRINITY_DN5017_c0_g1_i2_111564::g.2245::m.2245 type:complete len:242 gc:universal TRINITY_DN5017_c0_g1_i2_111564:1014-289(-)	XP_047427851.1	XP_047427851.1 60S ribosomal protein L3-like [Mugil cephalus]	99.2	1.34e-147	426	85.0	240	204	48193	Mugil cephalus	Eukaryota	Metazoa	Chordata
Gene.2248::TRINITY_DN5055_c0_g2_i2_111730::g.2248::m.2248 type:complete len:146 gc:universal TRINITY_DN5055_c0_g2_i2_111730:61-498(+)	XP_047462482.1	XP_047462482.1 barrier-to-autointegration factor [Mugil cephalus]	61.6	1.34e-41	141	68.9	90	62	48193	Mugil cephalus	Eukaryota	Metazoa	Chordata
Gene.2249::TRINITY_DN5020_c0_g1_i1_111767::g.2249::m.2249 type:complete len:130 gc:universal TRINITY_DN5020_c0_g1_i1_111767:543-154(-)	XP_047461868.1	XP_047461868.1 NADH dehydrogenase [ubiquinone] iron-sulfur protein 6, mitochondrial [Mugil cephalus]	99.2	2.71e-77	232	87.6	129	113	48193	Mugil cephalus	Eukaryota	Metazoa	Chordata
Gene.2250::TRINITY_DN3081_c0_g1_i1_111880::g.2250::m.2250 type:complete len:181 gc:universal TRINITY_DN3081_c0_g1_i1_111880:973-431(-)	XP_047449133.1	XP_047449133.1 ATP synthase subunit C lysine N-methyltransferase [Mugil cephalus]	87.8	6.15e-93	277	85.5	159	136	48193	Mugil cephalus	Eukaryota	Metazoa	Chordata
Gene.2251::TRINITY_DN3081_c0_g1_i4_111882::g.2251::m.2251 type:complete len:218 gc:universal TRINITY_DN3081_c0_g1_i4_111882:1592-939(-)	XP_047449133.1	XP_047449133.1 ATP synthase subunit C lysine N-methyltransferase [Mugil cephalus]	98.2	4.45e-121	350	80.4	214	172	48193	Mugil cephalus	Eukaryota	Metazoa	Chordata
Gene.2254::TRINITY_DN3035_c1_g2_i2_111973::g.2254::m.2254 type:complete len:134 gc:universal TRINITY_DN3035_c1_g2_i2_111973:1305-904(-)	XP_047467292.1	XP_047467292.1 60S ribosomal protein L10a [Mugil cephalus]	99.3	1.48e-85	256	98.5	133	131	48193	Mugil cephalus	Eukaryota	Metazoa	Chordata
Gene.2256::TRINITY_DN3035_c1_g2_i2_111973::g.2256::m.2256 type:complete len:108 gc:universal TRINITY_DN3035_c1_g2_i2_111973:61-384(+)	XP_047454466.1	XP_047454466.1 COX assembly mitochondrial protein homolog [Mugil cephalus]	99.1	2.09e-57	180	80.4	107	86	48193	Mugil cephalus	Eukaryota	Metazoa	Chordata
Gene.2258::TRINITY_DN3035_c1_g2_i2_111973::g.2258::m.2258 type:5prime_partial len:100 gc:universal TRINITY_DN3035_c1_g2_i2_111973:2261-1962(-)	XP_047467292.1	XP_047467292.1 60S ribosomal protein L10a [Mugil cephalus]	53.0	1.25e-24	100	96.2	53	51	48193	Mugil cephalus	Eukaryota	Metazoa	Chordata
Gene.2259::TRINITY_DN3048_c0_g1_i3_111988::g.2259::m.2259 type:complete len:230 gc:universal TRINITY_DN3048_c0_g1_i3_111988:123-812(+)	XP_047433566.1	XP_047433566.1 peroxiredoxin-2 [Mugil cephalus]	85.7	2.66e-132	378	91.4	197	180	48193	Mugil cephalus	Eukaryota	Metazoa	Chordata
Gene.2260::TRINITY_DN3047_c0_g1_i1_112026::g.2260::m.2260 type:5prime_partial len:396 gc:universal TRINITY_DN3047_c0_g1_i1_112026:1638-451(-)	XP_047462792.1	XP_047462792.1 U2 snRNP-associated SURP motif-containing protein isoform X1 [Mugil cephalus]	99.7	4.03e-135	416	72.4	398	288	48193	Mugil cephalus	Eukaryota	Metazoa	Chordata
Gene.2261::TRINITY_DN3026_c0_g4_i2_112127::g.2261::m.2261 type:complete len:107 gc:universal TRINITY_DN3026_c0_g4_i2_112127:479-159(-)	XP_052388999.1	XP_052388999.1 NADH dehydrogenase [ubiquinone] iron-sulfur protein 5 [Carassius gibelio]	99.1	3.93e-57	179	76.4	106	81	101364	Carassius gibelio	Eukaryota	Metazoa	Chordata
Gene.2262::TRINITY_DN3039_c0_g1_i10_112131::g.2262::m.2262 type:complete len:189 gc:universal TRINITY_DN3039_c0_g1_i10_112131:142-708(+)	XP_047460074.1	XP_047460074.1 methylated-DNA--protein-cysteine methyltransferase isoform X2 [Mugil cephalus]	99.5	1.09e-128	367	96.3	188	181	48193	Mugil cephalus	Eukaryota	Metazoa	Chordata
Gene.2264::TRINITY_DN3039_c0_g1_i7_112133::g.2264::m.2264 type:complete len:112 gc:universal TRINITY_DN3039_c0_g1_i7_112133:142-477(+)	XP_047460074.1	XP_047460074.1 methylated-DNA--protein-cysteine methyltransferase isoform X2 [Mugil cephalus]	88.4	6.66e-61	192	96.0	99	95	48193	Mugil cephalus	Eukaryota	Metazoa	Chordata
Gene.2266::TRINITY_DN21071_c4_g1_i1_113165::g.2266::m.2266 type:complete len:150 gc:universal TRINITY_DN21071_c4_g1_i1_113165:188-637(+)	XP_047427519.1	XP_047427519.1 nucleoside diphosphate kinase A 2-like [Mugil cephalus]	99.3	6.04e-95	278	87.2	149	130	48193	Mugil cephalus	Eukaryota	Metazoa	Chordata
Gene.2268::TRINITY_DN5132_c0_g1_i1_113687::g.2268::m.2268 type:complete len:184 gc:universal TRINITY_DN5132_c0_g1_i1_113687:1005-454(-)	XP_047466989.1	XP_047466989.1 low density lipoprotein receptor adapter protein 1b isoform X6 [Mugil cephalus]	95.7	2.17e-112	329	94.3	176	166	48193	Mugil cephalus	Eukaryota	Metazoa	Chordata
Gene.2270::TRINITY_DN5132_c0_g1_i3_113689::g.2270::m.2270 type:complete len:298 gc:universal TRINITY_DN5132_c0_g1_i3_113689:1007-114(-)	XP_047466985.1	XP_047466985.1 low density lipoprotein receptor adapter protein 1b isoform X3 [Mugil cephalus]	99.7	2.81e-171	484	85.5	297	254	48193	Mugil cephalus	Eukaryota	Metazoa	Chordata
Gene.2273::TRINITY_DN5175_c0_g1_i1_113697::g.2273::m.2273 type:5prime_partial len:144 gc:universal TRINITY_DN5175_c0_g1_i1_113697:640-209(-)	XP_047423648.1	XP_047423648.1 60S ribosomal protein L22-like 1 [Mugil cephalus]	91.0	3.49e-72	220	90.1	131	118	48193	Mugil cephalus	Eukaryota	Metazoa	Chordata
Gene.2274::TRINITY_DN5165_c1_g4_i1_113762::g.2274::m.2274 type:5prime_partial len:497 gc:universal TRINITY_DN5165_c1_g4_i1_113762:1512-22(-)	XP_047443079.1	XP_047443079.1 sorting nexin-21 [Mugil cephalus]	87.1	1.62e-205	584	74.9	446	334	48193	Mugil cephalus	Eukaryota	Metazoa	Chordata
Gene.2276::TRINITY_DN27781_c0_g1_i1_114727::g.2276::m.2276 type:complete len:225 gc:universal TRINITY_DN27781_c0_g1_i1_114727:108-782(+)	XP_047454887.1	XP_047454887.1 C-reactive protein-like [Mugil cephalus]	99.1	4.10e-109	321	67.7	223	151	48193	Mugil cephalus	Eukaryota	Metazoa	Chordata
Gene.2277::TRINITY_DN5318_c0_g1_i1_114816::g.2277::m.2277 type:complete len:274 gc:universal TRINITY_DN5318_c0_g1_i1_114816:1517-696(-)	XP_052422353.1	XP_052422353.1 MKI67 FHA domain-interacting nucleolar phosphoprotein [Carassius gibelio]	83.2	2.83e-103	309	70.6	228	161	101364	Carassius gibelio	Eukaryota	Metazoa	Chordata
Gene.2280::TRINITY_DN5332_c0_g1_i1_114949::g.2280::m.2280 type:5prime_partial len:224 gc:universal TRINITY_DN5332_c0_g1_i1_114949:1-672(+)	XP_047432366.1	XP_047432366.1 protein CREG1 [Mugil cephalus]	91.1	4.27e-118	343	81.4	204	166	48193	Mugil cephalus	Eukaryota	Metazoa	Chordata
Gene.2283::TRINITY_DN6808_c0_g1_i6_115032::g.2283::m.2283 type:3prime_partial len:135 gc:universal TRINITY_DN6808_c0_g1_i6_115032:56-457(+)	XP_047460324.1	XP_047460324.1 60S ribosomal protein L30 [Mugil cephalus]	82.8	1.84e-71	217	99.1	111	110	48193	Mugil cephalus	Eukaryota	Metazoa	Chordata
Gene.2284::TRINITY_DN1209_c0_g2_i2_115864::g.2284::m.2284 type:5prime_partial len:586 gc:universal TRINITY_DN1209_c0_g2_i2_115864:2400-643(-)	XP_047443027.1	XP_047443027.1 phosphoglucomutase-1 [Mugil cephalus]	95.7	0.0	1056	93.4	561	524	48193	Mugil cephalus	Eukaryota	Metazoa	Chordata
Gene.2286::TRINITY_DN1267_c1_g1_i1_115951::g.2286::m.2286 type:complete len:233 gc:universal TRINITY_DN1267_c1_g1_i1_115951:1286-588(-)	XP_047454643.1	XP_047454643.1 early activation antigen CD69 isoform X2 [Mugil cephalus]	99.6	5.33e-59	194	44.6	242	108	48193	Mugil cephalus	Eukaryota	Metazoa	Chordata
Gene.2288::TRINITY_DN1236_c0_g1_i11_116063::g.2288::m.2288 type:complete len:391 gc:universal TRINITY_DN1236_c0_g1_i11_116063:292-1464(+)	XP_047451884.1	XP_047451884.1 tumor susceptibility 101a [Mugil cephalus]	99.7	1.37e-238	662	94.1	390	367	48193	Mugil cephalus	Eukaryota	Metazoa	Chordata
Gene.2289::TRINITY_DN1236_c0_g1_i11_116063::g.2289::m.2289 type:complete len:333 gc:universal TRINITY_DN1236_c0_g1_i11_116063:5100-4102(-)	XP_047451885.1	XP_047451885.1 L-lactate dehydrogenase A chain [Mugil cephalus]	99.7	4.46e-224	620	91.9	332	305	48193	Mugil cephalus	Eukaryota	Metazoa	Chordata
Gene.2292::TRINITY_DN1236_c0_g1_i8_116065::g.2292::m.2292 type:complete len:150 gc:universal TRINITY_DN1236_c0_g1_i8_116065:387-836(+)	XP_047451884.1	XP_047451884.1 tumor susceptibility 101a [Mugil cephalus]	99.3	8.43e-62	202	94.6	149	141	48193	Mugil cephalus	Eukaryota	Metazoa	Chordata
Gene.2294::TRINITY_DN1292_c0_g2_i5_116079::g.2294::m.2294 type:5prime_partial len:107 gc:universal TRINITY_DN1292_c0_g2_i5_116079:992-672(-)	XP_047463751.1	XP_047463751.1 nucleolar protein 16 [Mugil cephalus]	71.0	2.90e-27	106	72.4	76	55	48193	Mugil cephalus	Eukaryota	Metazoa	Chordata
Gene.2295::TRINITY_DN1290_c0_g2_i5_116092::g.2295::m.2295 type:complete len:334 gc:universal TRINITY_DN1290_c0_g2_i5_116092:299-1300(+)	XP_047454403.1	XP_047454403.1 glyceraldehyde-3-phosphate dehydrogenase [Mugil cephalus]	99.7	6.68e-231	637	94.6	333	315	48193	Mugil cephalus	Eukaryota	Metazoa	Chordata
Gene.2303::TRINITY_DN1271_c0_g2_i3_116134::g.2303::m.2303 type:5prime_partial len:466 gc:universal TRINITY_DN1271_c0_g2_i3_116134:3-1400(+)	XP_052390724.1	XP_052390724.1 zona pellucida sperm-binding protein 4-like isoform X11 [Carassius gibelio]	77.0	1.66e-147	435	58.4	365	213	101364	Carassius gibelio	Eukaryota	Metazoa	Chordata
Gene.2306::TRINITY_DN880_c0_g2_i3_116371::g.2306::m.2306 type:5prime_partial len:132 gc:universal TRINITY_DN880_c0_g2_i3_116371:3-398(+)	XP_047436836.1	XP_047436836.1 IST1 homolog isoform X2 [Mugil cephalus]	78.8	7.79e-54	180	81.7	104	85	48193	Mugil cephalus	Eukaryota	Metazoa	Chordata
Gene.2308::TRINITY_DN804_c0_g1_i2_116378::g.2308::m.2308 type:complete len:276 gc:universal TRINITY_DN804_c0_g1_i2_116378:1085-258(-)	XP_047436623.1	XP_047436623.1 troponin T, fast skeletal muscle isoforms-like isoform X7 [Mugil cephalus]	99.6	6.66e-91	277	72.5	276	200	48193	Mugil cephalus	Eukaryota	Metazoa	Chordata
Gene.2310::TRINITY_DN892_c1_g1_i1_116392::g.2310::m.2310 type:complete len:526 gc:universal TRINITY_DN892_c1_g1_i1_116392:1732-155(-)	XP_047428571.1	XP_047428571.1 26S proteasome non-ATPase regulatory subunit 3 [Mugil cephalus]	99.8	0.0	926	93.3	526	491	48193	Mugil cephalus	Eukaryota	Metazoa	Chordata
Gene.2313::TRINITY_DN821_c0_g3_i1_116395::g.2313::m.2313 type:complete len:216 gc:universal TRINITY_DN821_c0_g3_i1_116395:3292-2645(-)	XP_047457603.1	XP_047457603.1 titin isoform X3 [Mugil cephalus]	56.9	2.38e-52	190	81.3	123	100	48193	Mugil cephalus	Eukaryota	Metazoa	Chordata
Gene.2315::TRINITY_DN868_c0_g1_i11_116420::g.2315::m.2315 type:complete len:548 gc:universal TRINITY_DN868_c0_g1_i11_116420:1884-241(-)	XP_047440978.1	XP_047440978.1 high-affinity choline transporter 1-like [Mugil cephalus]	95.3	1.30e-238	675	62.5	523	327	48193	Mugil cephalus	Eukaryota	Metazoa	Chordata
Gene.2316::TRINITY_DN868_c0_g1_i7_116422::g.2316::m.2316 type:complete len:112 gc:universal TRINITY_DN868_c0_g1_i7_116422:1143-808(-)	XP_047433110.1	XP_047433110.1 high-affinity choline transporter 1-like isoform X1 [Mugil cephalus]	96.4	7.31e-37	139	58.3	108	63	48193	Mugil cephalus	Eukaryota	Metazoa	Chordata
Gene.2317::TRINITY_DN803_c0_g1_i2_116527::g.2317::m.2317 type:5prime_partial len:481 gc:universal TRINITY_DN803_c0_g1_i2_116527:1-1443(+)	XP_047438678.1	XP_047438678.1 calcium-binding and coiled-coil domain-containing protein 1-like [Mugil cephalus]	58.2	4.14e-82	273	61.1	280	171	48193	Mugil cephalus	Eukaryota	Metazoa	Chordata
Gene.2320::TRINITY_DN847_c0_g1_i10_116533::g.2320::m.2320 type:3prime_partial len:132 gc:universal TRINITY_DN847_c0_g1_i10_116533:97-489(+)	XP_047442875.1	XP_047442875.1 vitellogenin-2-like [Mugil cephalus]	81.7	9.40e-36	138	57.9	107	62	48193	Mugil cephalus	Eukaryota	Metazoa	Chordata
Gene.2321::TRINITY_DN847_c0_g1_i3_116535::g.2321::m.2321 type:5prime_partial len:240 gc:universal TRINITY_DN847_c0_g1_i3_116535:2-721(+)	XP_047442875.1	XP_047442875.1 vitellogenin-2-like [Mugil cephalus]	89.6	8.97e-100	327	66.0	215	142	48193	Mugil cephalus	Eukaryota	Metazoa	Chordata
Gene.2326::TRINITY_DN883_c0_g1_i3_116629::g.2326::m.2326 type:complete len:155 gc:universal TRINITY_DN883_c0_g1_i3_116629:971-507(-)	XP_047446130.1	XP_047446130.1 microsomal glutathione S-transferase 3-like [Mugil cephalus]	96.1	1.53e-74	227	70.4	152	107	48193	Mugil cephalus	Eukaryota	Metazoa	Chordata
Gene.2327::TRINITY_DN845_c0_g1_i1_116673::g.2327::m.2327 type:complete len:113 gc:universal TRINITY_DN845_c0_g1_i1_116673:785-447(-)	XP_047441739.1	XP_047441739.1 eukaryotic translation initiation factor 4E-binding protein 3-like [Mugil cephalus]	99.1	1.23e-74	224	94.6	112	106	48193	Mugil cephalus	Eukaryota	Metazoa	Chordata
Gene.2328::TRINITY_DN4186_c0_g1_i1_116794::g.2328::m.2328 type:complete len:116 gc:universal TRINITY_DN4186_c0_g1_i1_116794:468-121(-)	XP_047442486.1	XP_047442486.1 mitochondrial import inner membrane translocase subunit TIM14 [Mugil cephalus]	99.1	5.31e-64	197	87.1	116	101	48193	Mugil cephalus	Eukaryota	Metazoa	Chordata
Gene.2329::TRINITY_DN22263_c0_g1_i1_116896::g.2329::m.2329 type:complete len:210 gc:universal TRINITY_DN22263_c0_g1_i1_116896:131-760(+)	XP_047453563.1	XP_047453563.1 vitelline membrane outer layer protein 1 homolog [Mugil cephalus]	98.6	6.94e-116	336	73.4	207	152	48193	Mugil cephalus	Eukaryota	Metazoa	Chordata
Gene.2333::TRINITY_DN1777_c0_g1_i7_117217::g.2333::m.2333 type:complete len:152 gc:universal TRINITY_DN1777_c0_g1_i7_117217:893-1348(+)	XP_047430710.1	XP_047430710.1 probable tRNA N6-adenosine threonylcarbamoyltransferase [Mugil cephalus]	92.8	1.07e-90	275	93.6	141	132	48193	Mugil cephalus	Eukaryota	Metazoa	Chordata
Gene.2334::TRINITY_DN1777_c0_g1_i7_117217::g.2334::m.2334 type:5prime_partial len:137 gc:universal TRINITY_DN1777_c0_g1_i7_117217:3-413(+)	XP_047430797.1	XP_047430797.1 beta-2-microglobulin-like [Mugil cephalus]	84.7	8.12e-53	170	65.5	116	76	48193	Mugil cephalus	Eukaryota	Metazoa	Chordata
Gene.2335::TRINITY_DN1778_c0_g1_i1_117220::g.2335::m.2335 type:complete len:422 gc:universal TRINITY_DN1778_c0_g1_i1_117220:2894-4159(+)	XP_047444893.1	XP_047444893.1 serine/threonine-protein kinase STK11 [Mugil cephalus]	99.8	1.61e-296	811	96.4	421	406	48193	Mugil cephalus	Eukaryota	Metazoa	Chordata
Gene.2336::TRINITY_DN1778_c0_g1_i1_117220::g.2336::m.2336 type:complete len:376 gc:universal TRINITY_DN1778_c0_g1_i1_117220:2843-1716(-)	XP_047444893.1	XP_047444893.1 serine/threonine-protein kinase STK11 [Mugil cephalus]	99.7	1.14e-261	721	96.0	375	360	48193	Mugil cephalus	Eukaryota	Metazoa	Chordata
Gene.2339::TRINITY_DN1711_c0_g1_i2_117352::g.2339::m.2339 type:5prime_partial len:436 gc:universal TRINITY_DN1711_c0_g1_i2_117352:2-1309(+)	XP_047439302.1	XP_047439302.1 protein NDRG3-like isoform X1 [Mugil cephalus]	88.1	2.28e-240	668	87.2	384	335	48193	Mugil cephalus	Eukaryota	Metazoa	Chordata
Gene.2341::TRINITY_DN1764_c0_g2_i2_117416::g.2341::m.2341 type:complete len:217 gc:universal TRINITY_DN1764_c0_g2_i2_117416:939-289(-)	XP_047453657.1	XP_047453657.1 sodium channel subunit beta-1 [Mugil cephalus]	95.4	8.52e-97	288	68.6	207	142	48193	Mugil cephalus	Eukaryota	Metazoa	Chordata
Gene.2343::TRINITY_DN8103_c0_g3_i1_117579::g.2343::m.2343 type:complete len:315 gc:universal TRINITY_DN8103_c0_g3_i1_117579:97-1041(+)	XP_047438932.1	XP_047438932.1 60S acidic ribosomal protein P0 [Mugil cephalus]	99.7	1.51e-190	534	93.6	314	294	48193	Mugil cephalus	Eukaryota	Metazoa	Chordata
Gene.2345::TRINITY_DN8103_c0_g3_i3_117581::g.2345::m.2345 type:5prime_partial len:286 gc:universal TRINITY_DN8103_c0_g3_i3_117581:2-859(+)	XP_047438932.1	XP_047438932.1 60S acidic ribosomal protein P0 [Mugil cephalus]	78.0	4.24e-117	347	90.6	223	202	48193	Mugil cephalus	Eukaryota	Metazoa	Chordata
Gene.2346::TRINITY_DN8182_c0_g1_i1_117614::g.2346::m.2346 type:complete len:162 gc:universal TRINITY_DN8182_c0_g1_i1_117614:795-310(-)	XP_047458532.1	XP_047458532.1 leucine-rich PPR motif-containing protein, mitochondrial [Mugil cephalus]	96.9	2.42e-73	247	77.7	157	122	48193	Mugil cephalus	Eukaryota	Metazoa	Chordata
Gene.2347::TRINITY_DN8182_c0_g1_i9_117616::g.2347::m.2347 type:complete len:190 gc:universal TRINITY_DN8182_c0_g1_i9_117616:796-227(-)	XP_047458532.1	XP_047458532.1 leucine-rich PPR motif-containing protein, mitochondrial [Mugil cephalus]	97.4	9.72e-68	233	65.9	185	122	48193	Mugil cephalus	Eukaryota	Metazoa	Chordata
Gene.2348::TRINITY_DN2075_c0_g3_i1_117826::g.2348::m.2348 type:5prime_partial len:161 gc:universal TRINITY_DN2075_c0_g3_i1_117826:2-484(+)	NP_000969.1	NP_000969.1 large ribosomal subunit protein uL14 [Homo sapiens]	87.0	4.69e-93	274	100	140	140	9606	Homo sapiens	Eukaryota	Metazoa	Chordata
Gene.2349::TRINITY_DN2075_c0_g3_i3_117828::g.2349::m.2349 type:5prime_partial len:161 gc:universal TRINITY_DN2075_c0_g3_i3_117828:2-484(+)	NP_000969.1	NP_000969.1 large ribosomal subunit protein uL14 [Homo sapiens]	84.5	1.09e-82	248	94.9	136	129	9606	Homo sapiens	Eukaryota	Metazoa	Chordata
Gene.2350::TRINITY_DN2050_c0_g1_i2_117942::g.2350::m.2350 type:5prime_partial len:189 gc:universal TRINITY_DN2050_c0_g1_i2_117942:1594-1028(-)	XP_047455408.1	XP_047455408.1 peroxisomal biogenesis factor 5 isoform X5 [Mugil cephalus]	97.9	1.41e-55	192	58.9	185	109	48193	Mugil cephalus	Eukaryota	Metazoa	Chordata
Gene.2352::TRINITY_DN34730_c0_g1_i1_118087::g.2352::m.2352 type:5prime_partial len:184 gc:universal TRINITY_DN34730_c0_g1_i1_118087:899-348(-)	XP_047452031.1	XP_047452031.1 probable ribosome biogenesis protein RLP24 [Mugil cephalus]	88.0	2.09e-100	294	90.7	162	147	48193	Mugil cephalus	Eukaryota	Metazoa	Chordata
Gene.2354::TRINITY_DN585_c0_g2_i3_118488::g.2354::m.2354 type:complete len:524 gc:universal TRINITY_DN585_c0_g2_i3_118488:181-1752(+)	XP_047467037.1	XP_047467037.1 taxilin beta b [Mugil cephalus]	99.8	4.06e-230	651	74.4	531	395	48193	Mugil cephalus	Eukaryota	Metazoa	Chordata
Gene.2358::TRINITY_DN524_c0_g2_i1_118495::g.2358::m.2358 type:5prime_partial len:232 gc:universal TRINITY_DN524_c0_g2_i1_118495:2-697(+)	XP_047455669.1	XP_047455669.1 granulocyte colony-stimulating factor receptor [Mugil cephalus]	99.6	1.99e-106	333	70.0	233	163	48193	Mugil cephalus	Eukaryota	Metazoa	Chordata
Gene.2360::TRINITY_DN519_c0_g1_i1_118603::g.2360::m.2360 type:5prime_partial len:430 gc:universal TRINITY_DN519_c0_g1_i1_118603:1379-90(-)	XP_047433848.1	XP_047433848.1 toll-like receptor 2 [Mugil cephalus]	99.3	2.91e-202	587	68.8	430	296	48193	Mugil cephalus	Eukaryota	Metazoa	Chordata
Gene.2363::TRINITY_DN509_c0_g2_i3_118703::g.2363::m.2363 type:complete len:1072 gc:universal TRINITY_DN509_c0_g2_i3_118703:4895-1680(-)	XP_047436056.1	XP_047436056.1 NAD(P) transhydrogenase, mitochondrial-like [Mugil cephalus]	99.9	0.0	1935	92.6	1071	992	48193	Mugil cephalus	Eukaryota	Metazoa	Chordata
Gene.2364::TRINITY_DN509_c0_g2_i3_118703::g.2364::m.2364 type:complete len:296 gc:universal TRINITY_DN509_c0_g2_i3_118703:141-1028(+)	XP_047436057.1	XP_047436057.1 tRNA-uridine aminocarboxypropyltransferase 1 [Mugil cephalus]	99.7	1.83e-171	484	80.6	299	241	48193	Mugil cephalus	Eukaryota	Metazoa	Chordata
Gene.2367::TRINITY_DN569_c3_g1_i1_118729::g.2367::m.2367 type:5prime_partial len:239 gc:universal TRINITY_DN569_c3_g1_i1_118729:1705-989(-)	XP_047428261.1	XP_047428261.1 ADP-ribosylation factor-like protein 6-interacting protein 1 [Mugil cephalus]	84.9	3.70e-129	371	92.1	203	187	48193	Mugil cephalus	Eukaryota	Metazoa	Chordata
Gene.2368::TRINITY_DN525_c0_g3_i2_118752::g.2368::m.2368 type:complete len:155 gc:universal TRINITY_DN525_c0_g3_i2_118752:211-675(+)	XP_047452790.1	XP_047452790.1 heat shock protein beta-7 [Mugil cephalus]	99.4	4.11e-89	264	89.7	156	140	48193	Mugil cephalus	Eukaryota	Metazoa	Chordata
Gene.2369::TRINITY_DN529_c0_g2_i3_118839::g.2369::m.2369 type:complete len:502 gc:universal TRINITY_DN529_c0_g2_i3_118839:3324-1819(-)	XP_047438359.1	XP_047438359.1 myosin binding protein Hb [Mugil cephalus]	81.5	3.14e-265	739	87.3	409	357	48193	Mugil cephalus	Eukaryota	Metazoa	Chordata
Gene.2371::TRINITY_DN529_c0_g3_i2_118841::g.2371::m.2371 type:complete len:243 gc:universal TRINITY_DN529_c0_g3_i2_118841:129-857(+)	XP_047438359.1	XP_047438359.1 myosin binding protein Hb [Mugil cephalus]	52.3	1.83e-52	185	74.0	127	94	48193	Mugil cephalus	Eukaryota	Metazoa	Chordata
Gene.2374::TRINITY_DN529_c0_g3_i8_118843::g.2374::m.2374 type:complete len:502 gc:universal TRINITY_DN529_c0_g3_i8_118843:129-1634(+)	XP_047438359.1	XP_047438359.1 myosin binding protein Hb [Mugil cephalus]	81.5	3.14e-265	739	87.3	409	357	48193	Mugil cephalus	Eukaryota	Metazoa	Chordata
Gene.2377::TRINITY_DN586_c0_g1_i1_118856::g.2377::m.2377 type:complete len:137 gc:universal TRINITY_DN586_c0_g1_i1_118856:808-398(-)	XP_047423993.1	XP_047423993.1 poly(U)-binding-splicing factor PUF60-like isoform X7 [Mugil cephalus]	99.3	2.99e-84	263	99.3	136	135	48193	Mugil cephalus	Eukaryota	Metazoa	Chordata
Gene.2379::TRINITY_DN586_c0_g1_i3_118858::g.2379::m.2379 type:complete len:528 gc:universal TRINITY_DN586_c0_g1_i3_118858:1981-398(-)	XP_047423987.1	XP_047423987.1 poly(U)-binding-splicing factor PUF60-like isoform X2 [Mugil cephalus]	99.8	0.0	972	97.9	527	516	48193	Mugil cephalus	Eukaryota	Metazoa	Chordata
Gene.2384::TRINITY_DN10642_c1_g3_i1_119418::g.2384::m.2384 type:5prime_partial len:159 gc:universal TRINITY_DN10642_c1_g3_i1_119418:546-70(-)	NP_001307950.1	NP_001307950.1 ubiquitin-ribosomal protein eL40 fusion protein isoform 2 [Homo sapiens]	83.0	1.13e-87	260	97.0	132	128	9606	Homo sapiens	Eukaryota	Metazoa	Chordata
Gene.2385::TRINITY_DN4732_c1_g1_i1_119807::g.2385::m.2385 type:complete len:114 gc:universal TRINITY_DN4732_c1_g1_i1_119807:88-429(+)	XP_047437841.1	XP_047437841.1 60S acidic ribosomal protein P2 [Mugil cephalus]	99.1	2.71e-40	137	96.5	114	110	48193	Mugil cephalus	Eukaryota	Metazoa	Chordata
Gene.2387::TRINITY_DN4907_c0_g1_i10_120570::g.2387::m.2387 type:5prime_partial len:176 gc:universal TRINITY_DN4907_c0_g1_i10_120570:2-529(+)	XP_047450883.1	XP_047450883.1 gamma-sarcoglycan [Mugil cephalus]	85.8	6.81e-86	262	86.1	151	130	48193	Mugil cephalus	Eukaryota	Metazoa	Chordata
Gene.2388::TRINITY_DN4975_c0_g1_i2_120604::g.2388::m.2388 type:3prime_partial len:197 gc:universal TRINITY_DN4975_c0_g1_i2_120604:125-712(+)	XP_047430264.1	XP_047430264.1 dehydrodolichyl diphosphate synthase complex subunit nus1 [Mugil cephalus]	85.2	1.79e-74	234	70.6	170	120	48193	Mugil cephalus	Eukaryota	Metazoa	Chordata
Gene.2390::TRINITY_DN2638_c0_g1_i2_120823::g.2390::m.2390 type:complete len:347 gc:universal TRINITY_DN2638_c0_g1_i2_120823:1206-166(-)	XP_047426761.1	XP_047426761.1 dehydrogenase/reductase SDR family member 7C-B-like isoform X3 [Mugil cephalus]	98.8	1.09e-172	490	75.6	344	260	48193	Mugil cephalus	Eukaryota	Metazoa	Chordata
Gene.2391::TRINITY_DN2628_c0_g1_i2_120893::g.2391::m.2391 type:complete len:483 gc:universal TRINITY_DN2628_c0_g1_i2_120893:1646-198(-)	XP_047437950.1	XP_047437950.1 transglutaminase 5, like [Mugil cephalus]	99.6	7.45e-266	746	73.7	483	356	48193	Mugil cephalus	Eukaryota	Metazoa	Chordata
Gene.2394::TRINITY_DN2658_c1_g2_i1_120914::g.2394::m.2394 type:complete len:154 gc:universal TRINITY_DN2658_c1_g2_i1_120914:34-495(+)	XP_047455581.1	XP_047455581.1 60S ribosomal protein L18 [Mugil cephalus]	77.9	1.19e-67	211	89.2	120	107	48193	Mugil cephalus	Eukaryota	Metazoa	Chordata
Gene.2395::TRINITY_DN2658_c1_g2_i9_120916::g.2395::m.2395 type:complete len:106 gc:universal TRINITY_DN2658_c1_g2_i9_120916:297-614(+)	XP_047452321.1	XP_047452321.1 small acidic protein [Mugil cephalus]	89.6	4.22e-26	103	57.6	99	57	48193	Mugil cephalus	Eukaryota	Metazoa	Chordata
Gene.2396::TRINITY_DN2626_c0_g1_i4_120924::g.2396::m.2396 type:5prime_partial len:240 gc:universal TRINITY_DN2626_c0_g1_i4_120924:2-721(+)	XP_047467774.1	XP_047467774.1 coenzyme Q-binding protein COQ10 homolog A, mitochondrial [Mugil cephalus]	86.3	2.84e-144	411	94.7	207	196	48193	Mugil cephalus	Eukaryota	Metazoa	Chordata
Gene.2398::TRINITY_DN1399_c0_g2_i9_120957::g.2398::m.2398 type:complete len:490 gc:universal TRINITY_DN1399_c0_g2_i9_120957:456-1925(+)	XP_047465587.1	XP_047465587.1 carboxypeptidase N catalytic chain [Mugil cephalus]	98.0	4.10e-251	700	71.9	487	350	48193	Mugil cephalus	Eukaryota	Metazoa	Chordata
Gene.2399::TRINITY_DN1399_c0_g2_i9_120957::g.2399::m.2399 type:5prime_partial len:116 gc:universal TRINITY_DN1399_c0_g2_i9_120957:3-350(+)	XP_047457998.1	XP_047457998.1 splicing factor U2AF 35 kDa subunit [Mugil cephalus]	87.1	2.89e-62	197	96.0	101	97	48193	Mugil cephalus	Eukaryota	Metazoa	Chordata
Gene.2401::TRINITY_DN1369_c0_g1_i4_120972::g.2401::m.2401 type:complete len:114 gc:universal TRINITY_DN1369_c0_g1_i4_120972:2582-2241(-)	XP_047444149.1	XP_047444149.1 MICOS complex subunit MIC13-like [Mugil cephalus]	99.1	3.93e-58	182	81.4	113	92	48193	Mugil cephalus	Eukaryota	Metazoa	Chordata
Gene.2402::TRINITY_DN1329_c0_g1_i1_121018::g.2402::m.2402 type:5prime_partial len:362 gc:universal TRINITY_DN1329_c0_g1_i1_121018:2-1087(+)	XP_047436812.1	XP_047436812.1 guanine nucleotide-binding protein G(i) subunit alpha [Mugil cephalus]	97.8	1.79e-236	654	92.4	354	327	48193	Mugil cephalus	Eukaryota	Metazoa	Chordata
Gene.2407::TRINITY_DN32389_c0_g1_i1_121532::g.2407::m.2407 type:internal len:112 gc:universal TRINITY_DN32389_c0_g1_i1_121532:335-3(-)	XP_047427492.1	XP_047427492.1 RNA-binding protein 14b isoform X1 [Mugil cephalus]	100	4.77e-68	222	98.2	111	109	48193	Mugil cephalus	Eukaryota	Metazoa	Chordata
Gene.2408::TRINITY_DN2712_c0_g1_i1_121869::g.2408::m.2408 type:5prime_partial len:123 gc:universal TRINITY_DN2712_c0_g1_i1_121869:1-369(+)	XP_047435173.1	XP_047435173.1 ubiquitin-like modifier-activating enzyme 6 [Mugil cephalus]	99.2	8.99e-69	231	86.9	122	106	48193	Mugil cephalus	Eukaryota	Metazoa	Chordata
Gene.2410::TRINITY_DN2757_c0_g1_i1_121905::g.2410::m.2410 type:complete len:169 gc:universal TRINITY_DN2757_c0_g1_i1_121905:518-12(-)	XP_047454343.1	XP_047454343.1 enoyl-[acyl-carrier-protein] reductase, mitochondrial isoform X2 [Mugil cephalus]	93.5	7.91e-67	216	73.3	161	118	48193	Mugil cephalus	Eukaryota	Metazoa	Chordata
Gene.2411::TRINITY_DN2732_c0_g1_i13_121930::g.2411::m.2411 type:5prime_partial len:376 gc:universal TRINITY_DN2732_c0_g1_i13_121930:2520-1393(-)	XP_047428442.1	XP_047428442.1 histone-lysine N-methyltransferase EZH1 [Mugil cephalus]	99.7	4.01e-246	695	90.1	375	338	48193	Mugil cephalus	Eukaryota	Metazoa	Chordata
Gene.2414::TRINITY_DN2732_c0_g1_i5_121932::g.2414::m.2414 type:5prime_partial len:362 gc:universal TRINITY_DN2732_c0_g1_i5_121932:2180-1095(-)	XP_047428442.1	XP_047428442.1 histone-lysine N-methyltransferase EZH1 [Mugil cephalus]	88.4	2.86e-202	583	88.1	320	282	48193	Mugil cephalus	Eukaryota	Metazoa	Chordata
Gene.2419::TRINITY_DN2739_c0_g1_i1_121964::g.2419::m.2419 type:complete len:224 gc:universal TRINITY_DN2739_c0_g1_i1_121964:433-1104(+)	XP_047449107.1	XP_047449107.1 selenoprotein Pa [Mugil cephalus]	99.6	1.69e-67	221	57.3	260	149	48193	Mugil cephalus	Eukaryota	Metazoa	Chordata
Gene.2421::TRINITY_DN9012_c0_g2_i10_123131::g.2421::m.2421 type:complete len:100 gc:universal TRINITY_DN9012_c0_g2_i10_123131:79-378(+)	XP_047443798.1	XP_047443798.1 60S ribosomal protein L36 [Mugil cephalus]	99.0	7.29e-60	186	98.0	99	97	48193	Mugil cephalus	Eukaryota	Metazoa	Chordata
Gene.2422::TRINITY_DN9012_c0_g2_i2_123133::g.2422::m.2422 type:3prime_partial len:105 gc:universal TRINITY_DN9012_c0_g2_i2_123133:79-390(+)	XP_047443798.1	XP_047443798.1 60S ribosomal protein L36 [Mugil cephalus]	85.6	2.55e-52	167	96.6	89	86	48193	Mugil cephalus	Eukaryota	Metazoa	Chordata
Gene.2423::TRINITY_DN9050_c0_g1_i1_123147::g.2423::m.2423 type:internal len:133 gc:universal TRINITY_DN9050_c0_g1_i1_123147:1-396(+)	XP_047432167.1	XP_047432167.1 E3 ubiquitin-protein ligase RBBP6-like isoform X2 [Mugil cephalus]	48.5	3.73e-31	125	95.3	64	61	48193	Mugil cephalus	Eukaryota	Metazoa	Chordata
Gene.2425::TRINITY_DN10372_c1_g3_i1_123238::g.2425::m.2425 type:5prime_partial len:143 gc:universal TRINITY_DN10372_c1_g3_i1_123238:1-429(+)	XP_052388417.1	XP_052388417.1 40S ribosomal protein S18 [Carassius gibelio]	89.5	7.07e-86	255	98.4	128	126	101364	Carassius gibelio	Eukaryota	Metazoa	Chordata
Gene.2426::TRINITY_DN10372_c1_g3_i4_123240::g.2426::m.2426 type:5prime_partial len:167 gc:universal TRINITY_DN10372_c1_g3_i4_123240:1-501(+)	XP_052388417.1	XP_052388417.1 40S ribosomal protein S18 [Carassius gibelio]	91.0	7.78e-103	299	98.7	152	150	101364	Carassius gibelio	Eukaryota	Metazoa	Chordata
Gene.2427::TRINITY_DN680_c0_g2_i2_123309::g.2427::m.2427 type:complete len:106 gc:universal TRINITY_DN680_c0_g2_i2_123309:95-412(+)	XP_052403928.1	XP_052403928.1 prothymosin alpha-B-like [Carassius gibelio]	43.4	4.14e-08	55.5	77.1	48	37	101364	Carassius gibelio	Eukaryota	Metazoa	Chordata
Gene.2428::TRINITY_DN672_c0_g2_i3_123336::g.2428::m.2428 type:complete len:167 gc:universal TRINITY_DN672_c0_g2_i3_123336:2045-1545(-)	XP_047466724.1	XP_047466724.1 serine and arginine rich splicing factor 5a [Mugil cephalus]	34.1	1.02e-27	113	96.5	57	55	48193	Mugil cephalus	Eukaryota	Metazoa	Chordata
Gene.2429::TRINITY_DN672_c0_g2_i3_123336::g.2429::m.2429 type:complete len:165 gc:universal TRINITY_DN672_c0_g2_i3_123336:551-57(-)	XP_047452457.1	XP_047452457.1 60S ribosomal protein L10 [Mugil cephalus]	99.4	7.56e-110	319	95.7	164	157	48193	Mugil cephalus	Eukaryota	Metazoa	Chordata
Gene.2432::TRINITY_DN647_c0_g1_i2_123343::g.2432::m.2432 type:5prime_partial len:370 gc:universal TRINITY_DN647_c0_g1_i2_123343:1927-818(-)	XP_047427564.1	XP_047427564.1 protein phosphatase 1, catalytic subunit, alpha isozyme a [Mugil cephalus]	89.7	2.08e-250	688	99.7	332	331	48193	Mugil cephalus	Eukaryota	Metazoa	Chordata
Gene.2434::TRINITY_DN617_c1_g2_i1_123433::g.2434::m.2434 type:complete len:421 gc:universal TRINITY_DN617_c1_g2_i1_123433:1971-709(-)	XP_047456898.1	XP_047456898.1 eIF5-mimic protein 2-A-like [Mugil cephalus]	99.8	1.48e-257	712	89.8	420	377	48193	Mugil cephalus	Eukaryota	Metazoa	Chordata
Gene.2436::TRINITY_DN607_c0_g4_i1_123447::g.2436::m.2436 type:5prime_partial len:120 gc:universal TRINITY_DN607_c0_g4_i1_123447:3-362(+)	XP_052388885.1	XP_052388885.1 cytochrome b-c1 complex subunit 7-like [Carassius gibelio]	91.7	1.93e-59	186	81.8	110	90	101364	Carassius gibelio	Eukaryota	Metazoa	Chordata
Gene.2437::TRINITY_DN688_c0_g2_i2_123458::g.2437::m.2437 type:complete len:628 gc:universal TRINITY_DN688_c0_g2_i2_123458:2287-404(-)	XP_047467449.1	XP_047467449.1 polyadenylate-binding protein 4 [Mugil cephalus]	99.7	0.0	1120	93.1	627	584	48193	Mugil cephalus	Eukaryota	Metazoa	Chordata
Gene.2440::TRINITY_DN640_c0_g3_i2_123517::g.2440::m.2440 type:complete len:172 gc:universal TRINITY_DN640_c0_g3_i2_123517:981-466(-)	XP_047451853.1	XP_047451853.1 troponin I, fast skeletal muscle-like [Mugil cephalus]	99.4	9.21e-89	271	85.4	171	146	48193	Mugil cephalus	Eukaryota	Metazoa	Chordata
Gene.2442::TRINITY_DN620_c0_g1_i2_123587::g.2442::m.2442 type:complete len:393 gc:universal TRINITY_DN620_c0_g1_i2_123587:123-1301(+)	XP_047453069.1	XP_047453069.1 proliferation-associated protein 2G4b [Mugil cephalus]	99.7	3.81e-253	699	93.6	392	367	48193	Mugil cephalus	Eukaryota	Metazoa	Chordata
Gene.2443::TRINITY_DN3261_c0_g2_i10_124123::g.2443::m.2443 type:5prime_partial len:455 gc:universal TRINITY_DN3261_c0_g2_i10_124123:3-1367(+)	XP_047451266.1	XP_047451266.1 keratin, type II cytoskeletal 5 isoform X2 [Mugil cephalus]	77.4	5.98e-174	507	79.0	352	278	48193	Mugil cephalus	Eukaryota	Metazoa	Chordata
Gene.2445::TRINITY_DN2590_c0_g1_i4_124330::g.2445::m.2445 type:internal len:187 gc:universal TRINITY_DN2590_c0_g1_i4_124330:1-558(+)	XP_047464568.1	XP_047464568.1 60S ribosomal protein L19-like [Mugil cephalus]	85.5	5.09e-98	290	95.0	159	151	48193	Mugil cephalus	Eukaryota	Metazoa	Chordata
Gene.2446::TRINITY_DN2521_c0_g1_i1_124332::g.2446::m.2446 type:complete len:250 gc:universal TRINITY_DN2521_c0_g1_i1_124332:1891-1142(-)	XP_047454857.1	XP_047454857.1 induced myeloid leukemia cell differentiation protein Mcl-1b [Mugil cephalus]	99.2	8.71e-106	315	64.9	251	163	48193	Mugil cephalus	Eukaryota	Metazoa	Chordata
Gene.2448::TRINITY_DN2581_c0_g1_i1_124376::g.2448::m.2448 type:internal len:242 gc:universal TRINITY_DN2581_c0_g1_i1_124376:2-724(+)	XP_047446715.1	XP_047446715.1 titin-like [Mugil cephalus]	97.1	9.55e-48	177	41.3	235	97	48193	Mugil cephalus	Eukaryota	Metazoa	Chordata
Gene.2449::TRINITY_DN2579_c0_g1_i2_124382::g.2449::m.2449 type:5prime_partial len:323 gc:universal TRINITY_DN2579_c0_g1_i2_124382:1-969(+)	XP_047449338.1	XP_047449338.1 rab5 GDP/GTP exchange factor-like [Mugil cephalus]	99.7	1.64e-193	549	87.2	327	285	48193	Mugil cephalus	Eukaryota	Metazoa	Chordata
Gene.2451::TRINITY_DN2586_c0_g1_i1_124387::g.2451::m.2451 type:5prime_partial len:120 gc:universal TRINITY_DN2586_c0_g1_i1_124387:472-113(-)	XP_052391182.1	XP_052391182.1 headcase protein homolog isoform X3 [Carassius gibelio]	99.2	5.54e-86	265	97.5	119	116	101364	Carassius gibelio	Eukaryota	Metazoa	Chordata
Gene.2452::TRINITY_DN2522_c0_g1_i1_124413::g.2452::m.2452 type:internal len:163 gc:universal TRINITY_DN2522_c0_g1_i1_124413:488-3(-)	XP_047450512.1	XP_047450512.1 transcription elongation factor SPT5 isoform X2 [Mugil cephalus]	92.0	9.74e-85	277	92.6	149	138	48193	Mugil cephalus	Eukaryota	Metazoa	Chordata
Gene.2456::TRINITY_DN20_c1_g2_i1_126177::g.2456::m.2456 type:5prime_partial len:122 gc:universal TRINITY_DN20_c1_g2_i1_126177:491-126(-)	XP_047432228.1	XP_047432228.1 tubulin alpha-1A chain [Mugil cephalus]	98.4	2.31e-71	228	94.2	120	113	48193	Mugil cephalus	Eukaryota	Metazoa	Chordata
Gene.2457::TRINITY_DN20_c1_g2_i5_126179::g.2457::m.2457 type:5prime_partial len:123 gc:universal TRINITY_DN20_c1_g2_i5_126179:484-116(-)	XP_047432228.1	XP_047432228.1 tubulin alpha-1A chain [Mugil cephalus]	99.2	9.55e-74	234	93.4	122	114	48193	Mugil cephalus	Eukaryota	Metazoa	Chordata
Gene.2458::TRINITY_DN13_c0_g2_i1_126193::g.2458::m.2458 type:complete len:173 gc:universal TRINITY_DN13_c0_g2_i1_126193:572-54(-)	XP_044788417.1	XP_044788417.1 60S ribosomal protein L34 [Bubalus bubalis]	69.4	9.41e-73	223	95.0	120	114	89462	Bubalus bubalis	Eukaryota	Metazoa	Chordata
Gene.2460::TRINITY_DN98_c0_g1_i3_126208::g.2460::m.2460 type:5prime_partial len:560 gc:universal TRINITY_DN98_c0_g1_i3_126208:1-1680(+)	XP_047460355.1	XP_047460355.1 digestive cysteine proteinase 1 [Mugil cephalus]	97.3	0.0	986	84.6	545	461	48193	Mugil cephalus	Eukaryota	Metazoa	Chordata
Gene.2462::TRINITY_DN6_c0_g3_i1_126219::g.2462::m.2462 type:complete len:381 gc:universal TRINITY_DN6_c0_g3_i1_126219:2605-1463(-)	XP_047449507.1	XP_047449507.1 creatine kinase, muscle b [Mugil cephalus]	99.7	8.07e-274	750	94.5	380	359	48193	Mugil cephalus	Eukaryota	Metazoa	Chordata
Gene.2464::TRINITY_DN17_c0_g1_i1_126262::g.2464::m.2464 type:5prime_partial len:382 gc:universal TRINITY_DN17_c0_g1_i1_126262:3-1148(+)	XP_047463656.1	XP_047463656.1 ubiquitin carboxyl-terminal hydrolase 28 isoform X2 [Mugil cephalus]	99.7	1.30e-210	620	85.6	381	326	48193	Mugil cephalus	Eukaryota	Metazoa	Chordata
Gene.2469::TRINITY_DN17_c0_g4_i2_126264::g.2469::m.2469 type:complete len:314 gc:universal TRINITY_DN17_c0_g4_i2_126264:1030-89(-)	XP_047460079.1	XP_047460079.1 myozenin-1a [Mugil cephalus]	99.7	1.14e-159	456	80.3	314	252	48193	Mugil cephalus	Eukaryota	Metazoa	Chordata
Gene.2473::TRINITY_DN95_c0_g2_i2_126315::g.2473::m.2473 type:complete len:206 gc:universal TRINITY_DN95_c0_g2_i2_126315:856-239(-)	XP_047456521.1	XP_047456521.1 alpha-aspartyl dipeptidase-like [Mugil cephalus]	79.6	1.39e-96	288	82.9	164	136	48193	Mugil cephalus	Eukaryota	Metazoa	Chordata
Gene.2474::TRINITY_DN15_c0_g1_i2_126322::g.2474::m.2474 type:complete len:378 gc:universal TRINITY_DN15_c0_g1_i2_126322:151-1284(+)	XP_047433753.1	XP_047433753.1 actin alpha 1, skeletal muscle a [Mugil cephalus]	99.7	2.95e-279	763	99.5	377	375	48193	Mugil cephalus	Eukaryota	Metazoa	Chordata
Gene.2477::TRINITY_DN15_c0_g2_i2_126324::g.2477::m.2477 type:complete len:378 gc:universal TRINITY_DN15_c0_g2_i2_126324:1621-488(-)	XP_047433753.1	XP_047433753.1 actin alpha 1, skeletal muscle a [Mugil cephalus]	99.7	1.03e-279	764	99.7	377	376	48193	Mugil cephalus	Eukaryota	Metazoa	Chordata
Gene.2482::TRINITY_DN66_c0_g1_i1_126343::g.2482::m.2482 type:complete len:665 gc:universal TRINITY_DN66_c0_g1_i1_126343:91-2085(+)	XP_047465095.1	XP_047465095.1 calcium-binding and coiled-coil domain-containing protein 2 isoform X2 [Mugil cephalus]	98.6	8.82e-142	434	42.7	684	292	48193	Mugil cephalus	Eukaryota	Metazoa	Chordata
Gene.2484::TRINITY_DN66_c0_g1_i1_126343::g.2484::m.2484 type:complete len:259 gc:universal TRINITY_DN66_c0_g1_i1_126343:3986-3210(-)	XP_047465096.1	XP_047465096.1 vacuolar-sorting protein SNF8 [Mugil cephalus]	99.6	3.41e-175	490	96.5	258	249	48193	Mugil cephalus	Eukaryota	Metazoa	Chordata
Gene.2486::TRINITY_DN66_c0_g1_i9_126347::g.2486::m.2486 type:5prime_partial len:148 gc:universal TRINITY_DN66_c0_g1_i9_126347:608-165(-)	XP_047449771.1	XP_047449771.1 ubiquitin carboxyl-terminal hydrolase 16 [Mugil cephalus]	99.3	4.47e-77	253	85.0	147	125	48193	Mugil cephalus	Eukaryota	Metazoa	Chordata
Gene.2488::TRINITY_DN32_c0_g1_i3_126366::g.2488::m.2488 type:complete len:143 gc:universal TRINITY_DN32_c0_g1_i3_126366:22-450(+)	XP_047429505.1	XP_047429505.1 transmembrane protein 242 [Mugil cephalus]	98.6	3.57e-64	200	77.1	144	111	48193	Mugil cephalus	Eukaryota	Metazoa	Chordata
Gene.2495::TRINITY_DN14_c1_g2_i4_126388::g.2495::m.2495 type:complete len:358 gc:universal TRINITY_DN14_c1_g2_i4_126388:1461-388(-)	XP_047431230.1	XP_047431230.1 solute carrier family 25 member 3a isoform X1 [Mugil cephalus]	99.7	4.57e-241	665	91.6	357	327	48193	Mugil cephalus	Eukaryota	Metazoa	Chordata
Gene.2497::TRINITY_DN14_c2_g1_i4_126390::g.2497::m.2497 type:complete len:193 gc:universal TRINITY_DN14_c2_g1_i4_126390:1284-706(-)	XP_047457329.1	XP_047457329.1 myosin light chain 1, skeletal muscle isoform [Mugil cephalus]	99.5	2.79e-107	313	91.7	192	176	48193	Mugil cephalus	Eukaryota	Metazoa	Chordata
Gene.2499::TRINITY_DN96_c0_g1_i10_126411::g.2499::m.2499 type:5prime_partial len:629 gc:universal TRINITY_DN96_c0_g1_i10_126411:2112-226(-)	XP_047438054.1	XP_047438054.1 calpastatin isoform X25 [Mugil cephalus]	96.0	1.60e-148	463	51.3	624	320	48193	Mugil cephalus	Eukaryota	Metazoa	Chordata
Gene.2502::TRINITY_DN96_c0_g1_i22_126413::g.2502::m.2502 type:5prime_partial len:637 gc:universal TRINITY_DN96_c0_g1_i22_126413:2152-242(-)	XP_047438054.1	XP_047438054.1 calpastatin isoform X25 [Mugil cephalus]	96.1	2.08e-148	463	51.4	624	321	48193	Mugil cephalus	Eukaryota	Metazoa	Chordata
Gene.2505::TRINITY_DN3_c0_g2_i1_126432::g.2505::m.2505 type:5prime_partial len:341 gc:universal TRINITY_DN3_c0_g2_i1_126432:3-1025(+)	XP_047459729.1	XP_047459729.1 mitogen-activated protein kinase 13 [Mugil cephalus]	99.1	3.52e-226	627	90.2	338	305	48193	Mugil cephalus	Eukaryota	Metazoa	Chordata
Gene.2506::TRINITY_DN18_c0_g1_i10_126453::g.2506::m.2506 type:complete len:401 gc:universal TRINITY_DN18_c0_g1_i10_126453:1263-2465(+)	XP_047428959.1	XP_047428959.1 T-complex protein 1 subunit alpha [Mugil cephalus]	99.8	8.61e-267	740	95.0	400	380	48193	Mugil cephalus	Eukaryota	Metazoa	Chordata
Gene.2507::TRINITY_DN18_c0_g1_i10_126453::g.2507::m.2507 type:complete len:329 gc:universal TRINITY_DN18_c0_g1_i10_126453:1071-85(-)	XP_047443410.1	XP_047443410.1 uncharacterized protein LOC125009463 isoform X1 [Mugil cephalus]	92.1	5.54e-140	422	83.0	305	253	48193	Mugil cephalus	Eukaryota	Metazoa	Chordata
Gene.2511::TRINITY_DN18_c0_g1_i5_126455::g.2511::m.2511 type:complete len:401 gc:universal TRINITY_DN18_c0_g1_i5_126455:1200-2402(+)	XP_047428959.1	XP_047428959.1 T-complex protein 1 subunit alpha [Mugil cephalus]	99.8	8.61e-267	740	95.0	400	380	48193	Mugil cephalus	Eukaryota	Metazoa	Chordata
Gene.2512::TRINITY_DN18_c0_g1_i5_126455::g.2512::m.2512 type:complete len:308 gc:universal TRINITY_DN18_c0_g1_i5_126455:1008-85(-)	XP_047443412.1	XP_047443412.1 uncharacterized protein LOC125009463 isoform X2 [Mugil cephalus]	91.6	1.99e-131	398	84.5	284	240	48193	Mugil cephalus	Eukaryota	Metazoa	Chordata
Gene.2513::TRINITY_DN18_c0_g1_i5_126455::g.2513::m.2513 type:complete len:171 gc:universal TRINITY_DN18_c0_g1_i5_126455:3835-3323(-)	XP_047428961.1	XP_047428961.1 acetyl-CoA acetyltransferase, cytosolic [Mugil cephalus]	98.8	2.44e-103	310	91.1	169	154	48193	Mugil cephalus	Eukaryota	Metazoa	Chordata
Gene.2517::TRINITY_DN31_c0_g2_i1_126465::g.2517::m.2517 type:complete len:212 gc:universal TRINITY_DN31_c0_g2_i1_126465:719-84(-)	XP_047437544.1	XP_047437544.1 60S ribosomal protein L13 [Mugil cephalus]	99.5	1.37e-128	369	91.0	211	192	48193	Mugil cephalus	Eukaryota	Metazoa	Chordata
Gene.2518::TRINITY_DN57_c0_g1_i5_126467::g.2518::m.2518 type:complete len:117 gc:universal TRINITY_DN57_c0_g1_i5_126467:460-110(-)	XP_047468127.1	XP_047468127.1 mannose-specific lectin-like [Mugil cephalus]	99.1	2.48e-51	166	65.5	116	76	48193	Mugil cephalus	Eukaryota	Metazoa	Chordata
Gene.2519::TRINITY_DN57_c0_g2_i3_126469::g.2519::m.2519 type:complete len:117 gc:universal TRINITY_DN57_c0_g2_i3_126469:180-530(+)	XP_047468127.1	XP_047468127.1 mannose-specific lectin-like [Mugil cephalus]	99.1	1.61e-40	138	59.5	116	69	48193	Mugil cephalus	Eukaryota	Metazoa	Chordata
Gene.2520::TRINITY_DN41_c0_g2_i1_126473::g.2520::m.2520 type:complete len:340 gc:universal TRINITY_DN41_c0_g2_i1_126473:434-1453(+)	XP_047427471.1	XP_047427471.1 protein Tob1-like [Mugil cephalus]	99.7	7.23e-194	545	90.2	356	321	48193	Mugil cephalus	Eukaryota	Metazoa	Chordata
Gene.2523::TRINITY_DN83_c1_g1_i1_126496::g.2523::m.2523 type:complete len:117 gc:universal TRINITY_DN83_c1_g1_i1_126496:136-486(+)	XP_047460324.1	XP_047460324.1 60S ribosomal protein L30 [Mugil cephalus]	99.1	1.17e-74	224	98.3	116	114	48193	Mugil cephalus	Eukaryota	Metazoa	Chordata
Gene.2524::TRINITY_DN74_c2_g1_i1_126504::g.2524::m.2524 type:complete len:200 gc:universal TRINITY_DN74_c2_g1_i1_126504:227-826(+)	XP_047425017.1	XP_047425017.1 density-regulated protein [Mugil cephalus]	99.5	2.12e-117	339	88.4	199	176	48193	Mugil cephalus	Eukaryota	Metazoa	Chordata
Gene.2525::TRINITY_DN81_c2_g1_i1_126541::g.2525::m.2525 type:5prime_partial len:189 gc:universal TRINITY_DN81_c2_g1_i1_126541:635-69(-)	XP_047455923.1	XP_047455923.1 phosphoinositide 3-kinase regulatory subunit 4 isoform X3 [Mugil cephalus]	97.9	1.19e-121	381	97.8	185	181	48193	Mugil cephalus	Eukaryota	Metazoa	Chordata
Gene.2527::TRINITY_DN29_c0_g1_i1_126543::g.2527::m.2527 type:complete len:357 gc:universal TRINITY_DN29_c0_g1_i1_126543:347-1417(+)	XP_047455527.1	XP_047455527.1 blood vessel epicardial substance isoform X1 [Mugil cephalus]	99.4	2.58e-217	605	88.2	355	313	48193	Mugil cephalus	Eukaryota	Metazoa	Chordata
Gene.2528::TRINITY_DN5_c0_g1_i1_126568::g.2528::m.2528 type:complete len:382 gc:universal TRINITY_DN5_c0_g1_i1_126568:494-1639(+)	XP_047462364.1	XP_047462364.1 creatine kinase, muscle a [Mugil cephalus]	99.7	4.51e-276	756	94.0	381	358	48193	Mugil cephalus	Eukaryota	Metazoa	Chordata
Gene.2530::TRINITY_DN5_c0_g1_i7_126570::g.2530::m.2530 type:complete len:381 gc:universal TRINITY_DN5_c0_g1_i7_126570:621-1763(+)	XP_047449507.1	XP_047449507.1 creatine kinase, muscle b [Mugil cephalus]	99.7	2.31e-273	749	94.2	380	358	48193	Mugil cephalus	Eukaryota	Metazoa	Chordata
Gene.2533::TRINITY_DN4_c0_g1_i5_126580::g.2533::m.2533 type:internal len:101 gc:universal TRINITY_DN4_c0_g1_i5_126580:1-300(+)	XP_047468219.1	XP_047468219.1 NLR family CARD domain-containing protein 3-like isoform X6 [Mugil cephalus]	98.0	3.98e-12	69.7	40.8	98	40	48193	Mugil cephalus	Eukaryota	Metazoa	Chordata
Gene.2534::TRINITY_DN61_c1_g1_i4_126586::g.2534::m.2534 type:5prime_partial len:248 gc:universal TRINITY_DN61_c1_g1_i4_126586:1-744(+)	XP_047424716.1	XP_047424716.1 60S ribosomal protein L7 [Mugil cephalus]	98.8	6.52e-142	405	85.7	245	210	48193	Mugil cephalus	Eukaryota	Metazoa	Chordata
Gene.2535::TRINITY_DN0_c2_g1_i1_126618::g.2535::m.2535 type:complete len:661 gc:universal TRINITY_DN0_c2_g1_i1_126618:225-2207(+)	XP_047441439.1	XP_047441439.1 annexin A6 isoform X2 [Mugil cephalus]	99.8	0.0	1176	91.2	660	602	48193	Mugil cephalus	Eukaryota	Metazoa	Chordata
Gene.2539::TRINITY_DN0_c2_g1_i1_126618::g.2539::m.2539 type:complete len:127 gc:universal TRINITY_DN0_c2_g1_i1_126618:8041-7661(-)	XP_052419132.1	XP_052419132.1 WAS/WASL-interacting protein family member 2-like [Carassius gibelio]	67.7	9.41e-37	135	82.6	86	71	101364	Carassius gibelio	Eukaryota	Metazoa	Chordata
Gene.2543::TRINITY_DN0_c5_g1_i1_126621::g.2543::m.2543 type:complete len:150 gc:universal TRINITY_DN0_c5_g1_i1_126621:663-214(-)	XP_047427519.1	XP_047427519.1 nucleoside diphosphate kinase A 2-like [Mugil cephalus]	99.3	6.04e-95	278	87.2	149	130	48193	Mugil cephalus	Eukaryota	Metazoa	Chordata
Gene.2545::TRINITY_DN2_c0_g1_i15_126627::g.2545::m.2545 type:complete len:125 gc:universal TRINITY_DN2_c0_g1_i15_126627:2705-2331(-)	XP_052433850.1	XP_052433850.1 uncharacterized protein LOC127974539 isoform X2 [Carassius gibelio]	97.6	1.48e-43	148	62.6	123	77	101364	Carassius gibelio	Eukaryota	Metazoa	Chordata
Gene.2546::TRINITY_DN2_c0_g1_i3_126631::g.2546::m.2546 type:complete len:179 gc:universal TRINITY_DN2_c0_g1_i3_126631:930-394(-)	XP_052468241.1	XP_052468241.1 uncharacterized protein LOC128025742 [Carassius gibelio]	98.3	1.56e-68	216	61.8	178	110	101364	Carassius gibelio	Eukaryota	Metazoa	Chordata
Gene.2547::TRINITY_DN2_c0_g1_i3_126631::g.2547::m.2547 type:complete len:158 gc:universal TRINITY_DN2_c0_g1_i3_126631:1306-833(-)	XP_047442317.1	XP_047442317.1 N-terminal Xaa-Pro-Lys N-methyltransferase 2 [Mugil cephalus]	78.5	5.83e-64	206	79.0	124	98	48193	Mugil cephalus	Eukaryota	Metazoa	Chordata
Gene.2549::TRINITY_DN2_c0_g1_i9_126635::g.2549::m.2549 type:complete len:232 gc:universal TRINITY_DN2_c0_g1_i9_126635:964-269(-)	XP_047462065.1	XP_047462065.1 F-box only protein 50 [Mugil cephalus]	98.7	2.84e-129	372	74.7	229	171	48193	Mugil cephalus	Eukaryota	Metazoa	Chordata
Gene.2551::TRINITY_DN34_c0_g2_i1_126671::g.2551::m.2551 type:3prime_partial len:659 gc:universal TRINITY_DN34_c0_g2_i1_126671:443-2416(+)	XP_047449378.1	XP_047449378.1 ryanodine receptor 1b isoform X11 [Mugil cephalus]	91.2	3.19e-263	816	81.1	615	499	48193	Mugil cephalus	Eukaryota	Metazoa	Chordata
Gene.2552::TRINITY_DN34_c0_g2_i1_126671::g.2552::m.2552 type:5prime_partial len:192 gc:universal TRINITY_DN34_c0_g2_i1_126671:3-578(+)	XP_047449378.1	XP_047449378.1 ryanodine receptor 1b isoform X11 [Mugil cephalus]	90.6	9.71e-60	210	77.0	174	134	48193	Mugil cephalus	Eukaryota	Metazoa	Chordata
Gene.2556::TRINITY_DN50_c0_g1_i2_126676::g.2556::m.2556 type:3prime_partial len:112 gc:universal TRINITY_DN50_c0_g1_i2_126676:33-365(+)	XP_063514706.1	XP_063514706.1 large ribosomal subunit protein uL5 [Pongo pygmaeus]	75.7	7.19e-53	171	100	84	84	9600	Pongo pygmaeus	Eukaryota	Metazoa	Chordata
Gene.2559::TRINITY_DN9_c0_g1_i3_126705::g.2559::m.2559 type:complete len:410 gc:universal TRINITY_DN9_c0_g1_i3_126705:118-1347(+)	XP_047443275.1	XP_047443275.1 glycosaminoglycan xylosylkinase [Mugil cephalus]	99.8	3.14e-288	789	94.1	409	385	48193	Mugil cephalus	Eukaryota	Metazoa	Chordata
Gene.2562::TRINITY_DN9_c0_g1_i3_126705::g.2562::m.2562 type:complete len:116 gc:universal TRINITY_DN9_c0_g1_i3_126705:1826-2173(+)	XP_047432537.1	XP_047432537.1 myosin, light polypeptide 3, skeletal muscle [Mugil cephalus]	99.1	1.23e-67	208	89.6	115	103	48193	Mugil cephalus	Eukaryota	Metazoa	Chordata
Gene.2564::TRINITY_DN9_c0_g5_i1_126712::g.2564::m.2564 type:complete len:432 gc:universal TRINITY_DN9_c0_g5_i1_126712:103-1398(+)	XP_047433628.1	XP_047433628.1 keratin, type I cytoskeletal 15 [Mugil cephalus]	98.1	1.57e-161	470	69.4	441	306	48193	Mugil cephalus	Eukaryota	Metazoa	Chordata
Gene.2566::TRINITY_DN9_c0_g8_i1_126714::g.2566::m.2566 type:5prime_partial len:383 gc:universal TRINITY_DN9_c0_g8_i1_126714:1252-104(-)	XP_052439368.1	XP_052439368.1 keratin, type I cytoskeletal 50 kDa [Carassius gibelio]	93.2	1.09e-168	487	75.9	357	271	101364	Carassius gibelio	Eukaryota	Metazoa	Chordata
Gene.2567::TRINITY_DN19_c0_g1_i1_126718::g.2567::m.2567 type:5prime_partial len:143 gc:universal TRINITY_DN19_c0_g1_i1_126718:2-430(+)	XP_047428435.1	XP_047428435.1 NADH dehydrogenase [ubiquinone] 1 alpha subcomplex subunit 6 [Mugil cephalus]	89.5	1.00e-73	224	85.9	128	110	48193	Mugil cephalus	Eukaryota	Metazoa	Chordata
Gene.2569::TRINITY_DN19_c0_g2_i1_126720::g.2569::m.2569 type:5prime_partial len:138 gc:universal TRINITY_DN19_c0_g2_i1_126720:1429-1016(-)	XP_047428435.1	XP_047428435.1 NADH dehydrogenase [ubiquinone] 1 alpha subcomplex subunit 6 [Mugil cephalus]	92.8	8.21e-74	224	85.9	128	110	48193	Mugil cephalus	Eukaryota	Metazoa	Chordata
Gene.2571::TRINITY_DN36_c1_g1_i10_126725::g.2571::m.2571 type:complete len:116 gc:universal TRINITY_DN36_c1_g1_i10_126725:110-457(+)	XP_047461858.1	XP_047461858.1 glyceraldehyde-3-phosphate dehydrogenase-like [Mugil cephalus]	94.0	1.45e-56	186	81.7	109	89	48193	Mugil cephalus	Eukaryota	Metazoa	Chordata
Gene.2575::TRINITY_DN60_c0_g3_i3_126736::g.2575::m.2575 type:5prime_partial len:179 gc:universal TRINITY_DN60_c0_g3_i3_126736:1-537(+)	XP_047447676.1	XP_047447676.1 PDZ and LIM domain protein 5a isoform X5 [Mugil cephalus]	81.6	1.85e-69	234	82.2	146	120	48193	Mugil cephalus	Eukaryota	Metazoa	Chordata
Gene.2577::TRINITY_DN1677_c0_g1_i3_126914::g.2577::m.2577 type:complete len:148 gc:universal TRINITY_DN1677_c0_g1_i3_126914:987-544(-)	XP_047442420.1	XP_047442420.1 high density lipoprotein binding protein a [Mugil cephalus]	99.3	1.50e-84	278	93.9	147	138	48193	Mugil cephalus	Eukaryota	Metazoa	Chordata
Gene.2579::TRINITY_DN1636_c0_g1_i1_126928::g.2579::m.2579 type:5prime_partial len:122 gc:universal TRINITY_DN1636_c0_g1_i1_126928:2306-1941(-)	XP_047465884.1	XP_047465884.1 Krueppel-like factor 15 [Mugil cephalus]	99.2	5.73e-36	137	95.9	121	116	48193	Mugil cephalus	Eukaryota	Metazoa	Chordata
Gene.2580::TRINITY_DN14657_c0_g2_i11_127327::g.2580::m.2580 type:complete len:194 gc:universal TRINITY_DN14657_c0_g2_i11_127327:262-843(+)	XP_047425857.1	XP_047425857.1 adenylate kinase isoenzyme 1 isoform X2 [Mugil cephalus]	99.5	4.09e-128	366	96.9	193	187	48193	Mugil cephalus	Eukaryota	Metazoa	Chordata
Gene.2583::TRINITY_DN14657_c0_g2_i3_127329::g.2583::m.2583 type:complete len:706 gc:universal TRINITY_DN14657_c0_g2_i3_127329:3430-1313(-)	XP_047462259.1	XP_047462259.1 dolichyl-diphosphooligosaccharide--protein glycosyltransferase subunit STT3A [Mugil cephalus]	99.9	0.0	1393	98.4	705	694	48193	Mugil cephalus	Eukaryota	Metazoa	Chordata
Gene.2585::TRINITY_DN14657_c0_g2_i3_127329::g.2585::m.2585 type:complete len:120 gc:universal TRINITY_DN14657_c0_g2_i3_127329:970-611(-)	XP_047425857.1	XP_047425857.1 adenylate kinase isoenzyme 1 isoform X2 [Mugil cephalus]	99.2	5.87e-74	226	96.6	119	115	48193	Mugil cephalus	Eukaryota	Metazoa	Chordata
Gene.2586::TRINITY_DN15889_c0_g1_i1_127501::g.2586::m.2586 type:5prime_partial len:244 gc:universal TRINITY_DN15889_c0_g1_i1_127501:808-77(-)	XP_047455581.1	XP_047455581.1 60S ribosomal protein L18 [Mugil cephalus]	77.0	7.05e-118	342	92.0	188	173	48193	Mugil cephalus	Eukaryota	Metazoa	Chordata
Gene.2588::TRINITY_DN1477_c0_g2_i1_127867::g.2588::m.2588 type:5prime_partial len:135 gc:universal TRINITY_DN1477_c0_g2_i1_127867:3-407(+)	XP_047429255.1	XP_047429255.1 heat shock protein HSP 90-beta isoform X1 [Mugil cephalus]	99.3	1.75e-78	253	94.0	134	126	48193	Mugil cephalus	Eukaryota	Metazoa	Chordata
Gene.2589::TRINITY_DN1408_c0_g1_i1_127873::g.2589::m.2589 type:complete len:253 gc:universal TRINITY_DN1408_c0_g1_i1_127873:1307-549(-)	XP_047454637.1	XP_047454637.1 myeloid leukemia factor 2 isoform X2 [Mugil cephalus]	99.6	8.86e-142	405	83.3	252	210	48193	Mugil cephalus	Eukaryota	Metazoa	Chordata
Gene.2590::TRINITY_DN1401_c2_g1_i18_127904::g.2590::m.2590 type:5prime_partial len:521 gc:universal TRINITY_DN1401_c2_g1_i18_127904:2-1564(+)	XP_047468251.1	XP_047468251.1 acetylcholine receptor subunit delta isoform X1 [Mugil cephalus]	99.8	0.0	961	91.7	520	477	48193	Mugil cephalus	Eukaryota	Metazoa	Chordata
Gene.2592::TRINITY_DN1401_c2_g1_i18_127904::g.2592::m.2592 type:complete len:121 gc:universal TRINITY_DN1401_c2_g1_i18_127904:2249-1887(-)	XP_047464128.1	XP_047464128.1 protein FAM104A [Mugil cephalus]	99.2	6.99e-59	185	84.3	127	107	48193	Mugil cephalus	Eukaryota	Metazoa	Chordata
Gene.2594::TRINITY_DN1401_c2_g2_i4_127906::g.2594::m.2594 type:5prime_partial len:352 gc:universal TRINITY_DN1401_c2_g2_i4_127906:1194-139(-)	XP_047429492.1	XP_047429492.1 vacuolar protein sorting-associated protein VTA1 homolog [Mugil cephalus]	90.9	9.18e-186	524	83.4	326	272	48193	Mugil cephalus	Eukaryota	Metazoa	Chordata
Gene.2596::TRINITY_DN1401_c2_g2_i7_127908::g.2596::m.2596 type:5prime_partial len:149 gc:universal TRINITY_DN1401_c2_g2_i7_127908:3-449(+)	XP_047464128.1	XP_047464128.1 protein FAM104A [Mugil cephalus]	77.2	5.21e-59	187	85.8	120	103	48193	Mugil cephalus	Eukaryota	Metazoa	Chordata
Gene.2597::TRINITY_DN1463_c0_g1_i1_127940::g.2597::m.2597 type:complete len:299 gc:universal TRINITY_DN1463_c0_g1_i1_127940:118-1014(+)	XP_047440764.1	XP_047440764.1 ADP/ATP translocase 2 [Mugil cephalus]	99.7	3.71e-199	554	92.3	298	275	48193	Mugil cephalus	Eukaryota	Metazoa	Chordata
Gene.2599::TRINITY_DN1494_c0_g1_i1_127990::g.2599::m.2599 type:complete len:320 gc:universal TRINITY_DN1494_c0_g1_i1_127990:1213-254(-)	XP_047455298.1	XP_047455298.1 aldehyde dehydrogenase, mitochondrial-like [Mugil cephalus]	95.3	5.96e-191	543	86.6	305	264	48193	Mugil cephalus	Eukaryota	Metazoa	Chordata
Gene.2600::TRINITY_DN30138_c0_g1_i1_128061::g.2600::m.2600 type:internal len:123 gc:universal TRINITY_DN30138_c0_g1_i1_128061:3-368(+)	XP_047458007.1	XP_047458007.1 integral membrane protein GPR155 [Mugil cephalus]	100	2.54e-46	167	69.8	126	88	48193	Mugil cephalus	Eukaryota	Metazoa	Chordata
Gene.2601::TRINITY_DN41214_c0_g1_i1_128313::g.2601::m.2601 type:complete len:167 gc:universal TRINITY_DN41214_c0_g1_i1_128313:660-160(-)	XP_047461167.1	XP_047461167.1 anterior gradient protein 2 homolog [Mugil cephalus]	99.4	9.53e-98	287	84.9	166	141	48193	Mugil cephalus	Eukaryota	Metazoa	Chordata
Gene.2603::TRINITY_DN3469_c2_g1_i2_128920::g.2603::m.2603 type:5prime_partial len:157 gc:universal TRINITY_DN3469_c2_g1_i2_128920:1-471(+)	XP_047427604.1	XP_047427604.1 germ cell nuclear acidic protein [Mugil cephalus]	50.3	5.72e-18	87.0	86.1	79	68	48193	Mugil cephalus	Eukaryota	Metazoa	Chordata
Gene.2605::TRINITY_DN3487_c0_g1_i1_128945::g.2605::m.2605 type:complete len:216 gc:universal TRINITY_DN3487_c0_g1_i1_128945:781-134(-)	XP_047453657.1	XP_047453657.1 sodium channel subunit beta-1 [Mugil cephalus]	97.2	7.05e-98	291	68.6	210	144	48193	Mugil cephalus	Eukaryota	Metazoa	Chordata
Gene.2607::TRINITY_DN3489_c1_g1_i2_129071::g.2607::m.2607 type:internal len:286 gc:universal TRINITY_DN3489_c1_g1_i2_129071:856-2(-)	XP_047426034.1	XP_047426034.1 thiamin pyrophosphokinase 2 [Mugil cephalus]	77.9	4.69e-124	364	79.7	222	177	48193	Mugil cephalus	Eukaryota	Metazoa	Chordata
Gene.2608::TRINITY_DN2495_c0_g4_i5_129228::g.2608::m.2608 type:complete len:343 gc:universal TRINITY_DN2495_c0_g4_i5_129228:1758-730(-)	XP_047425432.1	XP_047425432.1 LOW QUALITY PROTEIN: histone-lysine N-methyltransferase SMYD1a [Mugil cephalus]	86.9	6.34e-177	507	80.5	298	240	48193	Mugil cephalus	Eukaryota	Metazoa	Chordata
Gene.2611::TRINITY_DN2479_c0_g1_i11_129272::g.2611::m.2611 type:complete len:644 gc:universal TRINITY_DN2479_c0_g1_i11_129272:3003-1072(-)	XP_047466616.1	XP_047466616.1 adenylosuccinate synthetase isozyme 1 [Mugil cephalus]	68.5	5.91e-312	861	94.1	441	415	48193	Mugil cephalus	Eukaryota	Metazoa	Chordata
Gene.2615::TRINITY_DN6316_c0_g1_i3_129567::g.2615::m.2615 type:5prime_partial len:694 gc:universal TRINITY_DN6316_c0_g1_i3_129567:3056-975(-)	XP_047440671.1	XP_047440671.1 probable ATP-dependent RNA helicase DDX23 [Mugil cephalus]	98.6	0.0	1187	93.3	684	638	48193	Mugil cephalus	Eukaryota	Metazoa	Chordata
Gene.2619::TRINITY_DN1000_c0_g1_i2_130371::g.2619::m.2619 type:complete len:451 gc:universal TRINITY_DN1000_c0_g1_i2_130371:104-1456(+)	XP_047444486.1	XP_047444486.1 Krueppel-like factor 17 [Mugil cephalus]	99.8	1.36e-186	535	70.4	467	329	48193	Mugil cephalus	Eukaryota	Metazoa	Chordata
Gene.2621::TRINITY_DN1049_c0_g1_i16_130378::g.2621::m.2621 type:complete len:315 gc:universal TRINITY_DN1049_c0_g1_i16_130378:1908-964(-)	XP_047429285.1	XP_047429285.1 MAP kinase-activated protein kinase 2-like [Mugil cephalus]	97.8	4.30e-205	573	90.6	309	280	48193	Mugil cephalus	Eukaryota	Metazoa	Chordata
Gene.2622::TRINITY_DN1049_c0_g1_i21_130380::g.2622::m.2622 type:complete len:315 gc:universal TRINITY_DN1049_c0_g1_i21_130380:1846-902(-)	XP_047429285.1	XP_047429285.1 MAP kinase-activated protein kinase 2-like [Mugil cephalus]	97.8	4.30e-205	573	90.6	309	280	48193	Mugil cephalus	Eukaryota	Metazoa	Chordata
Gene.2623::TRINITY_DN1049_c0_g1_i21_130380::g.2623::m.2623 type:complete len:237 gc:universal TRINITY_DN1049_c0_g1_i21_130380:2087-2797(+)	XP_047429285.1	XP_047429285.1 MAP kinase-activated protein kinase 2-like [Mugil cephalus]	97.5	8.36e-128	374	81.8	231	189	48193	Mugil cephalus	Eukaryota	Metazoa	Chordata
Gene.2624::TRINITY_DN1049_c0_g1_i44_130384::g.2624::m.2624 type:complete len:155 gc:universal TRINITY_DN1049_c0_g1_i44_130384:96-560(+)	XP_047429285.1	XP_047429285.1 MAP kinase-activated protein kinase 2-like [Mugil cephalus]	99.4	8.28e-90	274	87.7	155	136	48193	Mugil cephalus	Eukaryota	Metazoa	Chordata
Gene.2625::TRINITY_DN1003_c1_g1_i12_130472::g.2625::m.2625 type:complete len:149 gc:universal TRINITY_DN1003_c1_g1_i12_130472:720-1166(+)	XP_047440606.1	XP_047440606.1 elongation factor 1-gamma [Mugil cephalus]	99.3	2.35e-88	272	83.1	148	123	48193	Mugil cephalus	Eukaryota	Metazoa	Chordata
Gene.2626::TRINITY_DN1003_c1_g1_i12_130472::g.2626::m.2626 type:complete len:123 gc:universal TRINITY_DN1003_c1_g1_i12_130472:772-404(-)	XP_047435660.1	XP_047435660.1 beta-galactosidase [Mugil cephalus]	63.4	9.18e-38	143	84.6	78	66	48193	Mugil cephalus	Eukaryota	Metazoa	Chordata
Gene.2628::TRINITY_DN1094_c0_g1_i4_130493::g.2628::m.2628 type:5prime_partial len:215 gc:universal TRINITY_DN1094_c0_g1_i4_130493:1790-1146(-)	XP_047442699.1	XP_047442699.1 MAU2 chromatid cohesion factor homolog isoform X2 [Mugil cephalus]	99.5	1.33e-146	429	99.1	214	212	48193	Mugil cephalus	Eukaryota	Metazoa	Chordata
Gene.2630::TRINITY_DN1002_c0_g1_i2_130496::g.2630::m.2630 type:complete len:299 gc:universal TRINITY_DN1002_c0_g1_i2_130496:139-1035(+)	XP_047462020.1	XP_047462020.1 deubiquitinase OTUD6B [Mugil cephalus]	99.0	2.63e-162	461	82.1	296	243	48193	Mugil cephalus	Eukaryota	Metazoa	Chordata
Gene.2632::TRINITY_DN1021_c0_g1_i5_130557::g.2632::m.2632 type:5prime_partial len:514 gc:universal TRINITY_DN1021_c0_g1_i5_130557:2844-1303(-)	XP_047449991.1	XP_047449991.1 ribosome biogenesis protein NOP53 [Mugil cephalus]	99.4	1.01e-192	554	62.8	522	328	48193	Mugil cephalus	Eukaryota	Metazoa	Chordata
Gene.2636::TRINITY_DN1079_c0_g1_i7_130569::g.2636::m.2636 type:5prime_partial len:175 gc:universal TRINITY_DN1079_c0_g1_i7_130569:1-525(+)	XP_047434405.1	XP_047434405.1 long-chain-fatty-acid--CoA ligase 1a isoform X1 [Mugil cephalus]	89.1	2.53e-83	267	80.8	156	126	48193	Mugil cephalus	Eukaryota	Metazoa	Chordata
Gene.2637::TRINITY_DN1076_c0_g1_i2_130584::g.2637::m.2637 type:complete len:267 gc:universal TRINITY_DN1076_c0_g1_i2_130584:526-1326(+)	XP_047459607.1	XP_047459607.1 SRSF protein kinase 3 [Mugil cephalus]	99.6	2.26e-159	457	83.8	266	223	48193	Mugil cephalus	Eukaryota	Metazoa	Chordata
Gene.2638::TRINITY_DN1056_c0_g2_i6_130629::g.2638::m.2638 type:complete len:125 gc:universal TRINITY_DN1056_c0_g2_i6_130629:631-257(-)	XP_047467945.1	XP_047467945.1 ragulator complex protein LAMTOR3 isoform X2 [Mugil cephalus]	99.2	1.48e-74	225	94.4	124	117	48193	Mugil cephalus	Eukaryota	Metazoa	Chordata
Gene.2641::TRINITY_DN2859_c0_g2_i2_131729::g.2641::m.2641 type:complete len:149 gc:universal TRINITY_DN2859_c0_g2_i2_131729:397-843(+)	XP_047437153.1	XP_047437153.1 glycine amidinotransferase, mitochondrial [Mugil cephalus]	99.3	1.92e-102	307	93.9	148	139	48193	Mugil cephalus	Eukaryota	Metazoa	Chordata
Gene.2643::TRINITY_DN2873_c0_g1_i2_131789::g.2643::m.2643 type:complete len:136 gc:universal TRINITY_DN2873_c0_g1_i2_131789:300-707(+)	XP_047428653.1	XP_047428653.1 beta-galactoside-binding lectin-like [Mugil cephalus]	99.3	8.76e-70	214	76.3	135	103	48193	Mugil cephalus	Eukaryota	Metazoa	Chordata
Gene.2645::TRINITY_DN1940_c0_g1_i13_132318::g.2645::m.2645 type:complete len:177 gc:universal TRINITY_DN1940_c0_g1_i13_132318:640-110(-)	XP_047453409.1	XP_047453409.1 U8 snoRNA-decapping enzyme [Mugil cephalus]	93.2	1.51e-61	197	63.9	166	106	48193	Mugil cephalus	Eukaryota	Metazoa	Chordata
Gene.2647::TRINITY_DN1940_c0_g1_i5_132320::g.2647::m.2647 type:complete len:177 gc:universal TRINITY_DN1940_c0_g1_i5_132320:640-110(-)	XP_047453409.1	XP_047453409.1 U8 snoRNA-decapping enzyme [Mugil cephalus]	93.2	1.51e-61	197	63.9	166	106	48193	Mugil cephalus	Eukaryota	Metazoa	Chordata
Gene.2650::TRINITY_DN1970_c0_g1_i3_132379::g.2650::m.2650 type:complete len:115 gc:universal TRINITY_DN1970_c0_g1_i3_132379:153-497(+)	XP_047463739.1	XP_047463739.1 protein phosphatase methylesterase 1 [Mugil cephalus]	96.5	2.25e-67	215	90.1	111	100	48193	Mugil cephalus	Eukaryota	Metazoa	Chordata
Gene.2652::TRINITY_DN1987_c0_g1_i1_132415::g.2652::m.2652 type:complete len:231 gc:universal TRINITY_DN1987_c0_g1_i1_132415:325-1017(+)	XP_047467053.1	XP_047467053.1 60S ribosomal protein L13a [Mugil cephalus]	58.9	3.64e-88	267	97.8	136	133	48193	Mugil cephalus	Eukaryota	Metazoa	Chordata
Gene.2654::TRINITY_DN1987_c0_g1_i7_132417::g.2654::m.2654 type:complete len:118 gc:universal TRINITY_DN1987_c0_g1_i7_132417:325-678(+)	XP_047467053.1	XP_047467053.1 60S ribosomal protein L13a [Mugil cephalus]	2025-01-27	8.21e-10	62.4	96.9	32	31	48193	Mugil cephalus	Eukaryota	Metazoa	Chordata
Gene.2655::TRINITY_DN1987_c0_g1_i7_132417::g.2655::m.2655 type:3prime_partial len:112 gc:universal TRINITY_DN1987_c0_g1_i7_132417:914-1246(+)	XP_052386456.1	XP_052386456.1 60S ribosomal protein L13a-like isoform X1 [Carassius gibelio]	94.6	3.83e-70	216	99.0	105	104	101364	Carassius gibelio	Eukaryota	Metazoa	Chordata
Gene.2657::TRINITY_DN1900_c0_g2_i4_132441::g.2657::m.2657 type:3prime_partial len:126 gc:universal TRINITY_DN1900_c0_g2_i4_132441:83-457(+)	XP_047462364.1	XP_047462364.1 creatine kinase, muscle a [Mugil cephalus]	2025-04-18	2.49e-05	51.2	91.3	23	21	48193	Mugil cephalus	Eukaryota	Metazoa	Chordata
Gene.2658::TRINITY_DN424_c0_g1_i4_132584::g.2658::m.2658 type:complete len:254 gc:universal TRINITY_DN424_c0_g1_i4_132584:913-152(-)	XP_047440718.1	XP_047440718.1 uncharacterized protein LOC125007875 isoform X1 [Mugil cephalus]	91.7	4.11e-105	312	75.5	233	176	48193	Mugil cephalus	Eukaryota	Metazoa	Chordata
Gene.2659::TRINITY_DN458_c0_g1_i4_132599::g.2659::m.2659 type:5prime_partial len:174 gc:universal TRINITY_DN458_c0_g1_i4_132599:1006-485(-)	XP_047462514.1	XP_047462514.1 SH3 domain-containing kinase-binding protein 1 [Mugil cephalus]	97.1	2.82e-43	149	58.9	175	103	48193	Mugil cephalus	Eukaryota	Metazoa	Chordata
Gene.2660::TRINITY_DN463_c0_g1_i5_132642::g.2660::m.2660 type:5prime_partial len:289 gc:universal TRINITY_DN463_c0_g1_i5_132642:1702-836(-)	XP_047450103.1	XP_047450103.1 delta(3,5)-Delta(2,4)-dienoyl-CoA isomerase, mitochondrial [Mugil cephalus]	92.0	2.94e-165	469	85.7	266	228	48193	Mugil cephalus	Eukaryota	Metazoa	Chordata
Gene.2663::TRINITY_DN475_c1_g2_i1_132751::g.2663::m.2663 type:complete len:253 gc:universal TRINITY_DN475_c1_g2_i1_132751:939-181(-)	XP_047427181.1	XP_047427181.1 ATP synthase F(0) complex subunit B1, mitochondrial [Mugil cephalus]	96.0	8.78e-143	408	87.2	243	212	48193	Mugil cephalus	Eukaryota	Metazoa	Chordata
Gene.2664::TRINITY_DN475_c1_g2_i3_132753::g.2664::m.2664 type:complete len:180 gc:universal TRINITY_DN475_c1_g2_i3_132753:720-181(-)	XP_047427181.1	XP_047427181.1 ATP synthase F(0) complex subunit B1, mitochondrial [Mugil cephalus]	98.9	7.12e-102	301	88.2	178	157	48193	Mugil cephalus	Eukaryota	Metazoa	Chordata
Gene.2668::TRINITY_DN1101_c0_g1_i26_133504::g.2668::m.2668 type:complete len:147 gc:universal TRINITY_DN1101_c0_g1_i26_133504:568-1008(+)	XP_047449569.1	XP_047449569.1 MICOS complex subunit mic25a isoform X1 [Mugil cephalus]	99.3	4.38e-54	179	68.5	146	100	48193	Mugil cephalus	Eukaryota	Metazoa	Chordata
Gene.2669::TRINITY_DN1101_c0_g1_i26_133504::g.2669::m.2669 type:3prime_partial len:124 gc:universal TRINITY_DN1101_c0_g1_i26_133504:370-2(-)	XP_047449577.1	XP_047449577.1 MICOS complex subunit mic25a isoform X2 [Mugil cephalus]	84.6	1.32e-41	145	74.0	104	77	48193	Mugil cephalus	Eukaryota	Metazoa	Chordata
Gene.2670::TRINITY_DN1101_c0_g1_i44_133506::g.2670::m.2670 type:complete len:253 gc:universal TRINITY_DN1101_c0_g1_i44_133506:1346-588(-)	XP_047449577.1	XP_047449577.1 MICOS complex subunit mic25a isoform X2 [Mugil cephalus]	99.6	7.08e-85	261	67.5	252	170	48193	Mugil cephalus	Eukaryota	Metazoa	Chordata
Gene.2672::TRINITY_DN1164_c1_g2_i3_133555::g.2672::m.2672 type:complete len:342 gc:universal TRINITY_DN1164_c1_g2_i3_133555:84-1109(+)	XP_047434254.1	XP_047434254.1 AH receptor-interacting protein [Mugil cephalus]	99.7	8.74e-215	597	85.6	341	292	48193	Mugil cephalus	Eukaryota	Metazoa	Chordata
Gene.2674::TRINITY_DN1108_c0_g1_i1_133627::g.2674::m.2674 type:complete len:407 gc:universal TRINITY_DN1108_c0_g1_i1_133627:35-1255(+)	XP_047426558.1	XP_047426558.1 COP9 signalosome complex subunit 4 [Mugil cephalus]	99.8	5.36e-283	775	97.8	406	397	48193	Mugil cephalus	Eukaryota	Metazoa	Chordata
Gene.2675::TRINITY_DN1174_c0_g2_i2_133650::g.2675::m.2675 type:complete len:239 gc:universal TRINITY_DN1174_c0_g2_i2_133650:2289-1573(-)	XP_047431385.1	XP_047431385.1 interleukin-15 receptor subunit alpha isoform X3 [Mugil cephalus]	85.8	1.63e-14	80.1	30.2	205	62	48193	Mugil cephalus	Eukaryota	Metazoa	Chordata
Gene.2677::TRINITY_DN1118_c0_g1_i2_133707::g.2677::m.2677 type:complete len:341 gc:universal TRINITY_DN1118_c0_g1_i2_133707:1128-106(-)	XP_047455596.1	XP_047455596.1 tropomodulin-4 [Mugil cephalus]	99.7	4.89e-216	600	92.9	340	316	48193	Mugil cephalus	Eukaryota	Metazoa	Chordata
Gene.2678::TRINITY_DN4464_c0_g1_i1_134167::g.2678::m.2678 type:5prime_partial len:471 gc:universal TRINITY_DN4464_c0_g1_i1_134167:1826-414(-)	XP_052452303.1	XP_052452303.1 eukaryotic translation initiation factor 2 subunit 3 [Carassius gibelio]	99.8	0.0	900	96.8	470	455	101364	Carassius gibelio	Eukaryota	Metazoa	Chordata
Gene.2680::TRINITY_DN2194_c0_g1_i2_134841::g.2680::m.2680 type:complete len:178 gc:universal TRINITY_DN2194_c0_g1_i2_134841:2441-1908(-)	XP_047445655.1	XP_047445655.1 signal peptide peptidase-like 2 isoform X1 [Mugil cephalus]	83.7	2.71e-83	264	89.3	149	133	48193	Mugil cephalus	Eukaryota	Metazoa	Chordata
Gene.2682::TRINITY_DN2118_c0_g1_i10_134843::g.2682::m.2682 type:complete len:201 gc:universal TRINITY_DN2118_c0_g1_i10_134843:150-752(+)	XP_047439979.1	XP_047439979.1 uncharacterized protein apof [Mugil cephalus]	96.5	8.11e-64	211	62.4	194	121	48193	Mugil cephalus	Eukaryota	Metazoa	Chordata
Gene.2683::TRINITY_DN2118_c0_g1_i9_134845::g.2683::m.2683 type:complete len:437 gc:universal TRINITY_DN2118_c0_g1_i9_134845:150-1460(+)	XP_047439979.1	XP_047439979.1 uncharacterized protein apof [Mugil cephalus]	99.8	3.64e-204	578	70.6	436	308	48193	Mugil cephalus	Eukaryota	Metazoa	Chordata
Gene.2684::TRINITY_DN2123_c0_g1_i1_134855::g.2684::m.2684 type:complete len:294 gc:universal TRINITY_DN2123_c0_g1_i1_134855:1508-627(-)	XP_047435052.1	XP_047435052.1 meteorin-like protein [Mugil cephalus]	99.3	2.16e-188	527	83.2	292	243	48193	Mugil cephalus	Eukaryota	Metazoa	Chordata
Gene.2686::TRINITY_DN2123_c2_g1_i1_134861::g.2686::m.2686 type:internal len:134 gc:universal TRINITY_DN2123_c2_g1_i1_134861:2-400(+)	XP_047439239.1	XP_047439239.1 40S ribosomal protein S26 [Mugil cephalus]	67.7	2.49e-48	159	91.1	90	82	48193	Mugil cephalus	Eukaryota	Metazoa	Chordata
Gene.2688::TRINITY_DN2196_c0_g2_i1_134883::g.2688::m.2688 type:5prime_partial len:166 gc:universal TRINITY_DN2196_c0_g2_i1_134883:1-498(+)	XP_047427279.1	XP_047427279.1 NADH:ubiquinone oxidoreductase subunit AB1b [Mugil cephalus]	94.0	4.65e-84	252	85.9	156	134	48193	Mugil cephalus	Eukaryota	Metazoa	Chordata
Gene.2690::TRINITY_DN2190_c0_g1_i2_135038::g.2690::m.2690 type:3prime_partial len:115 gc:universal TRINITY_DN2190_c0_g1_i2_135038:194-535(+)	XP_047428468.1	XP_047428468.1 WAS/WASL-interacting protein family member 2b isoform X4 [Mugil cephalus]	85.1	2.26e-43	155	82.5	97	80	48193	Mugil cephalus	Eukaryota	Metazoa	Chordata
Gene.2691::TRINITY_DN120_c0_g2_i2_135192::g.2691::m.2691 type:complete len:178 gc:universal TRINITY_DN120_c0_g2_i2_135192:796-263(-)	XP_047436724.1	XP_047436724.1 ferritin, heavy subunit [Mugil cephalus]	99.4	8.81e-122	348	94.9	177	168	48193	Mugil cephalus	Eukaryota	Metazoa	Chordata
Gene.2692::TRINITY_DN111_c0_g3_i1_135212::g.2692::m.2692 type:5prime_partial len:317 gc:universal TRINITY_DN111_c0_g3_i1_135212:1626-676(-)	XP_047446206.1	XP_047446206.1 VAMP (vesicle-associated membrane protein)-associated protein A, like [Mugil cephalus]	91.8	1.40e-121	357	67.7	291	197	48193	Mugil cephalus	Eukaryota	Metazoa	Chordata
Gene.2695::TRINITY_DN161_c0_g2_i2_135240::g.2695::m.2695 type:complete len:105 gc:universal TRINITY_DN161_c0_g2_i2_135240:388-702(+)	XP_047448957.1	XP_047448957.1 peptidyl-prolyl cis-trans isomerase-like [Mugil cephalus]	99.0	7.25e-60	188	84.6	104	88	48193	Mugil cephalus	Eukaryota	Metazoa	Chordata
Gene.2697::TRINITY_DN108_c0_g1_i1_135290::g.2697::m.2697 type:5prime_partial len:143 gc:universal TRINITY_DN108_c0_g1_i1_135290:3-431(+)	XP_047437144.1	XP_047437144.1 cellular retinoic acid-binding protein 1 [Mugil cephalus]	72.7	1.32e-64	201	92.3	104	96	48193	Mugil cephalus	Eukaryota	Metazoa	Chordata
Gene.2699::TRINITY_DN196_c0_g1_i11_135313::g.2699::m.2699 type:complete len:207 gc:universal TRINITY_DN196_c0_g1_i11_135313:2785-2165(-)	XP_047425928.1	XP_047425928.1 transmembrane protein 269 isoform X1 [Mugil cephalus]	99.5	1.14e-128	370	90.8	206	187	48193	Mugil cephalus	Eukaryota	Metazoa	Chordata
Gene.2700::TRINITY_DN134_c1_g1_i2_135317::g.2700::m.2700 type:complete len:238 gc:universal TRINITY_DN134_c1_g1_i2_135317:190-903(+)	XP_047437509.1	XP_047437509.1 proteasome subunit beta type-1 [Mugil cephalus]	99.6	1.57e-165	464	94.9	237	225	48193	Mugil cephalus	Eukaryota	Metazoa	Chordata
Gene.2701::TRINITY_DN116_c0_g1_i1_135323::g.2701::m.2701 type:complete len:184 gc:universal TRINITY_DN116_c0_g1_i1_135323:1527-976(-)	XP_047452898.1	XP_047452898.1 troponin I, slow skeletal muscle-like [Mugil cephalus]	99.5	1.01e-93	278	83.6	183	153	48193	Mugil cephalus	Eukaryota	Metazoa	Chordata
Gene.2703::TRINITY_DN131_c0_g2_i1_135350::g.2703::m.2703 type:complete len:162 gc:universal TRINITY_DN131_c0_g2_i1_135350:688-203(-)	XP_047465681.1	XP_047465681.1 troponin C type 1b (slow) [Mugil cephalus]	99.4	2.23e-66	207	99.4	161	160	48193	Mugil cephalus	Eukaryota	Metazoa	Chordata
Gene.2705::TRINITY_DN163_c0_g1_i1_135370::g.2705::m.2705 type:5prime_partial len:158 gc:universal TRINITY_DN163_c0_g1_i1_135370:634-161(-)	XP_052407756.1	XP_052407756.1 hemoglobin embryonic subunit alpha [Carassius gibelio]	90.5	5.67e-78	236	82.5	143	118	101364	Carassius gibelio	Eukaryota	Metazoa	Chordata
Gene.2707::TRINITY_DN126_c0_g1_i1_135388::g.2707::m.2707 type:5prime_partial len:567 gc:universal TRINITY_DN126_c0_g1_i1_135388:2361-661(-)	XP_047444706.1	XP_047444706.1 nucleolin-like [Mugil cephalus]	84.0	3.19e-102	327	46.5	520	242	48193	Mugil cephalus	Eukaryota	Metazoa	Chordata
Gene.2709::TRINITY_DN145_c0_g1_i2_135443::g.2709::m.2709 type:complete len:193 gc:universal TRINITY_DN145_c0_g1_i2_135443:1234-656(-)	XP_047463023.1	XP_047463023.1 bactericidal permeability-increasing protein isoform X2 [Mugil cephalus]	80.3	1.27e-46	167	56.4	156	88	48193	Mugil cephalus	Eukaryota	Metazoa	Chordata
Gene.2710::TRINITY_DN170_c1_g1_i3_135452::g.2710::m.2710 type:complete len:843 gc:universal TRINITY_DN170_c1_g1_i3_135452:4254-1726(-)	XP_047462853.1	XP_047462853.1 glycogen phosphorylase, muscle form [Mugil cephalus]	99.9	0.0	1629	94.2	842	793	48193	Mugil cephalus	Eukaryota	Metazoa	Chordata
Gene.2712::TRINITY_DN199_c2_g1_i1_135472::g.2712::m.2712 type:5prime_partial len:194 gc:universal TRINITY_DN199_c2_g1_i1_135472:2-583(+)	XP_047427519.1	XP_047427519.1 nucleoside diphosphate kinase A 2-like [Mugil cephalus]	76.8	3.52e-94	278	87.2	149	130	48193	Mugil cephalus	Eukaryota	Metazoa	Chordata
Gene.2713::TRINITY_DN190_c0_g2_i3_135514::g.2713::m.2713 type:3prime_partial len:1028 gc:universal TRINITY_DN190_c0_g2_i3_135514:58-3138(+)	XP_047435880.1	XP_047435880.1 importin-7 [Mugil cephalus]	100	0.0	1883	94.1	1028	967	48193	Mugil cephalus	Eukaryota	Metazoa	Chordata
Gene.2717::TRINITY_DN2219_c0_g1_i6_135823::g.2717::m.2717 type:complete len:209 gc:universal TRINITY_DN2219_c0_g1_i6_135823:2960-2334(-)	XP_047459213.1	XP_047459213.1 BAG family molecular chaperone regulator 2 [Mugil cephalus]	99.5	1.57e-105	310	79.8	208	166	48193	Mugil cephalus	Eukaryota	Metazoa	Chordata
Gene.2719::TRINITY_DN2254_c1_g1_i1_135826::g.2719::m.2719 type:5prime_partial len:119 gc:universal TRINITY_DN2254_c1_g1_i1_135826:2-358(+)	XP_047443162.1	XP_047443162.1 long-chain-fatty-acid--CoA ligase ACSBG2 isoform X3 [Mugil cephalus]	99.2	2.82e-62	209	84.7	118	100	48193	Mugil cephalus	Eukaryota	Metazoa	Chordata
Gene.2720::TRINITY_DN2228_c0_g1_i1_135905::g.2720::m.2720 type:5prime_partial len:592 gc:universal TRINITY_DN2228_c0_g1_i1_135905:2185-410(-)	XP_047451058.1	XP_047451058.1 nucleoporin 88 [Mugil cephalus]	99.8	0.0	1028	88.0	591	520	48193	Mugil cephalus	Eukaryota	Metazoa	Chordata
Gene.2722::TRINITY_DN2251_c0_g1_i2_135950::g.2722::m.2722 type:complete len:491 gc:universal TRINITY_DN2251_c0_g1_i2_135950:125-1597(+)	XP_047425288.1	XP_047425288.1 endoplasmic reticulum chaperone BiP [Mugil cephalus]	99.0	0.0	921	96.3	486	468	48193	Mugil cephalus	Eukaryota	Metazoa	Chordata
Gene.2723::TRINITY_DN2251_c0_g1_i2_135950::g.2723::m.2723 type:complete len:225 gc:universal TRINITY_DN2251_c0_g1_i2_135950:1597-2271(+)	XP_047425288.1	XP_047425288.1 endoplasmic reticulum chaperone BiP [Mugil cephalus]	99.6	4.94e-139	412	96.9	225	218	48193	Mugil cephalus	Eukaryota	Metazoa	Chordata
Gene.2727::TRINITY_DN2205_c0_g1_i2_135962::g.2727::m.2727 type:complete len:289 gc:universal TRINITY_DN2205_c0_g1_i2_135962:909-43(-)	XP_047429743.1	XP_047429743.1 translation initiation factor IF-3, mitochondrial [Mugil cephalus]	97.6	9.53e-104	311	61.7	282	174	48193	Mugil cephalus	Eukaryota	Metazoa	Chordata
Gene.2728::TRINITY_DN36176_c0_g1_i1_136143::g.2728::m.2728 type:complete len:239 gc:universal TRINITY_DN36176_c0_g1_i1_136143:827-111(-)	XP_047439633.1	XP_047439633.1 small nuclear ribonucleoprotein-associated proteins B and B' [Mugil cephalus]	99.6	7.10e-119	346	99.2	238	236	48193	Mugil cephalus	Eukaryota	Metazoa	Chordata
Gene.2731::TRINITY_DN4239_c0_g3_i2_136460::g.2731::m.2731 type:5prime_partial len:296 gc:universal TRINITY_DN4239_c0_g3_i2_136460:1-888(+)	XP_052475291.1	XP_052475291.1 apolipoprotein Eb [Carassius gibelio]	41.9	4.07e-41	152	62.1	124	77	101364	Carassius gibelio	Eukaryota	Metazoa	Chordata
Gene.2734::TRINITY_DN3977_c0_g1_i6_136889::g.2734::m.2734 type:5prime_partial len:131 gc:universal TRINITY_DN3977_c0_g1_i6_136889:503-111(-)	XP_052411284.1	XP_052411284.1 ATP synthase subunit g, mitochondrial [Carassius gibelio]	78.6	1.14e-57	182	84.5	103	87	101364	Carassius gibelio	Eukaryota	Metazoa	Chordata
Gene.2735::TRINITY_DN3995_c0_g1_i1_137006::g.2735::m.2735 type:5prime_partial len:362 gc:universal TRINITY_DN3995_c0_g1_i1_137006:2-1087(+)	XP_047447183.1	XP_047447183.1 mitochondrial glutamate carrier 1-like [Mugil cephalus]	92.3	2.46e-224	622	94.0	334	314	48193	Mugil cephalus	Eukaryota	Metazoa	Chordata
Gene.2736::TRINITY_DN3393_c0_g1_i8_137219::g.2736::m.2736 type:5prime_partial len:279 gc:universal TRINITY_DN3393_c0_g1_i8_137219:1332-496(-)	XP_047428348.1	XP_047428348.1 reticulocalbin-3 isoform X1 [Mugil cephalus]	92.8	1.04e-130	381	69.2	279	193	48193	Mugil cephalus	Eukaryota	Metazoa	Chordata
Gene.2737::TRINITY_DN4676_c0_g1_i2_137717::g.2737::m.2737 type:complete len:335 gc:universal TRINITY_DN4676_c0_g1_i2_137717:1439-2443(+)	XP_047468037.1	XP_047468037.1 COP9 signalosome complex subunit 5 [Mugil cephalus]	99.7	7.64e-242	665	99.4	334	332	48193	Mugil cephalus	Eukaryota	Metazoa	Chordata
Gene.2738::TRINITY_DN4676_c0_g1_i2_137717::g.2738::m.2738 type:complete len:335 gc:universal TRINITY_DN4676_c0_g1_i2_137717:1260-256(-)	XP_047468037.1	XP_047468037.1 COP9 signalosome complex subunit 5 [Mugil cephalus]	99.7	7.64e-242	665	99.4	334	332	48193	Mugil cephalus	Eukaryota	Metazoa	Chordata
Gene.2739::TRINITY_DN4681_c0_g2_i1_137762::g.2739::m.2739 type:complete len:411 gc:universal TRINITY_DN4681_c0_g2_i1_137762:152-1384(+)	XP_047433235.1	XP_047433235.1 aspartate aminotransferase, cytoplasmic-like [Mugil cephalus]	99.8	1.16e-279	767	91.0	410	373	48193	Mugil cephalus	Eukaryota	Metazoa	Chordata
Gene.2742::TRINITY_DN38048_c0_g1_i1_138152::g.2742::m.2742 type:5prime_partial len:371 gc:universal TRINITY_DN38048_c0_g1_i1_138152:2-1114(+)	XP_047438203.1	XP_047438203.1 pyruvate dehydrogenase E1 component subunit beta, mitochondrial [Mugil cephalus]	97.0	1.70e-231	642	87.8	360	316	48193	Mugil cephalus	Eukaryota	Metazoa	Chordata
Gene.2744::TRINITY_DN5811_c0_g1_i1_138810::g.2744::m.2744 type:internal len:118 gc:universal TRINITY_DN5811_c0_g1_i1_138810:353-3(-)	XP_047428784.1	XP_047428784.1 RUN domain-containing protein 1 isoform X2 [Mugil cephalus]	79.5	4.48e-33	129	78.5	93	73	48193	Mugil cephalus	Eukaryota	Metazoa	Chordata
Gene.2747::TRINITY_DN10592_c0_g1_i1_138991::g.2747::m.2747 type:5prime_partial len:143 gc:universal TRINITY_DN10592_c0_g1_i1_138991:1141-713(-)	XP_052427996.1	XP_052427996.1 male-enhanced antigen 1 [Carassius gibelio]	88.8	8.20e-52	170	67.4	129	87	101364	Carassius gibelio	Eukaryota	Metazoa	Chordata
Gene.2750::TRINITY_DN1505_c0_g1_i1_139057::g.2750::m.2750 type:5prime_partial len:102 gc:universal TRINITY_DN1505_c0_g1_i1_139057:3-308(+)	XP_052454119.1	XP_052454119.1 uncharacterized protein plex9.1 [Carassius gibelio]	90.2	1.76e-24	100	48.9	92	45	101364	Carassius gibelio	Eukaryota	Metazoa	Chordata
Gene.2752::TRINITY_DN1505_c0_g1_i7_139059::g.2752::m.2752 type:5prime_partial len:102 gc:universal TRINITY_DN1505_c0_g1_i7_139059:3-308(+)	XP_052454119.1	XP_052454119.1 uncharacterized protein plex9.1 [Carassius gibelio]	90.2	1.76e-24	100	48.9	92	45	101364	Carassius gibelio	Eukaryota	Metazoa	Chordata
Gene.2753::TRINITY_DN1556_c0_g1_i3_139081::g.2753::m.2753 type:complete len:521 gc:universal TRINITY_DN1556_c0_g1_i3_139081:2080-518(-)	XP_047426557.1	XP_047426557.1 dimethylglycine dehydrogenase, mitochondrial [Mugil cephalus]	99.8	0.0	1002	91.9	520	478	48193	Mugil cephalus	Eukaryota	Metazoa	Chordata
[truncated: 127 more rows]
