# Supplementary material for: Comparative Transcriptomics as a Key to Understanding the Adaptation Mechanisms of Baikal Sculpins to the Deep-Water Habitat
Source: Biology (Basel). 2025 Dec 9;14(12):1762. doi: 10.3390/biology14121762 (PMC12730502; doi:10.3390/biology14121762)
Supplement: Supplementary file 1 [file biology-14-01762-s001.zip › S6_diffExpr.matrix.log2.centered_P1e-3_C2.dat]

	m3_C_d (C. dybowski)	m4_C_b (C. baicalensis)	m6_B_n (B. nikolskii)	m7_B_m (B. multiradiatus)
TRINITY_DN6966_c0_g1	2.40782371781961	2.88511572778509	-3.5067757431414	-1.78616370246331
TRINITY_DN2336_c0_g4	-2.27735742552961	-2.05401395717765	1.75884962840132	2.57252175430594
TRINITY_DN57_c0_g2	-1.37824603487898	0.326339311466135	-2.32002373391916	3.37193045733201
TRINITY_DN1118_c0_g1	-2.58003070631301	-2.00789841069376	2.13171716742964	2.45621194957713
TRINITY_DN2628_c0_g1	1.80093152729407	1.66822997996189	-0.223312651313194	-3.24584885594276
TRINITY_DN586_c0_g1	-2.25390731530418	-2.7386391282565	1.78295947324692	3.20958697031376
TRINITY_DN2251_c0_g1	-1.36346068663424	-2.8188727421855	4.86650581207675	-0.684172383257011
TRINITY_DN640_c0_g3	-6.41283225194743	1.21265729800601	2.5283894913704	2.67178546257101
TRINITY_DN346_c1_g3	1.80354195931001	2.35443575661363	-2.50138364021251	-1.65659407571112
TRINITY_DN6744_c0_g1	-5.61892518357373	-4.4644762704031	3.10089975761801	6.98250169635882
TRINITY_DN1408_c0_g1	1.66122689048312	2.26922679935267	-2.18641676840083	-1.74403692143495
TRINITY_DN2452_c0_g2	-2.39293846299518	-0.421180375643584	0.784471311643983	2.02964752699478
TRINITY_DN3048_c0_g1	-2.94088973726899	-1.91546327774659	2.52636095116104	2.32999206385454
TRINITY_DN1128_c0_g2	-1.85397206316564	-2.81727412022626	2.62725735555561	2.04398882783629
TRINITY_DN892_c1_g1	-2.07405061933675	-1.87248370301947	2.89442869371573	1.05210562864049
TRINITY_DN36176_c0_g1	-2.56253546945591	-2.11176375844385	2.24560199023535	2.4286972376644
TRINITY_DN8103_c0_g3	-2.9433772425172	-2.34837227439889	6.86772757080029	-1.57597805388421
TRINITY_DN1010_c0_g1	2.60692359348447	2.13500212132066	-2.88580090353298	-1.85612481127215
TRINITY_DN164_c0_g1	0.474231488740962	1.83106324474115	0.0102810068230932	-2.31557574030521
TRINITY_DN15_c0_g1	-5.28965535192922	-4.17997928643822	4.03963599965506	5.42999863871238
TRINITY_DN5744_c0_g1	4.12210576096853	3.87602079856596	-4.22686070271365	-3.77126585682084
TRINITY_DN10592_c0_g1	2.64596277869339	-1.08655630412852	-0.188282603052916	-1.37112387151196
TRINITY_DN44714_c0_g1	4.18658197487634	4.55032499785384	-4.35629432593096	-4.38061264679922
TRINITY_DN11289_c0_g2	-2.38067781577635	-1.71591636424709	-1.7188909942512	5.81548517427465
TRINITY_DN291_c1_g1	-3.14171507436391	-4.43458070364881	3.86567732778865	3.71061845022406
TRINITY_DN847_c0_g1	-1.97756516300671	-2.01098523166788	6.48611553339896	-2.49756513872438
TRINITY_DN974_c0_g2	-1.35347342416128	-2.49951844335981	1.89009867935929	1.9628931881618
TRINITY_DN1527_c2_g3	3.71426519552083	-0.84824124042657	-1.72523574172955	-1.14078821336471
TRINITY_DN6179_c0_g2	3.73057023855192	4.04755280443034	-4.70126101806558	-3.07686202491669
TRINITY_DN458_c0_g1	2.20398511839028	2.90741749793315	-2.95533905614249	-2.15606356018094
TRINITY_DN1003_c1_g1	-1.6397338372522	-1.62475527377622	0.0848598322450349	3.17962927878338
TRINITY_DN3070_c1_g1	-0.715606226548021	2.95443550004509	-0.843166691673602	-1.39566258182346
TRINITY_DN1677_c0_g1	2.89840498005883	2.69336589510195	-2.51157381145171	-3.08019706370907
TRINITY_DN1049_c0_g1	-1.55118391424595	-2.00482756385029	2.40345345240877	1.15255802568746
TRINITY_DN2193_c0_g1	2.35599749845802	0.226841565401066	-2.0282090398841	-0.554630023974984
TRINITY_DN1940_c0_g1	2.10287380313356	2.84803676093167	-2.62377962525212	-2.32713093881311
TRINITY_DN2757_c0_g1	1.84964952183778	0.995368419016941	-1.65411336434187	-1.19090457651286
TRINITY_DN441_c0_g1	3.49502395200743	-1.75039957657199	-0.670335187642807	-1.07428918779263
TRINITY_DN192_c0_g1	2.26295084593377	0.874118873218269	-1.14107076295207	-1.99599895619996
TRINITY_DN126_c0_g3	0.934606312030591	-1.78392950629968	3.5501709590742	-2.70084776480512
TRINITY_DN45513_c0_g1	2.73387823774254	1.96056392259311	-0.984734017537431	-3.70970814279822
TRINITY_DN9_c2_g1	-0.367458645728976	6.95278332440572	-3.27892197112732	-3.30640270754943
TRINITY_DN4860_c0_g2	3.32476017760811	0.821487643055786	-1.61469452798207	-2.53155329268183
TRINITY_DN548_c0_g2	-3.30338875872034	-1.76453880848634	2.61094505136071	2.45698251584597
TRINITY_DN32_c0_g1	-5.38155721978917	0.160057180800511	3.1369187749572	2.08458126403146
TRINITY_DN10642_c1_g3	-2.18952699001381	-2.65021338707505	7.21426711619347	-2.37452673910461
TRINITY_DN2479_c0_g1	-1.94133567691778	-2.93051734525399	2.5877799676947	2.28407305447707
TRINITY_DN266_c0_g1	1.11724508229395	1.51706493360322	-3.4542197677738	0.819909751876629
TRINITY_DN8398_c3_g1	-2.66595689645258	-1.35996552077868	2.65735461031816	1.36856780691309
TRINITY_DN601_c0_g4	-0.945463124749776	-2.05539404776743	1.77563104750169	1.22522612501552
TRINITY_DN3469_c2_g1	-2.49798401215633	-1.934037672717	1.56772452758585	2.86429715728749
TRINITY_DN3893_c2_g1	0.470444347037567	4.05266121615153	-2.33952215207957	-2.18358341110953
TRINITY_DN1601_c0_g5	-1.54144578332609	-1.90433642599195	4.24042377048407	-0.794641561166025
TRINITY_DN8_c0_g1	-3.52761488173599	-0.713888324982994	0.676179484269312	3.56532372244968
TRINITY_DN319_c0_g1	2.23874020241751	2.07909567457748	-1.57867286480183	-2.73916301219316
TRINITY_DN1665_c0_g3	-3.35680150741	-2.49607629601212	3.49686750653305	2.35601029688907
TRINITY_DN1399_c0_g2	-4.33000408618979	0.886906633225697	2.32574475125055	1.11735270171354
TRINITY_DN1475_c4_g1	-1.72213258969164	-2.78770490128526	2.7446120580475	1.76522543292941
TRINITY_DN60_c0_g3	-1.41976326230368	-2.76337749350676	1.61781539246266	2.56532536334778
TRINITY_DN1718_c1_g1	3.15673355264691	-3.45857950050869	1.47892697963306	-1.1770810317713
TRINITY_DN2902_c0_g1	2.24067905090275	1.98001620484479	-2.12427851555103	-2.09641674019652
TRINITY_DN68_c0_g2	0.194518583712734	-2.97462414703003	1.62432801166709	1.15577755165021
TRINITY_DN4125_c0_g1	1.69565298363679	-0.580571236885333	-1.90571631011386	0.790634563362408
TRINITY_DN2796_c0_g2	1.89268114387346	3.04827561162516	-2.78480392945286	-2.15615282604575
TRINITY_DN66_c0_g1	-1.05827093750148	-3.38526961991732	2.087923323132	2.3556172342868
TRINITY_DN36876_c0_g1	-1.47545320828629	3.15229576482586	-0.513948745046021	-1.16289381149355
TRINITY_DN208_c0_g2	-1.22856281829749	-1.47859988360242	2.84030595511872	-0.133143253218812
TRINITY_DN21500_c0_g1	2.4412314083707	3.25323670580718	-1.4839653598643	-4.21050275431358
TRINITY_DN545_c1_g1	-2.4032863090512	3.1057198858643	-2.08341857670646	1.38098499989336
TRINITY_DN366_c0_g2	0.797840687480891	1.79113931123441	-0.179924944389471	-2.40905505432583
TRINITY_DN1545_c0_g2	-3.71712096163995	-2.23970757453358	3.60677339979209	2.35005513638144
TRINITY_DN610_c4_g1	-2.48739592297296	-2.11418688751604	1.95252619964358	2.64905661084542
TRINITY_DN2521_c0_g1	-3.56306625822236	-2.27575746455485	3.67880916546289	2.16001455731433
TRINITY_DN857_c0_g1	-2.10927584056202	-3.3342791603143	2.39272214121077	3.05083285966555
TRINITY_DN2180_c0_g1	4.76034340930193	-1.44363918150875	-1.29273957660513	-2.02396465118805
TRINITY_DN23418_c0_g1	2.47810446295265	2.12514815881325	-3.01853028312485	-1.58472233864105
TRINITY_DN832_c0_g1	10.4410348203014	-1.81671871146626	-4.31215805441754	-4.31215805441754
TRINITY_DN14_c0_g1	2.12570284723456	2.19931828816912	-4.99055276857914	0.665531633175451
TRINITY_DN920_c2_g1	-0.191827048011129	-2.71736016852411	0.943684817509462	1.96550239902578
TRINITY_DN161_c0_g2	-1.9004342892996	-2.0931724173269	1.6647447427816	2.32886196384489
TRINITY_DN3977_c0_g1	-3.34830235893011	-2.53802365943488	2.82649754560051	3.05982847276447
TRINITY_DN301_c0_g1	-2.92083567910316	-4.15007301675852	3.94362435422138	3.1272843416403
TRINITY_DN17660_c0_g1	3.34144041304282	2.93311997130956	-3.55561543661727	-2.71894494773511
TRINITY_DN2732_c0_g1	-4.699292241997	-4.75936930574499	5.37110380684178	4.0875577409002
TRINITY_DN11572_c0_g2	2.14192255695832	1.72499012976273	-0.747896434889831	-3.11901625183122
TRINITY_DN811_c0_g2	3.08453136387375	-0.227657108423974	-1.85265100508055	-1.00422325036923
TRINITY_DN45887_c0_g1	2.543445388386	1.38884957883391	-2.3636635602801	-1.5686314069398
TRINITY_DN4524_c0_g1	0.589237668799198	2.06541741142473	-1.78295763773011	-0.871697442493825
TRINITY_DN4335_c0_g1	-2.97664311740201	-2.88302348991309	3.08802047568698	2.77164613162813
TRINITY_DN1774_c0_g1	-2.0307800317547	0.463119664168687	-0.252065157740998	1.81972552532701
TRINITY_DN672_c0_g2	-2.4503314149965	-1.746982710686	1.7229195851011	2.47439454058139
TRINITY_DN1101_c0_g1	-2.42121512144477	-1.84684227838228	2.30890394136103	1.95915345846603
TRINITY_DN2123_c0_g1	-2.01384926390119	-1.34981947541361	3.58469185491098	-0.221023115596173
TRINITY_DN3002_c0_g1	3.68029167446117	-1.22196251102663	-0.389911910661366	-2.06841725277317
TRINITY_DN1057_c1_g1	2.00539752546374	1.59813721945664	-1.61641839232613	-1.98711635259424
TRINITY_DN1628_c0_g2	-0.62847132516547	3.37157671844545	-1.61024274201128	-1.13286265126871
TRINITY_DN17_c0_g4	0.422244921994687	-0.449153778741374	-2.28568124131902	2.31259009806571
TRINITY_DN4502_c0_g1	4.3240231911193	4.39667427565805	-4.38162298688253	-4.33907447989482
TRINITY_DN163_c0_g1	-2.04227775063683	-2.77586887682564	1.59871113672643	3.21943549073604
TRINITY_DN1110_c0_g2	0.323957401462536	-3.99993291182939	1.50355494647107	2.17242056389578
TRINITY_DN2579_c0_g1	3.73130277868442	-0.0243217708278989	-1.86723087213931	-1.83975013571721
TRINITY_DN50_c0_g4	3.43553794967204	3.76167150507216	-4.17168954943665	-3.02551990530755
TRINITY_DN5132_c0_g1	-1.50240432679132	-2.26813607517432	1.3036484761982	2.46689192576745
TRINITY_DN14_c1_g2	-1.17938937968239	-2.92462608910206	2.06395996586796	2.04005550291649
TRINITY_DN44706_c0_g1	4.00056117384191	4.22384862270774	-4.31283330333952	-3.91157649321013
TRINITY_DN111_c0_g1	3.48110418311828	3.3690143941365	-4.65077093286207	-2.19934764439271
TRINITY_DN807_c0_g5	-3.69891500510903	0.688935191332025	-1.09203581459997	4.10201562837697
TRINITY_DN146_c0_g4	1.4347923376622	1.78075394122864	-2.09163657896533	-1.12390969992552
TRINITY_DN5443_c0_g1	-0.448658643711656	0.248988176880646	3.04548631352581	-2.8458158466948
TRINITY_DN1814_c1_g2	4.25274490868225	4.34043344024506	-4.21196090725125	-4.38121744167606
TRINITY_DN196_c0_g1	-0.603769718154744	-2.29563087651163	1.14408192791154	1.75531866675483
TRINITY_DN5704_c0_g3	5.54273117017518	-2.0861232261054	-2.01838998065964	-1.43821796341014
TRINITY_DN4186_c0_g1	-1.23554195489571	-1.5718337500984	4.1547563002464	-1.3473805952523
TRINITY_DN5979_c0_g1	1.82430037573873	0.584854367082375	0.20068599630194	-2.60984073912305
TRINITY_DN12857_c0_g1	3.33540354202435	3.26497226347331	-2.6733999433182	-3.92697586217946
TRINITY_DN1216_c0_g2	1.00695416900238	3.30208998462314	-2.57183060568222	-1.7372135479433
TRINITY_DN3610_c0_g1	0.423392775123505	2.04302240773348	-1.57115416921883	-0.895261013638157
TRINITY_DN4370_c0_g1	2.10606068877801	1.70870799102106	-1.50080595089883	-2.31396272890025
TRINITY_DN304_c0_g1	-2.73361503843539	4.36114409492646	-0.433581357558431	-1.19394769893264
TRINITY_DN88_c1_g5	3.96079413182898	1.04121088703297	-2.09486943936283	-2.90713557949913
TRINITY_DN427_c0_g4	2.34391543207779	1.35991406965405	-1.90639276679197	-1.79743673493987
TRINITY_DN770_c2_g2	-3.91380852014764	-1.68606744430851	3.32890829940137	2.27096766505478
TRINITY_DN2487_c0_g2	-1.09612329432703	-2.88151661795717	3.02303003718304	0.954609875101158
TRINITY_DN4312_c0_g2	2.02745156979909	2.21001211369962	-3.43678857617284	-0.800675107325871
TRINITY_DN4464_c0_g1	-1.70091653898132	-2.78879464385868	2.32480307637744	2.16490810646255
TRINITY_DN83_c1_g1	-3.46954445789334	-3.43946401213688	3.50591757579951	3.40309089423071
TRINITY_DN3963_c0_g2	2.26026141012056	1.87879010933963	-1.73876807814998	-2.40028344131021
TRINITY_DN4079_c0_g1	-1.4897765522917	-5.44608809435741	3.79157169812959	3.14429294851951
TRINITY_DN2345_c1_g1	1.44171211092773	2.88272216846497	-2.88324427715699	-1.44119000223571
TRINITY_DN238_c0_g2	2.42868820547459	-0.213458084338699	-0.591265667704904	-1.62396445343098
TRINITY_DN476_c0_g1	3.25590511840631	2.93195099364019	-3.37640756893548	-2.81144854311102
TRINITY_DN990_c1_g1	1.8243572543276	4.08516589077951	-2.31686891170389	-3.59265423340321
TRINITY_DN4013_c1_g1	0.905741277207015	2.23217530952284	-3.2976112592786	0.159694672548743
TRINITY_DN2906_c0_g1	2.79744047294941	2.29993503290614	-1.49240709489224	-3.60496841096331
TRINITY_DN6670_c1_g3	-3.20228323787755	-2.26721003522209	3.22671401602806	2.24277925707158
TRINITY_DN9696_c0_g1	1.63478085854174	1.84511180364898	-1.80990843532882	-1.66998422686191
TRINITY_DN12_c0_g3	-0.872181859076997	4.81458573122288	-0.340703021149094	-3.60170085099679
TRINITY_DN6897_c0_g3	1.33810759234152	1.78511786814684	-2.00835761180176	-1.1148678486866
TRINITY_DN290_c0_g3	1.74350271982524	2.05902028441653	-1.454007140999	-2.34851586324277
TRINITY_DN22723_c0_g1	1.1364375541161	1.28542987564226	-0.00455700466249409	-2.41731042509587
TRINITY_DN387_c0_g1	-1.65438766991407	-0.591118043491873	-0.871912404644977	3.11741811805092
TRINITY_DN8031_c1_g1	2.63475840510352	2.61636187452057	-2.33524621431744	-2.91587406530665
TRINITY_DN6280_c0_g1	-6.05511636836804	-0.513377650789157	2.72159461282365	3.84689940633355
TRINITY_DN2286_c0_g1	2.28327384191332	2.10569730655358	-1.98016425830694	-2.40880689015996
TRINITY_DN6974_c0_g1	-5.76937398420975	0.203207737433114	2.79131151132186	2.77485473545478
TRINITY_DN192_c0_g2	-2.08173293563849	6.0815644938398	-0.50091755143567	-3.49891400676564
TRINITY_DN2254_c1_g1	-1.33692105369996	-1.85434280514829	1.95856320615345	1.2327006526948
TRINITY_DN1601_c3_g1	-1.9360365780696	-0.394245694350071	3.67085102628495	-1.34056875386528
TRINITY_DN36_c1_g1	-2.6304713346092	-2.74273756686011	0.0566532442144498	5.31655565725486
TRINITY_DN4016_c0_g2	-2.47612025356678	-1.13709166165735	1.45615788297236	2.15705403225178
TRINITY_DN679_c0_g1	-1.72323260062666	4.96482390630654	-0.807951918589233	-2.43363938709065
TRINITY_DN3261_c0_g2	-0.899075858355793	-1.38811980749733	-2.18891701353277	4.4761126793859
TRINITY_DN6533_c0_g1	2.02885734631379	2.00375961354405	-1.96342779118543	-2.06918916867241
TRINITY_DN2761_c0_g2	5.05016069391934	2.1407434822027	-2.56124591647027	-4.62965825965177
TRINITY_DN391_c0_g1	-2.53120402764175	-1.63011905371444	2.61809204628575	1.54323103507044
TRINITY_DN2151_c4_g1	-1.14930734815947	-1.64715062917315	2.15252512822811	0.643932849104508
TRINITY_DN10061_c0_g2	3.23825326491991	0.0762888846997223	-2.26226582402204	-1.05227632559759
TRINITY_DN2522_c0_g1	4.76371076558602	3.10865564967526	-3.22063825534854	-4.65172815991275
TRINITY_DN458_c0_g2	2.79447641839631	3.0478385221452	-1.8965410069626	-3.94577393357891
TRINITY_DN3976_c0_g1	-4.64798509577572	-4.2462527173525	4.4293135611042	4.46492425202403
TRINITY_DN3852_c0_g1	2.8879749968076	0.205576338177716	-2.80674313442526	-0.286808200560054
TRINITY_DN908_c2_g1	-1.84259737748646	-2.23741716744834	7.015893393727	-2.9358788487922
TRINITY_DN879_c2_g2	-3.49282996595592	0.0320606348777028	1.59509088718697	1.86567844389125
TRINITY_DN2825_c0_g1	-2.15212854391267	-2.13955662659371	2.46183631835263	1.82984885215375
TRINITY_DN832_c0_g2	10.2453936131252	-1.29293787520745	-4.61789245298471	-4.33456328493307
TRINITY_DN2873_c0_g1	-2.27169986887319	-3.55794641095313	2.58490666495433	3.244739614872
TRINITY_DN13_c0_g2	-3.28990696078491	-3.05064941358439	3.2525290238496	3.0880273505197
TRINITY_DN529_c0_g2	-1.96487593000363	-2.27893904971053	4.06365520692951	0.18015977278464
TRINITY_DN617_c1_g2	-2.41987447790091	-0.765139533146461	1.53694019878653	1.64807381226084
TRINITY_DN569_c3_g1	-1.75609066404729	-2.42903753698206	2.60485922953326	1.58026897149609
TRINITY_DN37_c0_g1	3.36564566972259	3.44302993934065	-3.39207782233747	-3.41659778672577
TRINITY_DN863_c1_g2	1.88394366026462	3.11395932280409	-2.35808577422581	-2.6398172088429
TRINITY_DN293_c0_g1	2.33434386085137	0.331139675041972	-1.66534926204015	-1.0001342738532
TRINITY_DN269_c0_g1	-6.13018504964806	-2.14056490936447	3.5602436878092	4.71050627120333
TRINITY_DN713_c0_g4	0.921472826557855	-2.69754958910132	3.31527445125626	-1.5391976887128
TRINITY_DN1401_c2_g2	-1.57606591225941	-1.94762013777726	1.32216756932669	2.20151848070997
TRINITY_DN34_c0_g3	2.39837739784442	1.88299989377486	-1.58852031590227	-2.69285697571701
TRINITY_DN545_c1_g2	-2.30604950935161	0.302573720365444	-0.281280211479236	2.2847560004654
TRINITY_DN6195_c0_g1	-0.554363829990359	2.72217054830195	-1.14609488616395	-1.02171183214764
TRINITY_DN9_c0_g8	-1.31245386587218	-2.26144297819756	-2.85439046290202	6.42828730697176
TRINITY_DN81_c3_g1	0.134179296272255	1.6352434133382	-2.77389320056487	1.00447049095441
TRINITY_DN95_c0_g2	1.91125311498336	1.68914224585515	-2.66578072739513	-0.934614633443376
TRINITY_DN233_c0_g1	2.58025225888673	1.17682926151315	-1.37172334654478	-2.3853581738551
TRINITY_DN1556_c0_g1	-1.75873897213948	-0.355902566022293	2.66227810218404	-0.547636564022261
TRINITY_DN868_c0_g1	5.32815138126204	-1.68103202797416	-1.20063241598022	-2.44648693730766
TRINITY_DN2119_c0_g1	-0.951183054435016	-0.553423546588008	2.77608296825446	-1.27147636723143
TRINITY_DN19_c0_g2	2.64367681738986	4.22813287694438	-4.90374356572162	-1.96806612861262
TRINITY_DN14_c2_g1	1.3146153516792	-6.93914470175379	1.48600899990712	4.13852035016748
TRINITY_DN1002_c0_g2	-2.43610513222871	-0.424268701116993	1.60901871695687	1.25135511638883
TRINITY_DN1809_c0_g1	-1.66635702754273	2.81762592656976	3.36859470644132	-4.51986360546834
TRINITY_DN1066_c1_g2	-2.45094185529788	1.38702836823766	2.48964643671764	-1.42573294965742
TRINITY_DN1038_c0_g2	-0.697084398157314	-2.4601690532874	0.864690537103805	2.29256291434091
TRINITY_DN3232_c0_g6	-0.100229968022202	3.029063034319	-1.74404247219863	-1.18479059409817
TRINITY_DN31_c0_g2	2.66255756022787	-0.640530949060228	-2.56099108554712	0.538964474379474
TRINITY_DN572_c0_g1	0.197751210266046	-0.800621550858567	-2.03479113997137	2.63766148056389
TRINITY_DN2712_c0_g1	2.18836693886026	2.29050623742023	-2.29334294629817	-2.18553022998232
TRINITY_DN903_c2_g2	1.89276429186347	2.42678521340853	-2.44069549099267	-1.87885401427934
TRINITY_DN971_c0_g2	2.45451839912165	1.88501440721381	-1.70566174470174	-2.63387106163373
TRINITY_DN453_c0_g1	-0.965234866991304	-1.03020654050054	3.88908322046292	-1.89364181297107
TRINITY_DN4732_c1_g1	-2.59926732495466	-4.66862911375764	3.54120196722621	3.72669447148609
TRINITY_DN682_c1_g1	2.52396857825341	2.06722721634469	-2.12663664283078	-2.46455915176732
TRINITY_DN6244_c0_g1	2.13460708911791	2.1954155763121	-0.449924713143661	-3.88009795228636
TRINITY_DN462_c0_g4	5.51332955138002	4.58127116375574	-5.19050341748984	-4.90409729764592
TRINITY_DN4640_c2_g1	-1.61648714939015	-0.906249300080816	-0.65338547799017	3.17612192746114
TRINITY_DN4654_c1_g1	4.09450086131	3.19576297353654	-3.27703559102739	-4.01322824381915
TRINITY_DN658_c0_g1	2.24609270259516	2.2267028890217	-2.95571008853913	-1.51708550307772
TRINITY_DN2501_c1_g3	1.8339883236023	0.424341560298142	-2.50853841193307	0.250208528032635
TRINITY_DN1992_c0_g1	1.21169919681856	2.65526604492138	-3.33338789033714	-0.533577351402787
TRINITY_DN383_c4_g1	2.25919067439689	1.96712407163164	-1.61347244072857	-2.61284230529995
TRINITY_DN145_c0_g1	-1.46984928768067	-1.48968803477291	2.99748165631253	-0.0379443338589529
TRINITY_DN4603_c2_g2	4.78219227984165	-0.385184476948067	-1.9733665617791	-2.42364124111449
TRINITY_DN462_c0_g7	2.91509206124696	1.62417648423153	-1.83245505518443	-2.70681349029405
TRINITY_DN1174_c0_g2	3.03615276928922	0.441304028387663	-1.70865612770672	-1.76880066997016
TRINITY_DN2418_c0_g2	-1.74216757040971	-1.84441762865766	4.63651353243786	-1.04992833337048
TRINITY_DN935_c1_g1	-0.674023189642101	-0.95477362172625	3.91068290384169	-2.28188609247334
TRINITY_DN1164_c1_g2	1.6653894254646	3.36595715331642	-3.37871348827323	-1.65263309050778
TRINITY_DN1880_c0_g1	2.45416440074701	2.78329309365346	-1.77140006442669	-3.46605742997378
TRINITY_DN39435_c0_g1	-2.48702934239329	-2.87640363061871	1.94980386511538	3.41362910789662
TRINITY_DN2859_c0_g2	-2.56110778807379	-1.68156768061023	1.28279115243812	2.9598843162459
TRINITY_DN2626_c0_g1	-2.41850792071813	-2.35840969934653	-0.813966874187804	5.59088449425246
TRINITY_DN60_c0_g2	4.43338992349461	5.0949179134734	-5.31574130982275	-4.21256652714526
TRINITY_DN1271_c0_g2	-0.00744303090593768	-1.59034992210209	4.16707133620693	-2.56927838319891
TRINITY_DN4733_c1_g1	1.30560206518693	1.98819956903022	-2.46838389949436	-0.825417734722794
TRINITY_DN29414_c0_g1	2.15147533949488	1.49021077608754	-1.38524273867068	-2.25644337691174
TRINITY_DN3218_c0_g1	1.87619756839826	2.76250845081973	-1.56732912067217	-3.07137689854581
TRINITY_DN1401_c0_g1	2.7958492298902	-1.14754762200385	-1.39212734003644	-0.256174267849905
TRINITY_DN2317_c0_g1	-2.04625854091971	-2.17266251649192	3.78921339723952	0.429707660172105
TRINITY_DN20_c1_g2	-2.68815009864802	-3.15264599510785	2.99325627493928	2.8475398188166
TRINITY_DN111_c0_g3	5.46709231819927	-2.18844035697875	-2.37113422880292	-0.907517732417596
TRINITY_DN3704_c1_g1	-3.72645604615021	-3.1311476978172	2.32478997838633	4.53281376558108
TRINITY_DN402_c0_g1	5.61158882591511	-2.09616112362166	-0.796130000417452	-2.71929770187599
TRINITY_DN43_c1_g1	2.19044192103616	2.21763394897063	-2.29754562789201	-2.11053024211477
TRINITY_DN1823_c0_g1	-0.415853461401488	-2.18445479230842	-0.214964938452969	2.81527319216288
TRINITY_DN639_c1_g1	-5.25025186708856	-1.69085369626758	1.79932127195519	5.14178429140094
TRINITY_DN10598_c1_g1	3.56511230642251	3.63698770665383	-1.05006259755307	-6.15203741552327
TRINITY_DN551_c0_g3	6.27400329025917	3.63767247262206	-4.47005208560387	-5.44162367727735
TRINITY_DN1613_c0_g4	6.07629704728933	3.23100429555388	-4.87843135872822	-4.42886998411499
TRINITY_DN7542_c0_g2	3.83549274335752	4.23298821798417	-5.70131007008996	-2.36717089125172
TRINITY_DN1940_c0_g3	1.97779483803216	2.67309896854801	-2.05973942259058	-2.5911543839896
TRINITY_DN383_c0_g2	6.33194212460493	6.19135926063875	-5.80635681325886	-6.71694457198482
TRINITY_DN3232_c0_g4	4.48116393787971	4.35171519152189	-4.56362025229309	-4.2692588771085
TRINITY_DN4014_c0_g1	-1.85349457949813	-0.381192648196872	-0.189298322244126	2.42398554993912
TRINITY_DN5_c0_g1	-3.88370130607199	1.20320178142979	0.858244541042019	1.82225498360018
TRINITY_DN5266_c0_g1	-0.639783010229268	-1.64647145540729	3.04999197321361	-0.763737507577043
TRINITY_DN4676_c0_g1	3.11300225534984	-0.0134258341708815	-1.3640087792835	-1.73556764189546
TRINITY_DN468_c1_g1	3.75715601070255	3.23731889834971	-3.30927631423774	-3.68519859481453
TRINITY_DN349_c0_g1	0.176812438634575	-1.63647465940926	2.29539291067889	-0.835730689904199
TRINITY_DN290_c0_g1	3.15935234764789	3.65432686096496	-4.0442262254517	-2.76945298316114
TRINITY_DN2679_c0_g1	-1.07652438653715	-1.57332860369954	-1.08343906275668	3.73329205299337
TRINITY_DN908_c0_g1	1.95835282741079	2.30195702431531	-1.72669251962319	-2.53361733210292
TRINITY_DN6135_c1_g1	-3.29648975836479	-2.34363430717822	2.69828498943386	2.94183907610915
TRINITY_DN514_c1_g1	-2.35998464652186	-1.27152799582935	2.11878389627765	1.51272874607356
TRINITY_DN6826_c0_g1	2.40103292086057	2.27675926956127	-3.37130910484255	-1.30648308557929
TRINITY_DN49_c1_g1	3.64515355899727	4.1853588811722	-4.01646538096705	-3.81404705920243
TRINITY_DN2_c2_g2	-2.15987417938906	-1.18448136543341	0.354990685374491	2.98936485944797
TRINITY_DN855_c0_g1	-2.00937979061327	-1.09602143433478	0.817711710713175	2.28768951423488
TRINITY_DN221_c1_g1	-2.42982477591812	-2.49529762802908	3.01526409071787	1.90985831322932
TRINITY_DN509_c0_g2	-1.64470193719444	-2.19706353169977	1.23967364126206	2.60209182763215
TRINITY_DN5_c0_g4	-3.0008026680622	-3.27037184917123	-1.46022519074915	7.73139970798259
TRINITY_DN4226_c0_g1	-0.58543246021759	-3.31709045302065	2.05443407646722	1.84808883677101
TRINITY_DN1764_c0_g2	2.85066246069142	2.17687698981292	-0.906690422223154	-4.12084902828118
TRINITY_DN4065_c2_g1	-1.18465439483874	-1.78306242662485	2.44699849991134	0.520718321552254
TRINITY_DN919_c0_g1	1.80111620957876	1.58376069940187	-2.19955722537968	-1.18531968360096
TRINITY_DN6966_c0_g4	1.90822586255279	2.256273313528	-2.19408457293991	-1.97041460314088
TRINITY_DN25190_c0_g1	1.30603398816673	1.0785048240749	-3.39879148089473	1.0142526686531
TRINITY_DN293_c2_g1	-2.18405193996024	-2.38761753526274	2.27558896907253	2.29608050615045
TRINITY_DN1501_c0_g1	2.65268878558803	2.81670363364078	-2.79786438499324	-2.67152803423558
TRINITY_DN1970_c0_g1	2.7115592020185	1.27651486786269	-2.72232866310473	-1.26574540677646
TRINITY_DN1389_c0_g3	5.48230885325127	-0.416817797074965	-2.27610137679406	-2.78938967938224
TRINITY_DN14465_c0_g1	1.57266232672029	3.16236255392876	-2.59912150832261	-2.13590337232645
TRINITY_DN1439_c0_g2	-3.42430375679965	0.112526497759861	1.99823148000912	1.31354577903067
TRINITY_DN1079_c0_g1	1.07137163217114	1.33819862768669	-2.92202834995872	0.512458090100889
TRINITY_DN207_c1_g1	-0.957198544072494	-1.60808968481669	-0.296757230232358	2.86204545912155
TRINITY_DN7011_c1_g2	-1.47396974743123	-2.67665449735019	1.75339150535811	2.39723273942332
TRINITY_DN328_c0_g2	4.03674608792835	1.70277306927786	-2.70192378057698	-3.03759537662923
TRINITY_DN10372_c1_g3	-2.15353517564012	-1.59231014850948	0.325352434099305	3.42049289005029
TRINITY_DN54_c0_g1	2.37286150062728	1.32702649600048	-1.36292944753034	-2.33695854909742
TRINITY_DN228_c1_g1	-1.7670851780285	-2.42804127731701	2.99383377633352	1.20129267901199
TRINITY_DN37837_c0_g1	-2.70544993399011	-3.23323017201	3.5205152503134	2.41816485568671
TRINITY_DN388_c0_g1	3.33496521983686	2.98100627376752	-5.0442963132667	-1.27167518033768
TRINITY_DN24_c0_g2	-1.78556228790791	-0.170138501941252	2.74585948161603	-0.790158691766863
TRINITY_DN1000_c0_g1	1.05850156626012	1.18055301397401	-2.61036651152268	0.371311931288557
TRINITY_DN11289_c0_g1	-1.24150197748126	-2.57206037751206	-1.34124253565097	5.15480489064429
TRINITY_DN1413_c0_g1	-1.20293066009756	-1.63471215102127	2.63122874747958	0.206414063639246
TRINITY_DN19131_c0_g1	1.15124407507595	1.42806212879461	-2.81477810578155	0.235471901910989
TRINITY_DN4975_c0_g1	-1.07100948682271	-0.366168488973023	-1.93374891146594	3.37092688726168
TRINITY_DN4084_c0_g1	-1.81549881789585	4.28606822277051	-1.69377082017345	-0.776798584701216
TRINITY_DN1888_c0_g2	1.54292765313399	3.61395072673137	-2.00663011880562	-3.15024826105974
TRINITY_DN854_c1_g1	0.379914988834956	-6.84667565764477	2.97972753210611	3.48703313670371
TRINITY_DN845_c0_g1	-1.09554531122911	-1.92245303070812	2.89773422746798	0.120264114469249
TRINITY_DN3584_c0_g1	-2.46799923968998	-1.55402672816194	3.35116659277014	0.670859375081782
TRINITY_DN19536_c0_g1	-1.97608456229728	-1.00245997772157	-0.508019699379293	3.48656423939814
TRINITY_DN39245_c0_g1	2.42595770240402	-0.294923384296983	-1.22627056333015	-0.904763754776889
TRINITY_DN4239_c0_g3	-2.17119412183351	-2.14404007032978	-0.457938220102536	4.77317241226583
TRINITY_DN10794_c0_g1	3.77666524327363	0.223735357685988	-1.44803197057244	-2.55236863038718
TRINITY_DN1021_c0_g1	3.43389367722059	3.43994679559646	-2.96178104177352	-3.91205943104354
TRINITY_DN1540_c2_g3	2.25469151343793	1.27735226493684	-1.4202870090233	-2.11175676935148
TRINITY_DN1385_c0_g1	-2.38102437473515	-1.77406403022488	2.02581837992015	2.12927002503989
TRINITY_DN647_c0_g1	3.28170749344732	-2.34782582572015	0.0305960804824075	-0.964477748209579
TRINITY_DN1108_c0_g1	2.01927055118189	2.06682329056991	-2.65455771834389	-1.4315361234079
TRINITY_DN537_c0_g4	5.09152331451383	5.5123447453384	-7.73719037028508	-2.86667768956715
TRINITY_DN2444_c0_g1	2.20886390850351	1.11677518505939	-1.29115354880634	-2.03448554475656
TRINITY_DN224_c0_g1	-2.14175905552286	-4.08769249192758	2.64883477444371	3.58061677300673
TRINITY_DN5704_c0_g1	-2.03415881798837	-2.35608691287573	-0.546130195629844	4.93637592649394
TRINITY_DN1056_c0_g2	-0.626561534826573	-1.81540504260911	0.0582749627256756	2.38369161471001
TRINITY_DN30138_c0_g1	-1.69366503861476	-0.611930651428093	3.22487345276171	-0.919277762718855
TRINITY_DN34594_c0_g1	-3.29528009204786	-2.02445032546011	2.52882251130273	2.79090790620524
TRINITY_DN2733_c0_g1	-2.6088112522535	-1.63720533916536	2.12944654208673	2.11657004933213
TRINITY_DN117_c0_g2	2.40781645548591	4.36133560587438	-3.18305632474981	-3.58609573661048
TRINITY_DN96_c0_g2	2.76250267686751	2.61458940120661	-2.93489582825128	-2.44219624982284
TRINITY_DN905_c0_g1	0.686276732375372	1.4626366615821	0.282000242079115	-2.43091363603659
TRINITY_DN45374_c0_g1	-1.54729978756909	-2.84948394715804	2.92925029695979	1.46753343776734
TRINITY_DN586_c0_g3	-1.6258706250235	-3.29378728040346	1.73314101550493	3.18651688992203
TRINITY_DN98_c0_g1	1.8402030498427	1.74340472103909	-0.58861033425778	-2.994997436624
TRINITY_DN6916_c1_g1	-2.78397813988376	-0.193308117894629	1.25410473054482	1.72318152723357
TRINITY_DN34_c0_g2	-2.15952450867814	-3.66994005603424	6.34912908475604	-0.519664520043655
TRINITY_DN225_c0_g1	-3.01007319602133	-2.22728731691904	2.3728288167386	2.86453169620176
TRINITY_DN1290_c0_g2	-1.22428028501091	-3.79641132141831	4.59035989682974	0.430331709599481
TRINITY_DN1494_c0_g1	0.634341715906303	1.526061680479	-1.89776434592228	-0.262639050463024
TRINITY_DN290_c0_g2	1.16428762159478	4.89218755671267	-3.31654056333649	-2.73993461497096
TRINITY_DN969_c0_g2	-1.81843803668838	-1.8744096969279	0.970608409057805	2.72223932455847
TRINITY_DN11993_c1_g1	-2.1336989242357	-1.03011317171201	3.34804841297915	-0.184236317031434
TRINITY_DN1027_c0_g1	1.56397905197811	2.05075106573611	-0.27421108924089	-3.34051902847333
TRINITY_DN2638_c4_g1	-1.5091260470623	-0.907893706864631	2.50286202752726	-0.0858422736003255
TRINITY_DN607_c0_g4	-3.55084934608831	-2.67649072447987	2.96261053492066	3.26472953564752
TRINITY_DN3659_c0_g3	-2.76448863843982	-2.90948105145504	2.80221213548876	2.8717575544061
TRINITY_DN987_c0_g1	0.16903196640386	-1.73188520382832	2.66658078732916	-1.10372754990471
TRINITY_DN3521_c0_g3	-2.55051582029406	-1.32812339895761	4.27091614430451	-0.392276925052835
TRINITY_DN11_c2_g1	-0.763060637870079	-0.907867846062253	3.96405384605977	-2.29312536212744
TRINITY_DN3081_c0_g1	-1.4993319658353	-0.691493096558745	2.08991588248709	0.100909179906958
TRINITY_DN126_c0_g1	-2.37101802995192	-2.30184187091399	3.20369877363442	1.46916112723148
TRINITY_DN5815_c0_g1	-3.53527688989269	-2.95752649245539	5.21041580521545	1.28238757713263
TRINITY_DN463_c0_g1	-1.13108411860008	-1.56425554660416	3.14323749693001	-0.447897831725771
TRINITY_DN191_c0_g5	-1.01717017992923	-5.60789194993907	5.87015108408848	0.754911045779816
TRINITY_DN653_c0_g3	1.93999755468016	2.25129390032127	-2.66175237121294	-1.52953908378849
TRINITY_DN2195_c0_g2	-3.29805189963213	-1.06639224730837	4.00056644435865	0.363877702581859
TRINITY_DN1239_c0_g1	-4.2241722763129	-5.03556607684133	2.59207670369594	6.66766164945828
TRINITY_DN15468_c0_g1	-3.18280361563522	-1.77493847085547	4.64992764579148	0.307814440699207
TRINITY_DN2505_c0_g1	-2.8415745928455	-1.55292072924033	1.99888864102404	2.39560668106178
TRINITY_DN903_c1_g1	0.264198632591968	3.65014827031643	-2.08986236501338	-1.82448453789502
TRINITY_DN457_c1_g1	2.58913240776402	2.76471412184352	-3.64953982637122	-1.70430670323632
TRINITY_DN24278_c0_g1	-0.0464943415195549	2.36248669992314	-1.26528752180193	-1.05070483660165
TRINITY_DN1571_c0_g1	3.80297571440926	4.00085821243689	-4.38390628892784	-3.4199276379183
TRINITY_DN1850_c0_g1	1.11871080239502	2.16064173524694	-1.48086287284839	-1.79848966479357
TRINITY_DN31_c0_g3	-0.395915076988175	2.7837301632989	0.309749818309764	-2.69756490462049
TRINITY_DN19139_c0_g1	-1.65622853955773	4.9291861457905	-1.35893130920739	-1.91402629702538
TRINITY_DN3520_c0_g2	1.98458740636296	1.88642280782038	-2.16013571689427	-1.71087449728907
TRINITY_DN328_c0_g1	1.29393091369541	2.07516997868773	-1.44672572689622	-1.92237516548692
TRINITY_DN39768_c0_g1	1.22321708620436	1.23972182399786	-3.96361960812728	1.50068069792506
TRINITY_DN1967_c0_g1	1.78786355384922	2.00008299477945	-1.45038952239652	-2.33755702623215
TRINITY_DN1505_c0_g2	5.59627471534454	-2.36600971138383	-2.31785367322918	-0.912411330731522
TRINITY_DN53_c0_g2	-0.246478299378179	2.55143679565524	-0.593505655055629	-1.71145284122144
TRINITY_DN129_c0_g2	1.26122681715383	2.07693340175272	-1.68629381452383	-1.65186640438272
TRINITY_DN2952_c0_g1	2.80207084631246	2.58261619524124	-2.75669833800865	-2.62798870354506
TRINITY_DN1160_c0_g3	5.36701620786214	-2.16260572829892	-1.61615598925621	-1.58825449030701
TRINITY_DN8974_c0_g1	-2.03885526851275	-1.64086570795708	2.1311492969743	1.54857167949552
TRINITY_DN66_c0_g5	-1.23475624616845	-2.66227160846579	1.8849995726901	2.01202828194414
TRINITY_DN2_c0_g3	-2.37451903468403	-1.41955214075204	1.93843404941775	1.85563712601832
TRINITY_DN734_c0_g1	-4.53640730001467	-0.679804856248663	2.64845574590466	2.56775641035868
TRINITY_DN795_c0_g1	-1.43372266984989	-0.170085760336058	2.55520684404174	-0.951398413855792
TRINITY_DN857_c0_g3	-1.53367895735348	-1.81046009957269	0.437494118659356	2.90664493826681
TRINITY_DN529_c0_g3	-2.04751490355779	-3.36611753779284	0.139863057591668	5.27376938375896
TRINITY_DN994_c0_g2	3.9038135269312	3.78881461821995	-3.86924440705828	-3.82338373809288
TRINITY_DN4118_c0_g1	-0.954040812969984	4.40525877965345	-1.93033841578531	-1.52087955089816
TRINITY_DN1_c5_g1	-3.20051521782004	-3.37697920220738	4.02128125580711	2.55621316422031
TRINITY_DN465_c0_g1	1.27495763374628	1.02649012992633	-2.27596739534348	-0.0254803683291329
TRINITY_DN237_c0_g1	-1.99915472387459	-0.738009601557283	3.83574521623158	-1.09858089079971
TRINITY_DN0_c5_g1	-5.60795931383243	-4.89336531938032	4.70247770743209	5.79884692578066
TRINITY_DN30_c0_g1	-3.90229316625726	-3.10106980610981	3.88583764724192	3.11752532512515
TRINITY_DN3231_c0_g4	-2.27029336725755	-1.08442682194621	2.94266499547074	0.412055193733024
TRINITY_DN3047_c0_g1	4.17131737005282	-0.806800297973962	-1.4331454497823	-1.93137162229655
TRINITY_DN252_c0_g1	2.21333160549194	1.21787473568715	-1.32083920804668	-2.11036713313241
TRINITY_DN4865_c0_g2	-1.20429205988612	-1.75611816959953	-0.0632580372487936	3.02366826673444
TRINITY_DN1105_c1_g1	3.48742036395173	1.78623899357179	-2.0812840718721	-3.19237528565141
TRINITY_DN2182_c0_g2	1.78990480949214	3.43892358826822	-2.51039294059714	-2.71843545716322
TRINITY_DN39810_c0_g1	2.66960011852624	2.9890989426075	-3.23162745479125	-2.42707160634249
TRINITY_DN283_c0_g2	1.79253767317209	1.99694434903518	-1.75849728988981	-2.03098473231746
TRINITY_DN8182_c0_g1	-0.542126676127002	3.85592023011721	-1.24660204433412	-2.06719150965609
TRINITY_DN81_c2_g1	5.76977765170969	5.91631166018459	-6.47152771760294	-5.21456159429134
TRINITY_DN1185_c0_g2	2.141807576878	2.06353150925514	-2.16769131225546	-2.03764777387769
TRINITY_DN63_c0_g2	2.70410301080944	2.04448524268811	-1.84647350650512	-2.90211474699243
TRINITY_DN231_c2_g1	1.48010222089825	1.60703684604814	-2.53720875358227	-0.549930313364123
TRINITY_DN1853_c0_g2	-3.65092994882021	-1.28070121818704	1.45835828943134	3.47327287757591
TRINITY_DN1424_c0_g1	2.30469596426956	2.37001522912298	-4.40741052502201	-0.267300668370538
TRINITY_DN39185_c0_g1	-3.97088467937208	-3.52585767219322	3.72969358978383	3.76704876178147
TRINITY_DN916_c1_g1	-0.834431063454532	3.12733551458821	-1.4938895887664	-0.79901486236728
TRINITY_DN38_c1_g3	8.20834760225331	-1.6389796314004	-3.60882469954772	-2.96054327130518
TRINITY_DN3728_c0_g2	2.24855785621629	2.97404493355308	-2.13973083394575	-3.08287195582363
TRINITY_DN563_c0_g2	-4.12602257364061	-2.87711361365329	3.45222681438983	3.55090937290407
TRINITY_DN1129_c0_g4	5.95937258221155	-0.0544555093922847	-3.32666180376109	-2.57825526905817
TRINITY_DN29_c0_g1	-1.69996705207528	-1.79471038403014	1.56292341204884	1.93175402405658
TRINITY_DN903_c0_g1	1.86053490053722	2.10187874316001	-1.72771016679569	-2.23470347690153
TRINITY_DN1594_c0_g1	-0.971328012568005	-2.5154123993369	2.09514623637075	1.39159417553416
TRINITY_DN1993_c0_g3	-2.69952812471002	-1.75550385063825	2.30369789645599	2.15133407889228
TRINITY_DN1636_c0_g1	-1.69160454715655	-2.07400938598031	2.2426044103128	1.52300952282406
TRINITY_DN26946_c0_g1	-3.96818532254531	-3.17703408275251	3.59294112298248	3.55227828231535
TRINITY_DN2813_c3_g1	-4.1531626679427	-2.41193268481276	1.43157738346171	5.13351796929375
TRINITY_DN1740_c0_g1	3.63424492733839	4.70825947852467	-3.93728554282125	-4.40521886304181
TRINITY_DN1108_c0_g6	2.11032185555932	1.2749184135668	-1.96684111936535	-1.41839914976077
TRINITY_DN4266_c0_g1	-4.13896537862989	-1.95809125365676	2.81295639681054	3.28410023547611
TRINITY_DN221_c0_g2	-2.09811137743632	-1.49142910285012	-0.738824580218534	4.32836506050497
TRINITY_DN4_c0_g1	0.887834326955677	3.69525385872971	-2.07316792977449	-2.50992025591089
TRINITY_DN199_c2_g1	-4.84387473827946	-4.10872058044464	4.38107160091022	4.57152371781389
TRINITY_DN1962_c0_g1	-3.08837636350274	-0.384066681318244	2.08454932034079	1.38789372448019
TRINITY_DN14657_c0_g2	-1.31083301354389	-2.87382257938281	1.66715229255321	2.51750330037349
TRINITY_DN3995_c0_g1	-0.182315162270663	-2.85332911954154	0.445826807095736	2.58981747471647
TRINITY_DN388_c0_g2	2.94996259496381	0.562871671066489	-1.99477891875335	-1.51805534727694
TRINITY_DN7217_c3_g1	-1.55383684589902	-1.46162940780193	-0.588144896674318	3.60361115037528
TRINITY_DN4971_c0_g2	2.34710726539896	0.69432132818136	-1.55694189782548	-1.48448669575483
TRINITY_DN2495_c0_g4	-2.20327946805214	-0.329761744948164	-0.229940587070427	2.76298180007073
TRINITY_DN3491_c1_g1	-1.30188909766669	-2.24240257655478	2.37574938391739	1.16854229030408
TRINITY_DN267_c0_g2	3.13781676983393	2.76165367076954	-3.79370298690007	-2.10576745370341
TRINITY_DN5756_c0_g1	-2.90087022348435	-0.8822360493453	0.6763773121088	3.10672896072085
TRINITY_DN253_c1_g2	2.8981096985135	1.06057383298461	-2.35968213812513	-1.59900139337298
TRINITY_DN764_c0_g2	-2.70618238838068	0.988318656537328	0.197647088729765	1.52021664311359
TRINITY_DN670_c0_g1	-0.650575737322398	-1.45311014411712	3.02544781727796	-0.921761935838439
TRINITY_DN740_c0_g1	-1.96631569084381	-1.14277366212536	2.53788774873912	0.571201604230053
TRINITY_DN210_c0_g1	2.94830967751536	2.49294023160756	-3.62031679149775	-1.82093311762518
TRINITY_DN635_c1_g1	0.250675352660157	2.14799525842214	-0.896568250219816	-1.50210236086248
TRINITY_DN123_c0_g1	1.91119070452164	-5.59163212950168	1.53815360071973	2.14228782426032
TRINITY_DN19_c0_g1	-1.23025597501963	-3.08658197857474	2.25568143350785	2.06115652008651
TRINITY_DN5419_c0_g4	-1.96669789009754	-1.46176279931587	0.750318114724426	2.67814257468898
TRINITY_DN9368_c0_g1	-1.78947951874334	-2.279207208967	5.81899926647766	-1.75031253876732
TRINITY_DN1218_c0_g1	2.31495030239682	1.73931906034212	-1.68671285418812	-2.36755650855081
TRINITY_DN1041_c0_g1	5.07561538338747	3.84209069631845	-4.89802057472638	-4.01968550497954
TRINITY_DN533_c0_g1	2.31964259182096	1.05114227527387	-1.17643147954879	-2.19435338754605
TRINITY_DN1540_c0_g1	4.1591260874277	4.25415614474257	-4.01837684759782	-4.39490538457245
TRINITY_DN5318_c0_g1	-3.2698356864944	-1.6911384488457	3.10144436752825	1.85952976781185
TRINITY_DN958_c1_g3	-1.91897449235509	-1.91897449235509	4.637899373923	-0.799950389212816
TRINITY_DN41_c0_g2	2.36485236520802	2.2418885875531	-1.64928494937903	-2.95745600338208
TRINITY_DN2208_c1_g1	2.01942047014106	1.04058988910855	-3.88373349830369	0.823723139054076
TRINITY_DN1_c0_g3	2.32175534353066	0.597858679459342	-2.19926883776271	-0.72034518522729
TRINITY_DN0_c2_g1	-1.96122956368655	-4.2999386451666	1.65600410267842	4.60516410617473
TRINITY_DN10896_c0_g1	-1.35932445141701	-1.693061848594	2.59271487023897	0.459671429772038
TRINITY_DN229_c0_g2	-0.994907460727309	2.78561454862911	-1.30038503483408	-0.490322053067724
TRINITY_DN348_c0_g2	-4.06529199421956	-3.71250042714881	3.89151143656402	3.88628098480435
TRINITY_DN732_c0_g2	-1.08225288441332	-1.03838192395831	4.59746893192156	-2.47683412354993
TRINITY_DN2117_c0_g1	1.97179150229326	1.54207699922478	-2.15315428965594	-1.3607142118621
TRINITY_DN13109_c0_g1	5.41107115639298	-4.19986340701133	-0.17098033108081	-1.04022741830085
TRINITY_DN2123_c2_g1	-4.49997140980815	-3.21352753383141	2.04437405219699	5.66912489144257
TRINITY_DN9_c0_g1	-4.79028921496402	-4.173033196573	2.87244285281677	6.09087955872025
TRINITY_DN1900_c0_g2	-1.05809638232957	2.59993101510459	-1.54426705846751	0.00243242569247926
TRINITY_DN4013_c0_g1	1.19571306616164	2.40512926185511	-3.98014052961277	0.379298201596014
TRINITY_DN2195_c0_g1	-3.53484962715121	0.490303259035034	-0.315178352448533	3.35972472056471
TRINITY_DN16366_c0_g2	3.05719378241537	0.642928822524324	-2.06966740243074	-1.63045520250896
TRINITY_DN698_c1_g2	-2.63934154188409	-1.41406661201452	1.28295146795428	2.77045668594433
TRINITY_DN1606_c2_g1	1.34133449817446	2.5049755980598	-1.43265354334582	-2.41365655288845
TRINITY_DN1530_c0_g1	3.97341832443371	0.144709422060098	-1.83992362335144	-2.27820412314236
TRINITY_DN580_c0_g1	2.72291630169973	1.77282042382512	-1.75329885907831	-2.74243786644654
TRINITY_DN519_c0_g1	1.81478845711078	2.52936113349204	-2.57940046710875	-1.76474912349406
TRINITY_DN9532_c0_g1	2.16853111012229	1.75536080151062	-1.7047897451926	-2.21910216644032
TRINITY_DN2085_c0_g1	-3.57937608551571	-0.149929975920013	1.76835253250502	1.9609535289307
TRINITY_DN871_c1_g1	4.62843711065159	4.18395214564016	-4.04927745695532	-4.76311179933644
TRINITY_DN4907_c0_g1	-1.46335935862594	-1.28630111624414	0.449418704047555	2.30024177082253
TRINITY_DN10_c2_g1	4.03232149385387	3.40754595436966	-3.59691403314708	-3.84295341507646
TRINITY_DN7_c0_g2	1.94571594321602	4.15030396224569	-3.46907591993397	-2.62694398552774
TRINITY_DN1267_c1_g1	-1.53392557981868	-1.9072140966246	2.01197452188297	1.42916515456031
TRINITY_DN1505_c0_g1	3.34321439514489	1.29137483079296	-2.68073699995274	-1.9538522259851
TRINITY_DN190_c0_g2	-0.734195495748183	-1.89350479463685	2.08591244071577	0.541787849669264
TRINITY_DN2658_c1_g2	-3.98358123584028	-4.67592045521025	3.86141535675194	4.7980863342986
TRINITY_DN36778_c0_g1	2.84553427533228	2.98810050745004	-2.73454397859997	-3.09909080418234
TRINITY_DN1396_c1_g3	-0.407371789764651	5.13638326902074	-2.39476328226426	-2.33424819699183
TRINITY_DN1461_c0_g3	-3.25700039600806	-3.27758604372293	3.39259646167651	3.14198997805448
TRINITY_DN677_c4_g1	-0.0385104013399848	3.03924343920616	-1.77978845398259	-1.22094458388359
TRINITY_DN279_c0_g1	4.70311431236914	5.35280452499708	-5.26680021600196	-4.78911862136427
TRINITY_DN74_c2_g1	-1.57303488474057	-1.54330249457583	0.561618269199351	2.55471911011705
TRINITY_DN22263_c0_g1	-1.23386576453611	-1.72161258612345	2.49626563854179	0.459212712117767
TRINITY_DN695_c0_g1	2.74010009351176	3.77735931450874	-3.25283886090499	-3.26462054711551
TRINITY_DN2255_c0_g4	-2.70982639315542	0.2832614380473	0.427419714814159	1.99914524029397
TRINITY_DN1463_c0_g1	-2.59080990463225	-4.0876052013164	3.57877101687039	3.09964408907826
TRINITY_DN6778_c0_g1	-5.07881880189641	-3.55798663859496	4.52481860915701	4.11198683133436
TRINITY_DN1520_c3_g2	-3.18250809128173	-2.03067007536314	8.13375272588974	-2.92057455924488
TRINITY_DN177_c0_g3	-2.36888782446571	-0.740347505202948	4.94207025389415	-1.8328349242255
TRINITY_DN310_c0_g2	4.04898662394723	4.15741847329508	-4.14934351549127	-4.05706158175103
TRINITY_DN2228_c0_g1	3.24949728724977	-0.11121628043764	-2.086350932106	-1.05193007470613
TRINITY_DN5038_c0_g1	-1.90211773882877	3.9002039340295	-2.26351126045712	0.265425065256389
TRINITY_DN137_c1_g1	-2.19657763180987	-2.09436214714314	3.34722666407633	0.943713114876686
TRINITY_DN1894_c0_g1	-2.52435389327644	-1.790116156299	3.48139657531967	0.833073474255771
TRINITY_DN10944_c0_g2	2.06034210629601	1.61892073666385	-2.12792346294085	-1.55133938001901
TRINITY_DN3000_c0_g1	2.0991742222425	1.89428048577876	-1.84674986676516	-2.1467048412561
TRINITY_DN25551_c0_g1	2.0784705778292	2.1190063147047	-2.20297462174602	-1.99450227078788
TRINITY_DN36_c1_g2	-2.07840432989565	-1.68209910413712	2.38224998614175	1.37825344789102
TRINITY_DN38_c1_g1	5.51969087648762	4.61024312121398	-5.35907645657626	-4.77085754112534
TRINITY_DN244_c0_g2	-0.93423639225353	-1.86499589528661	1.74736655350257	1.05186573403757
TRINITY_DN491_c0_g1	-2.85297649092987	-0.669748277664042	1.77237187860408	1.75035288998984
TRINITY_DN3549_c0_g2	-0.218334437597786	2.85322201274319	-1.27424317874844	-1.36064439639696
TRINITY_DN1094_c0_g4	-1.50209903023095	-8.86694879721449	4.97795678858056	5.39109103886487
TRINITY_DN55_c0_g3	-1.99793626085862	7.45924773955408	-2.53051781404265	-2.93079366465281
TRINITY_DN5265_c3_g1	-0.0021762539802701	3.52784263328996	-1.87047829375973	-1.65518808554996
TRINITY_DN360_c0_g1	-2.57681152605291	0.410642922559323	1.30017472487707	0.865993878616516
TRINITY_DN123_c0_g2	3.38237178708369	-0.728020510627838	-0.956291160527023	-1.69806011592883
TRINITY_DN5278_c0_g1	3.79356130101229	3.69405056510162	-3.75972158189271	-3.7278902842212
TRINITY_DN4522_c0_g1	-2.1101459653905	-2.45757255851467	2.5977243981064	1.96999412579877
TRINITY_DN2075_c0_g3	-2.22312192939003	-4.27707720331436	3.38210478793441	3.11809434476998
TRINITY_DN4111_c2_g1	2.18597218990218	1.07111293102334	-1.95121011981308	-1.30587500111244
TRINITY_DN2652_c0_g1	0.588124893779027	2.67339732489691	-1.95084542557616	-1.31067679309977
TRINITY_DN1290_c3_g1	-2.33077094941289	-2.74413381699948	2.53062324661484	2.54428151979754
TRINITY_DN317_c0_g2	-1.47990092220226	-1.68153478337191	2.27852813641746	0.882907569156718
TRINITY_DN2588_c0_g1	5.59272113485877	0.00647764566891418	-3.10906405406452	-2.49013472646316
TRINITY_DN1966_c0_g2	-0.91583285536646	-0.510362334387989	3.58668150763492	-2.16048631788047
TRINITY_DN2103_c0_g1	1.80685565495658	1.09531427606997	0.778225350197255	-3.68039528122381
TRINITY_DN7788_c1_g1	3.75131553686299	3.3698247738819	-3.05601777529298	-4.06512253545192
TRINITY_DN5020_c0_g1	-1.18757828536661	-0.419260272497955	3.4579891786487	-1.85115062078414
TRINITY_DN253_c1_g1	2.99376499039741	2.83985166384143	-2.61547607589211	-3.21814057834673
TRINITY_DN3705_c0_g1	1.45531706102286	2.76826878113054	-2.43768552787288	-1.78590031428052
TRINITY_DN2205_c0_g1	-1.92052987887474	-1.8508119362623	1.40252208685964	2.3688197282774
TRINITY_DN5175_c0_g1	-3.53642220548685	-3.18973801151391	3.15574898635424	3.57041123064652
TRINITY_DN267_c0_g1	-0.0649608799200365	5.52639420353328	-3.19732097943974	-2.2641123441735
TRINITY_DN4851_c0_g1	2.9883108110142	-1.26724426195381	-0.833132081910903	-0.88793446714949
TRINITY_DN7516_c0_g1	-1.76752778794235	-1.05171957493318	2.37982756305431	0.439419799821217
TRINITY_DN3760_c0_g2	1.58066840316077	2.6659364086304	-2.48018435778966	-1.76642045400151
TRINITY_DN1086_c0_g1	-0.695743764454672	-1.77521215922106	-1.81632468414762	4.28728060782335
TRINITY_DN2196_c0_g2	-0.880568878493581	-2.04752697436378	0.987368958832754	1.94072689402461
TRINITY_DN4153_c0_g2	3.12086800815783	2.82264932427204	-2.75565169756311	-3.18786563486676
TRINITY_DN91_c3_g1	-4.32825817904845	0.676417474425779	3.37269811034587	0.279142594276804
TRINITY_DN5737_c0_g1	-2.40600195329703	-3.11320884064194	3.40446178769679	2.11474900624217
TRINITY_DN38048_c0_g1	-1.73876950211372	-1.91124786885505	1.44338015198046	2.20663721898831
TRINITY_DN34261_c0_g1	2.93674254366834	3.15203949212941	-2.8919334502188	-3.19684858557895
TRINITY_DN757_c0_g1	2.2503605481321	1.6415177994363	-1.97085805825941	-1.92102028930899
TRINITY_DN1477_c0_g2	-3.30516400539127	-0.916931009060733	1.94093097709788	2.28116403735412
TRINITY_DN70_c1_g1	-1.20278515999596	-0.686158174525717	3.3813793487635	-1.49243601424182
TRINITY_DN326_c0_g1	1.72591496164491	2.67769084015694	-2.29838505748171	-2.10522074432014
TRINITY_DN13810_c1_g1	-4.4306451815398	-0.913885169295371	3.21339635662822	2.13113399420695
TRINITY_DN5811_c0_g1	1.79902555716294	-0.221076434369078	-2.10878905323435	0.530839930440492
TRINITY_DN1987_c0_g1	-3.7329686980566	-2.27440519229447	2.82773551165621	3.17963837869487
TRINITY_DN2801_c0_g2	2.69203991794326	0.337111027735661	-1.16300350930473	-1.8661474363742
TRINITY_DN183_c0_g1	2.39900144777121	2.48398427933583	-2.90742953855684	-1.9755561885502
TRINITY_DN358_c1_g1	-1.36110068225331	-1.56939009067032	2.28908563627158	0.641405136652051
TRINITY_DN846_c0_g1	-3.41358218187643	-1.17471903525197	2.67020389963869	1.91809731748971
TRINITY_DN2739_c0_g1	-2.54183816171382	-0.680240841018501	2.82750437878369	0.394574623948636
TRINITY_DN3484_c0_g2	0.611220796453441	-1.32755209268717	4.66365601297386	-3.94732471674013
TRINITY_DN7059_c0_g1	-1.89830318669897	3.06502835350079	-0.238801006002517	-0.927924160799301
TRINITY_DN462_c0_g1	4.35345233196066	0.414675038430863	-3.07768619022252	-1.690441180169
TRINITY_DN50_c1_g3	-2.66766860992244	-3.9545497577106	2.70309024749722	3.91912812013583
TRINITY_DN351_c0_g1	-1.81559123756885	-2.2250532964148	3.03787853320839	1.00276600077526
TRINITY_DN1662_c0_g1	0.840413432188821	2.5567538483717	-1.82912423445709	-1.56804304610342
TRINITY_DN1777_c0_g1	-2.55859993183316	-1.47348149881702	2.98124233447529	1.05083909617489
TRINITY_DN680_c0_g2	-0.858584730723953	-1.3949325843418	-0.235275918353314	2.48879323341907
TRINITY_DN10799_c0_g2	2.75226707291968	2.49831376407014	-2.67069297050936	-2.57988786648046
TRINITY_DN5989_c0_g2	6.54497130086755	-2.17299051713625	-2.08713305691841	-2.28484772681289
TRINITY_DN30026_c0_g1	1.73970901338993	0.954058587924947	-2.3714559408771	-0.322311660437783
TRINITY_DN883_c0_g1	-2.26971374349225	-4.41648303311881	3.07968461280026	3.6065121638108
TRINITY_DN57_c0_g1	-1.09163371747388	0.178168621213783	-2.08082021245102	2.99428530871112
TRINITY_DN33667_c0_g1	-1.8599039717703	-3.47662186401389	2.42372539925116	2.91280043653302
TRINITY_DN2219_c0_g1	1.38281663201127	1.39852827953312	-2.48065072762546	-0.300694183918927
TRINITY_DN27781_c0_g1	-1.19526336873814	-1.98367203366104	2.77127684933297	0.407658553066211
TRINITY_DN53_c0_g6	1.37475198239704	2.81740944142193	-1.75117275457902	-2.44098866923994
TRINITY_DN1866_c2_g1	-1.35954062532808	-1.63004048140844	2.50890217610138	0.480678930635147
TRINITY_DN1764_c0_g1	1.79009797999255	1.35674572452709	-0.598707296911143	-2.54813640760851
TRINITY_DN897_c0_g2	-0.795483552862823	-2.03970233665245	2.84690134063811	-0.0117154511228343
TRINITY_DN3558_c0_g1	1.31507231394049	3.34341271060958	-1.82027359985297	-2.8382114246971
TRINITY_DN21071_c4_g1	-5.97964357796811	-6.79186648279053	6.20797155202934	6.56353850872931
TRINITY_DN15_c0_g2	-4.30240982415362	-2.67849180735929	2.46940547738468	4.51149615412824
TRINITY_DN61_c1_g1	-5.3033080176675	0.896312150510433	1.37041008882166	3.0365857783354
TRINITY_DN48_c2_g1	1.17789563481029	3.0499981005671	-2.49623414853205	-1.73165958684533
TRINITY_DN4561_c0_g1	3.22353793811407	3.20190634425786	-3.76589630093854	-2.65954798143339
TRINITY_DN2397_c0_g1	-1.96662246118634	-4.23033344977929	3.1421044397768	3.05485147118883
TRINITY_DN1346_c0_g1	0.504236788680096	2.01586840119325	-3.52898452343911	1.00887933356576
TRINITY_DN6808_c0_g1	-3.67242525540035	-3.42939306800487	3.59402184760323	3.507796475802
TRINITY_DN9050_c0_g1	2.35368024040372	2.22734452944698	-2.07474492728986	-2.50627984256084
TRINITY_DN162_c0_g3	1.8400676853632	3.22759606619603	-0.712229773656762	-4.35543397790247
TRINITY_DN382_c1_g1	-0.0748159584919614	-2.61947009626132	2.26914427458378	0.425141780169493
TRINITY_DN399_c0_g3	-3.4056341762562	-1.28018225293551	3.24765327818821	1.4381631510035
TRINITY_DN43642_c0_g1	-2.98932405688998	-2.18807771139151	3.48854580847417	1.68885595980732
TRINITY_DN222_c0_g1	-2.35890636736531	-2.35478858055911	2.32937178965312	2.3843231582713
TRINITY_DN1545_c1_g2	-0.916306887817544	-2.82890842050465	2.01718458039017	1.72803072793202
TRINITY_DN1193_c1_g2	-6.20954867788573	-1.35128042682553	3.60601645768291	3.95481264702835
TRINITY_DN3740_c0_g1	1.60988707376739	1.42873880763378	-2.02507351051978	-1.01355237088139
TRINITY_DN254_c1_g1	-1.57481238059565	-2.89969090428356	3.0806330136787	1.39387027120051
TRINITY_DN1253_c0_g1	-1.53505870203499	-0.174356234922556	-0.708454367980001	2.41786930493755
TRINITY_DN525_c0_g3	-0.777645111427526	-1.15242508858062	3.17991768585134	-1.24984748584319
TRINITY_DN137_c1_g2	-5.01648778563386	-4.8271158843032	6.32503872967272	3.51856494026435
TRINITY_DN620_c0_g1	-1.35527134242408	2.86793988160897	0.578765457822364	-2.09143399700726
TRINITY_DN856_c0_g1	2.40110141931012	0.830878576899506	-1.19746303881846	-2.03451695739117
TRINITY_DN2590_c0_g1	-1.83092993747433	-0.560855633846935	-2.54153409657156	4.93331966789283
TRINITY_DN361_c3_g5	2.66315934266086	2.11482004376137	-2.09901949579881	-2.67895989062342
TRINITY_DN53_c0_g1	3.51538483868376	1.46407991745123	-2.68152106960905	-2.29794368652594
TRINITY_DN306_c1_g1	-2.18660270693382	-1.46833650350474	1.70005126279917	1.95488794763939
TRINITY_DN174_c2_g1	-0.0443186718346897	-1.73402246078553	2.51749557067446	-0.739154438054246
TRINITY_DN46_c0_g3	7.69394674009346	-2.04754564313319	-3.04523474236536	-2.60116635459491
TRINITY_DN1290_c1_g2	-2.67036919019897	-0.317391825695195	1.51206205804405	1.47569895785011
TRINITY_DN97_c0_g2	1.15455162095005	1.14714980147232	0.941593848586299	-3.24329527100868
TRINITY_DN2527_c0_g2	0.239852149101043	2.52403063231117	-2.09842109434416	-0.665461687068053
TRINITY_DN2638_c0_g1	-0.118764943838296	-1.28830686109331	-1.17920796869501	2.58627977362662
TRINITY_DN1216_c0_g1	0.590219266595065	3.02916156902909	-1.06077093623242	-2.55860989939174
TRINITY_DN69_c0_g1	3.44441748821866	3.36849980029734	-3.13125165833578	-3.68166563018021
TRINITY_DN4442_c1_g1	-3.54998743055356	-2.23723665819951	2.77502796497889	3.01219612377418
TRINITY_DN2254_c0_g3	-2.08087387884002	-1.05105274596479	4.43449002847974	-1.30256340367492
TRINITY_DN127_c0_g1	-0.757188887367485	2.54903378268171	0.0295572125482932	-1.82140210786252
TRINITY_DN1280_c1_g1	2.17361459835565	2.5077879018065	-2.52297179855553	-2.15843070160662
TRINITY_DN2050_c0_g1	1.94227564910991	1.62380645075208	-3.51618569342782	-0.0498964064341791
TRINITY_DN1964_c0_g1	0.799252043392996	1.89609223231755	-2.57393492550688	-0.121409350203668
TRINITY_DN202_c0_g1	4.77965786493264	1.99614135163129	-3.18597773408882	-3.58982148247512
TRINITY_DN134_c1_g1	-3.19217113522059	-0.246252533793352	2.41303890768501	1.02538476132893
TRINITY_DN922_c0_g1	-1.42104796002995	-2.2419352953944	0.533341443449751	3.1296418119746
TRINITY_DN39555_c0_g1	1.75612100864607	1.68333486395406	-2.01816082815806	-1.42129504444207
TRINITY_DN944_c0_g1	1.41797971206188	1.0934215064359	-0.243676460915204	-2.26772475758258
TRINITY_DN263_c0_g2	-1.62486623589105	-2.08724977741729	1.40309222262698	2.30902379068136
TRINITY_DN5017_c0_g1	-2.7943656700262	-0.915471607886711	3.60071487077425	0.109122407138655
TRINITY_DN2_c4_g1	-6.3511228338194	1.03739569391314	2.55143559179224	2.76229154811402
TRINITY_DN2194_c0_g1	1.53738471467194	0.407458198674584	0.467994810956471	-2.412837724303
TRINITY_DN1934_c0_g2	2.09964739743467	2.23848769539283	-2.22152795173388	-2.11660714109362
TRINITY_DN748_c0_g1	-1.4096148145278	0.168892664056059	2.57382673254735	-1.33310458207561
TRINITY_DN6316_c0_g1	2.62094201756287	-0.553589352627842	-1.17454121681055	-0.892811448124478
TRINITY_DN779_c0_g1	0.237506135965392	1.70140590243425	0.394413997521234	-2.33332603592088
TRINITY_DN191_c0_g2	-2.5540603853097	-2.32590846704036	5.80922491610065	-0.929256063750584
TRINITY_DN3292_c0_g1	-3.91501965157328	-2.66557794264561	3.88262376237166	2.69797383184723
TRINITY_DN789_c1_g1	-0.101972264732599	-6.07272179471514	2.98109563275942	3.19359842668832
TRINITY_DN2629_c0_g1	-2.438016741403	-1.14525975500831	2.69251377211219	0.890762724299115
TRINITY_DN6_c0_g3	-3.1190278988989	-3.41092033882886	2.77401150742062	3.75593673030714
TRINITY_DN45_c1_g1	-0.571057156909045	4.38549440034904	-1.84005997179198	-1.97437727164802
TRINITY_DN131_c0_g2	4.2556629048946	4.09746580089842	-4.32102829295882	-4.0321004128342
TRINITY_DN6916_c0_g1	-0.840519062225451	-2.48344916121783	1.75883677844643	1.56513144499686
TRINITY_DN3026_c0_g4	-2.56844637544829	-2.88621814680702	2.67452930353283	2.78013521872248
TRINITY_DN880_c0_g1	2.3188115563097	2.3691950965211	-2.67594096960683	-2.01206568322397
TRINITY_DN5746_c1_g2	-0.40775039755228	3.38898004454501	-1.53436817257742	-1.44686147441531
TRINITY_DN407_c0_g1	1.27235421029317	2.07356605863214	-1.21646191308883	-2.12945835583649
TRINITY_DN17751_c0_g1	1.98670603648522	2.33859882921624	-1.72045115635889	-2.60485370934258
TRINITY_DN1094_c0_g1	-6.27550387050378	-3.15429877237357	4.26638915896631	5.16341348391104
TRINITY_DN347_c1_g1	-4.26104672986916	-0.923274522450118	2.91356411443732	2.27075713788196
TRINITY_DN23_c0_g2	-0.613847393507696	-3.31499297824576	2.11576670038153	1.81307367137192
TRINITY_DN2761_c0_g1	2.69156682031369	0.154444547535534	-1.72486845920788	-1.12114290864134
TRINITY_DN32105_c0_g1	-2.40725722442485	-1.76517344480334	4.87691936945198	-0.704488700223785
TRINITY_DN2354_c0_g1	2.61617544001226	0.341581911784443	-1.31688925867229	-1.64086809312441
TRINITY_DN108_c0_g1	2.23162266606791	2.16844361321355	-3.64176007151304	-0.75830620776842
TRINITY_DN4013_c0_g3	2.40081422837383	1.96072535703961	-2.62228924767992	-1.73925033773352
TRINITY_DN9_c0_g5	-1.49010592001351	-1.35956872889538	-1.08752400691184	3.93719865582074
TRINITY_DN1448_c1_g1	-1.48983388448477	3.46215996064548	-0.523503908374408	-1.4488221677863
TRINITY_DN1369_c0_g1	2.482088106065	2.67795661624572	-3.01502954209724	-2.14501518021348
TRINITY_DN777_c0_g4	0.227258247771168	2.87040482397811	-1.13162456873363	-1.96603850301565
TRINITY_DN1401_c2_g1	-1.54663424773391	-1.8690376168937	2.49709732509584	0.918574539531768
TRINITY_DN1097_c1_g1	2.92742846284369	2.42421853330486	-2.07675785668656	-3.27488913946198
TRINITY_DN4335_c3_g2	-5.23029525335897	-4.28864951633002	4.93357172228665	4.58537304740234
TRINITY_DN1244_c1_g1	1.62086655478026	2.13816424275904	-1.81480089542212	-1.94422990211719
TRINITY_DN170_c1_g1	-4.27958384732139	-1.86311581243611	3.45674350892475	2.68595615083274
TRINITY_DN16366_c0_g1	2.16458302398329	2.29592202439921	-2.67624189316643	-1.78426315521606
TRINITY_DN2141_c0_g4	2.53608950275342	2.47926136284903	-3.27454914161097	-1.74080172399149
TRINITY_DN893_c0_g1	3.22044992479819	-0.850405519891933	-1.30776936384927	-1.06227504105699
TRINITY_DN50_c2_g1	2.27880408170824	2.75778847958372	-3.42231184691671	-1.61428071437525
TRINITY_DN5858_c0_g1	2.34156453423454	1.90489199888693	-1.61549456871226	-2.6309619644092
TRINITY_DN184_c0_g3	-2.97004548457455	-3.09577722917748	7.42861719617928	-1.36279448242725
TRINITY_DN1296_c0_g2	-1.81931738533086	-2.4611822772865	2.25961738488597	2.02088227773139
TRINITY_DN3039_c0_g1	1.8488458537031	1.74854401176409	-1.82029198100406	-1.77709788446313
TRINITY_DN1372_c0_g1	3.43872154007657	3.70273967121245	-2.93278547072112	-4.20867574056791
TRINITY_DN17023_c0_g1	2.41504154048038	2.48054752533635	-3.04388925939364	-1.85169980642308
TRINITY_DN3035_c1_g2	-1.40606549892765	-1.79990720128745	2.815820695855	0.390152004360099
TRINITY_DN585_c0_g2	5.00700009517202	3.13364989409129	-3.60091302467423	-4.53973696458908
TRINITY_DN96_c0_g1	2.68696142673139	2.66525334014365	-2.40532464582883	-2.9468901210462
TRINITY_DN306_c0_g1	-2.53345270854808	-1.68964777785479	0.205797475469248	4.01730301093362
TRINITY_DN5332_c0_g1	-3.21969232974614	-1.18557919335063	2.26852355575682	2.13674796733995
TRINITY_DN209_c0_g1	-6.03516962061189	-1.6014961463886	3.67989172422892	3.95677404277157
TRINITY_DN18905_c0_g1	-2.80586308269348	-2.83305376769546	5.62272381981637	0.0161930305725768
TRINITY_DN2060_c0_g2	1.05925030798307	2.2609200530722	-1.57995365641104	-1.74021670464423
TRINITY_DN34730_c0_g1	-2.34830331208506	-1.97316585184154	2.29498945942871	2.02647970449789
TRINITY_DN146_c0_g3	3.45758231074603	4.90258500542733	-4.39959529800877	-3.9605720181646
TRINITY_DN4207_c0_g1	-2.4027560882622	-2.56719781681607	1.01574068392838	3.95421322114989
TRINITY_DN347_c0_g1	-0.0869503314501805	3.08810627984566	-1.61608777354232	-1.38506817485317
TRINITY_DN20571_c0_g1	1.86716854535165	2.9022849326513	-2.61547772791004	-2.15397575009291
TRINITY_DN4459_c0_g1	2.36678500236004	2.37601548280987	-2.63206551208749	-2.11073497308242
TRINITY_DN3728_c0_g3	2.08697156732367	2.41451353430157	-2.34342314814386	-2.15806195348137
TRINITY_DN2235_c0_g1	1.63012956881409	1.444535385631	-2.38327696804231	-0.691387986402781
TRINITY_DN537_c1_g1	-1.77415064891563	-2.7150214370404	0.102257710349571	4.38691437560645
TRINITY_DN1002_c0_g1	-1.88244090342424	-2.1273068122624	2.38840553797527	1.62134217771137
TRINITY_DN4875_c0_g2	-2.30526455876789	-0.702674925668532	2.96867098505608	0.0392684993803361
TRINITY_DN1076_c0_g1	1.15010024865915	1.9392375898946	-1.75863422819447	-1.33070361035928
TRINITY_DN41214_c0_g1	-1.53471848681757	-0.309319295810871	-1.68290704042532	3.52694482305376
TRINITY_DN296_c0_g1	1.73886440833163	-0.451408215884492	1.15299389251456	-2.44045008496169
TRINITY_DN103_c0_g2	5.12268827336485	4.77593715793059	-4.7246275888853	-5.17399784241014
TRINITY_DN821_c0_g3	-1.32260658063576	-2.42291148643145	1.45335987411868	2.29215819294854
TRINITY_DN741_c0_g1	-1.24790387243629	4.06196119347654	-0.838125646666115	-1.97593167437414
TRINITY_DN4096_c0_g2	1.40594087108744	1.84456015605964	-2.35716436348918	-0.893336663657893
TRINITY_DN32389_c0_g1	-2.12828735813332	-0.630862467133972	2.11052136099518	0.648628464272116
TRINITY_DN497_c0_g2	-1.66707929399626	1.63746808247658	-2.77852350510354	2.80813471662322
TRINITY_DN162_c0_g1	0.191195514639124	1.57557221906226	0.416556281472072	-2.18332401517345
TRINITY_DN120_c0_g2	-3.91692941133102	-0.96395024763867	2.47097872357712	2.40990093539257
TRINITY_DN4681_c0_g2	-2.53690652109267	-2.02809154839402	1.63624461857844	2.92875345090825
TRINITY_DN29057_c0_g1	1.7504713326001	1.52046385661382	-3.90791395567665	0.636978766462735
TRINITY_DN4_c0_g6	2.71628154568407	4.72293596189153	-4.33659842279474	-3.10261908478086
TRINITY_DN5419_c0_g5	-0.304311780560433	-1.72923386877112	3.76277951810268	-1.72923386877112
TRINITY_DN1778_c0_g1	3.39516223950539	2.83080019922739	-2.90571686843193	-3.32024557030085
TRINITY_DN573_c0_g2	-1.66125980201415	-2.49102384140674	1.11370191413585	3.03858172928504
TRINITY_DN1014_c0_g2	2.53886520242152	1.37168012677681	-1.53964989346635	-2.37089543573198
TRINITY_DN2581_c0_g1	-1.04796971447887	-1.80848712346861	0.279610473988009	2.57684636395947
TRINITY_DN2726_c0_g1	2.26514569109084	2.10749062309587	-1.92894882836129	-2.44368748582542
TRINITY_DN202_c0_g2	4.0278029036098	-0.362584126389332	-2.34899951233495	-1.31621926488552
TRINITY_DN1329_c0_g1	0.312682991773118	1.92104938313411	-1.63123507498247	-0.602497299924758
TRINITY_DN2586_c0_g1	1.71208400861014	2.41740897179512	-2.07139149899894	-2.05810148140632
TRINITY_DN18995_c0_g1	2.08480102293625	1.66914207413632	-1.44222670870077	-2.3117163883718
TRINITY_DN1100_c0_g3	2.30559087875806	3.10086751474445	-3.19497913518153	-2.21147925832098
TRINITY_DN15889_c0_g1	-1.93870265751259	-1.10562159586815	0.964093446550724	2.08023080683002
TRINITY_DN1236_c0_g1	-3.50492788123488	-3.11201319285418	5.38951060718385	1.22743046690522
TRINITY_DN6944_c2_g1	-0.553001552807208	0.0280189879218726	4.3526205275325	-3.82763796264717
TRINITY_DN929_c1_g2	2.32878266491651	0.729433480945473	-1.16294970595945	-1.89526643990253
TRINITY_DN2384_c0_g1	3.87640469671249	4.4458220010416	-4.3214026269327	-4.00082407082139
TRINITY_DN2520_c1_g2	1.11780555847078	0.584077530173268	-2.49107112769969	0.789188039055642
TRINITY_DN3653_c0_g1	-3.97498940987416	-2.92539297527366	2.51683210001141	4.3835502851364
TRINITY_DN5055_c0_g2	-1.95887837692896	-0.184631766683293	0.313358521950861	1.83015162166139
TRINITY_DN18_c0_g1	-3.10679274478107	-1.40375978642854	1.98908916165187	2.52146336955774
TRINITY_DN986_c0_g2	2.13314852516804	0.360742541073027	-1.33359697753165	-1.16029408870942
TRINITY_DN475_c1_g2	-3.42483271666517	-2.28661170189416	2.67375388201056	3.03769053654878
TRINITY_DN1828_c4_g1	-1.21198604059744	-1.52090915385276	4.20129672231836	-1.46840152786816
TRINITY_DN803_c0_g1	1.77224888256329	2.29313113726844	-0.402243631426555	-3.66313638840518
TRINITY_DN95_c0_g5	-1.04204610130719	-1.53184307961426	3.57181272899633	-0.997923548074881
TRINITY_DN9012_c0_g2	-2.04926529121302	-2.39229297844704	2.55170023753582	1.88985803212424
TRINITY_DN7011_c1_g4	-0.643909395385114	-1.58473961886713	4.06717707891474	-1.8385280646625
TRINITY_DN3861_c0_g1	3.42032365725507	2.67195549834809	-3.8265208256695	-2.26575832993366
TRINITY_DN1010_c0_g2	2.54958669699076	3.12389052619022	-1.80522934334158	-3.86824787983939
TRINITY_DN1601_c0_g2	-3.11264545143327	-3.38217849456581	3.76385999859185	2.73096394740723
TRINITY_DN1338_c0_g1	3.40574007906174	2.51620350561029	-2.88187837629249	-3.04006520837954
TRINITY_DN193_c0_g2	-1.48683214896682	-1.73704983091588	0.895241041927477	2.32864093795523
TRINITY_DN77_c1_g1	-2.79357101554113	2.44545362112756	-2.35828149393241	2.70639888834598
TRINITY_DN1292_c0_g2	-1.72361209661129	-1.28246270229189	2.92317540817302	0.0828993907301623
TRINITY_DN1677_c0_g2	0.267843175605583	2.55355929918403	-1.97483246296372	-0.846570011825901
TRINITY_DN2389_c0_g1	5.0982504767947	-1.67205647054522	-1.41908422879088	-2.00710977745859
TRINITY_DN1376_c0_g1	3.81845972838401	-2.96475052377042	-0.1220610339151	-0.731648170698491
TRINITY_DN3489_c1_g1	2.47126387398322	3.68495908094108	-3.65178457014018	-2.50443838478411
TRINITY_DN880_c0_g2	-2.12097423806698	7.20789461309209	-1.66734905739074	-3.41957131763437
TRINITY_DN3070_c1_g2	-2.13883278185124	6.45282464244905	-1.99317841698044	-2.32081344361737
TRINITY_DN24_c0_g1	5.73868513510422	3.83119715332149	-5.10727889412211	-4.4626033943036
TRINITY_DN1826_c0_g2	1.61808434658381	2.70074043729227	-1.95516671455601	-2.36365806932008
TRINITY_DN187_c0_g1	1.64335867571078	3.80600102979991	-2.52322288265716	-2.92613682285352
TRINITY_DN4151_c0_g2	3.42755517819713	2.57987780936065	-2.03036813393489	-3.97706485362289
TRINITY_DN424_c0_g1	-3.3061475123779	-3.02878372289267	4.54414526166515	1.79078597360542
TRINITY_DN116_c0_g1	-0.559240763854599	-2.78804949267244	2.01535093444613	1.33193932208092
TRINITY_DN748_c0_g2	-2.59350298933678	-3.51847129763525	3.72412086272278	2.38785342424925
TRINITY_DN302_c1_g1	3.41670538967557	3.50293640423628	-5.30135588693126	-1.61828590698058
TRINITY_DN652_c0_g2	2.27101450369663	1.53394026160629	-1.72975979135965	-2.07519497394326
TRINITY_DN6936_c0_g1	-4.83215302393817	3.21694358623604	3.07256416084391	-1.45735472314177
TRINITY_DN13810_c0_g2	-2.04077882650222	-4.10141934473704	3.63328542939231	2.50891274184695
TRINITY_DN12205_c0_g1	0.988531363102259	1.45288414513995	0.0183462773625234	-2.45976178560473
TRINITY_DN421_c0_g2	-2.08452637195579	2.23046498413477	0.417523689218651	-0.563462301397637
TRINITY_DN2_c0_g1	2.44119213929504	2.16908321078735	-2.14665825366929	-2.46361709641309
TRINITY_DN2796_c0_g1	1.10914133995921	3.48267342844426	-1.53916582805112	-3.05264894035234
TRINITY_DN3809_c5_g2	-2.5722485431697	-3.87751086523052	3.94463013554891	2.50512927285131
TRINITY_DN4807_c0_g1	-2.88720367891979	-2.82276223020549	2.84865733465749	2.86130857446779
TRINITY_DN1365_c2_g2	3.33630005765932	1.99186788166761	-2.43022960900172	-2.89793833032521
TRINITY_DN292_c0_g1	-1.25832755678667	-1.36579437850067	3.61623208430726	-0.992110149019928
TRINITY_DN2190_c0_g1	-4.88607059406093	-4.89810816945365	5.3274337423707	4.45674502114388
TRINITY_DN17_c0_g1	-2.76917099364771	6.03200965663028	-1.58637854229792	-1.67646012068465
TRINITY_DN3063_c0_g1	1.57599785503608	2.06517807665002	-2.20695394440431	-1.4342219872818
TRINITY_DN29371_c0_g1	2.78390533533313	2.62126969257874	-2.58279168681818	-2.8223833410937
TRINITY_DN50_c0_g1	3.30949657983642	-0.676925206444887	-1.16515402960463	-1.4674173437869
TRINITY_DN3546_c0_g1	1.287698608737	-2.81277846454774	0.362942073325581	1.16213778248516
TRINITY_DN1209_c0_g2	-1.88674502026343	-2.02028257925495	2.9764147980722	0.930612801446179
TRINITY_DN3_c0_g2	2.53321810948184	3.70725836727364	-2.91570667338044	-3.32476980337504
TRINITY_DN3894_c1_g1	-2.19663346286837	-0.774633058019423	4.69402073857451	-1.72275421768672
TRINITY_DN251_c2_g1	-3.3914397428769	-3.63107810584513	8.751879572474	-1.72936172375197
TRINITY_DN1136_c2_g1	-1.50193626787818	-5.27808123054743	3.54137929379954	3.23863820462607
TRINITY_DN5242_c2_g2	-2.07479128222381	-1.91976836334575	4.65457405448234	-0.660014408912778
TRINITY_DN1042_c1_g2	-1.44477315303516	-0.197882330220135	2.54805811978443	-0.905402636529134
TRINITY_DN5165_c1_g4	5.56456731281552	1.4526924087921	-3.54505588059305	-3.47220384101457
TRINITY_DN5_c1_g1	-4.46564299468337	-3.44281780757731	2.73939625856444	5.16906454369624
TRINITY_DN8338_c0_g1	-3.80051622286387	-4.17986062395992	4.03310471363539	3.9472721331884
TRINITY_DN4529_c0_g2	-2.20330033055378	-2.22799661554152	2.67354324822045	1.75775369787485
TRINITY_DN49_c0_g1	3.33021674015726	1.05328638555438	-1.44242035012483	-2.9410827755868
TRINITY_DN9367_c0_g1	2.40581461687014	2.1470907807813	-2.16702278093791	-2.38588261671353
TRINITY_DN4758_c0_g1	-2.65976527248539	-0.974654375016307	3.63149208819951	0.00292755930218602
TRINITY_DN1358_c0_g1	-1.94283495793004	-2.03700369437035	2.25952686812627	1.72031178417412
TRINITY_DN776_c0_g1	-0.914607161520575	5.07291568479273	-2.21353361135013	-1.94477491192203
TRINITY_DN180_c0_g2	3.29907942059317	-1.40337382898557	-1.50636782230889	-0.389337769298708
TRINITY_DN1_c3_g1	2.95493117173451	1.3290824531582	-1.50300498959232	-2.78100863530039
TRINITY_DN195_c0_g2	-2.90935968344814	-1.07183571202405	1.60368250153966	2.37751289393253
TRINITY_DN134_c0_g2	-0.48231869280118	4.88440699307757	-2.46311086274666	-1.93897743752973
TRINITY_DN2292_c0_g1	0.164352502194936	1.10336817117014	1.5135350315317	-2.78125570489677
TRINITY_DN5_c1_g4	-2.20406346400846	-1.65215219555313	4.54466080170444	-0.688445142142851
TRINITY_DN318_c0_g1	-2.06035749768912	-2.07836123054764	3.15248861664774	0.986230111589022
TRINITY_DN302_c0_g1	2.16994950620158	2.14755470819591	-1.70757250538045	-2.60993170901704
TRINITY_DN218_c1_g2	2.22863228633138	2.62392488751321	-2.60841334742383	-2.24414382642076
TRINITY_DN5205_c0_g2	-3.49847957630561	-1.05297679629971	3.48822733433732	1.063229038268
TRINITY_DN1101_c0_g2	2.1396782559946	2.28612552654007	-2.54554078771563	-1.88026299481904
TRINITY_DN943_c0_g2	1.33763749086019	-2.04571173494628	2.21754723233881	-1.50947298825272
TRINITY_DN688_c0_g2	-1.22409729359488	-2.01117982062622	0.353501187025541	2.88177592719555
TRINITY_DN3487_c0_g1	-1.69032102850138	-0.274935967236491	-0.075089163662299	2.04034615940017
TRINITY_DN4352_c0_g1	-1.85624719758965	-2.37903070705092	3.4692582788882	0.766019625752365
TRINITY_DN39871_c0_g1	-1.60382018480281	-1.94245798864441	1.68220623960336	1.86407193384387
TRINITY_DN671_c0_g2	-1.18313525162211	6.49761362671837	-2.88442838300364	-2.43004999209263
TRINITY_DN741_c0_g2	-0.824689050022752	4.9605297845222	-1.997671341208	-2.13816939329145
TRINITY_DN524_c0_g2	-3.5267514424124	-1.81022299111577	2.26782628154303	3.06914815198514
TRINITY_DN34650_c0_g1	1.50086302924616	1.70213209650714	0.724641604085939	-3.92763672983924
TRINITY_DN259_c3_g2	2.30874714959606	1.30850456043909	-2.07090846555617	-1.54634324447897
TRINITY_DN28779_c0_g1	2.55925972710367	0.633654398725975	-1.61926476491594	-1.57364936091371
TRINITY_DN383_c0_g4	9.1649330442407	-1.00838206211441	-3.46041688567346	-4.69613409645283
TRINITY_DN2118_c0_g1	2.03636838496557	2.12811688810305	-2.63325716807586	-1.53122810499276
TRINITY_DN1435_c0_g1	0.176739307714413	2.16439754348642	-0.428411935299769	-1.91272491590106
TRINITY_DN5167_c0_g1	-1.65014857605539	-2.0518711464947	-1.15171724393941	4.8537369664895
TRINITY_DN3393_c0_g1	3.41710706912588	3.52038527381066	-3.6048840685884	-3.33260827434813
TRINITY_DN2128_c0_g2	1.57131240062251	2.18261453610765	-2.76659135024626	-0.987335586483909
TRINITY_DN10091_c0_g1	2.29952856080961	1.89885016852751	-1.57366694180761	-2.62471178752951
TRINITY_DN1013_c0_g1	1.97069024704092	2.43977860181457	-1.5218232029975	-2.88864564585799
TRINITY_DN804_c0_g1	-2.83809358951159	-0.873949846104448	1.92565973680107	1.78638369881496
TRINITY_DN1840_c2_g1	4.38590132749878	-0.727739177688159	-1.61488051224841	-2.04328163756221
TRINITY_DN1711_c0_g1	4.65407431713735	3.63888663492865	-4.1618709161132	-4.1310900359528
